# Supplementary material for: Conserved Small Nucleotidic Elements at the Origin of Concerted piRNA Biogenesis from Genes and lncRNAs
Source: Cells. 2020 Jun 18;9(6):1491. doi: 10.3390/cells9061491 (PMC7349650; doi:10.3390/cells9061491)
Supplement: Supplementary file 1 [file cells-09-01491-s001.zip]

Archive with 8 entries (5 files):
- Supplementary-Jensen/
- Supplementary-Jensen/Supplementary-1.xlsx
- __MACOSX/
- __MACOSX/Supplementary-Jensen/
- __MACOSX/Supplementary-Jensen/._Supplementary-1.xlsx
- Supplementary-Jensen/Supplementary-2.pdf
- __MACOSX/Supplementary-Jensen/._Supplementary-2.pdf
- Supplementary-Jensen/Supplementary-3.pdf
