# Supplementary material for: Conserved Small Nucleotidic Elements at the Origin of Concerted piRNA Biogenesis from Genes and lncRNAs
Source: Cells. 2020 Jun 18;9(6):1491. doi: 10.3390/cells9061491 (PMC7349650; doi:10.3390/cells9061491)
Supplement: Supplementary file 1 [file cells-09-01491-s001.zip › Supplementary-Jensen/Supplementary-1.xlsx]

## Sheet: Table S1
piRNA-mapping allowing no mismatch:
transcript	category	significant 10-nt-overlap for bona fide piRNAs	all bonafide sense reads (RPM)	all bonafide antisense reads (RPM)	ratio bona fide sense over antisense reads	sum overlap(1-24) all bonafide mappers	10-nt-overlap z-score bonafide reads	10-nt-overlap percentage bonafide reads	significant ping-pong with bonafide mappers	genome-unique sense reads (RPM)	genome-unique antisense reads (RPM)	sum overlap(1-24) unique mappers	ping-pong z-score unique mappers	ping-pong percentage unique mappers	significant ping-pong with genome-unique mappers	sum overlap(1-24) non-TE bonafide mappers	ping-pong z-score non-TE bonafide mappers	ping-pong percentage non-TE bonafide mappers	significant ping-pong with non-TE bonafide mappers	sum overlap(1-24) unique non-TE bonafide mappers	ping-pong z-score unique non-TE bonafide mappers	ping-pong percentage unique non-TE bonafide mappers	percentage genome-repeated reads	insect-TE-matching sense reads (RPM)	insect-TE-matching antisense reads (RPM)	percentage insect-TE-matching piRNAs	1U % for bonafide sense reads	1U % for bonafide antisense reads	10A % for bonafide sense reads	10A % for bonafide antisense reads	1U-10A % for bonafide sense reads	1U-10A % for bonafide antisense reads	bonafide sense reads collapsed (RPM)	bonafide antisense reads collapsed (RPM)	multiplicity for all bonafide reads (non-collapsed count/collapsed count)	multiplicity for bonafide sense reads (non-collapsed count/collapsed count)	multiplicity for bonafide antisense reads ((non-collapsed count/collapsed count))	1U % for bonafide sense reads collapsed	1U % for bonafide antisense reads collapsed	10A % for bonafide sense reads collapsed	10A % for bonafide antisense reads collapsed	1U-10A % for bonafide sense reads collapsed	1U-10A % for bonafide antisense reads collapsed	% PP-piRNAs sens	% PP-piRNAs antisens	% PP-TE-mappers sens	% PP-TE-mappers antisens	% repeated PP-piRNAs sens	% repeated PP-piRNAs antisens
ID	category	pingpong (PP)	Bs	Bas	ratioBsBas	Bsum	BZ	BpctPP	Bonafide-PP	Us	Uas	Usum	UZ	UpctPP	Unique-PP	nonTEBsum	nonTEBZ	nonTEBpctPP	non-TEB-PP	nonTEUsum	nonTEUZ	nonTEUpctPP	pctrepeats	TEs	TEas	pctTE	nc1UBs	nc1UBas	nc10ABs	nc10ABas	nc1U10ABs	nc1U10ABas	cBs	cBas	multB	multBs	multBas	c1UBs	c1UBas	c10ABs	c10ABas	c1U10ABs	c1U10ABas	pctPPpiRNAs	pctPPpiRNAas	pctPPTEpiRNAs	pctPPTEpiRNAas	pctPPreppiRNAs	pctPPreppiRNAas
3R_lncs_463_3R-39728837-39950481	lncRNA	PP with repeated and with unique piRNAs	3220.38	6272.23	0.513434	70856	4.73831	0.180182	yes	12.7008	8.02788	125	4.68211	0.576	yes	8415	4.69404	0.248128	yes	125	4.68211	0.576	0.997816	2427.78	4490.82	0.72884	0.735089	0.835857	0.461435	0.198911	0.270491	0.131009	3449.36	4070.3	15.8212	11.7009	19.3129	0.629081	0.59288	0.391162	0.364693	0.190248	0.174138
UNKN_lncs_25_UNKN-5087652-5093238	lncRNA	PP with repeated piRNAs	71.2924	17.3139	4.11765	125	4.7312	0.512	yes	7.78825	0.599096	3	NA	NA	NA: Usum <30	123	4.69019	0.430894	yes	3	NA	NA: nonTEBsum <30	0.905341	8.26752	0	0.0933063	0.981513	0.190311	0.42521	0.913495	0.416807	0.110727	117.882	44.2995	6.84722	7.57962	4.89831	0.89172	0.372881	0.267516	0.847458	0.22293	0.254237
UNKN_lncs_13_UNKN-3179663-3181036	lncRNA	PP with repeated piRNAs	78.182	27.858	2.80645	637	4.66846	0.436421	yes	12.9405	0.239638	1	NA	NA	NA: Usum <30	624	4.66733	0.44391	yes	1	NA	NA: nonTEBsum <30	0.875706	1.67747	0.119819	0.0169492	0.685057	0.28172	0.478927	0.754839	0.196935	0.0473118	146.414	56.3129	6.55556	6.69231	6.2	0.825641	0.386667	0.235897	0.746667	0.174359	0.186667
UNKN_lncs_40_UNKN-5972741-5982900	lncRNA	PP with repeated piRNAs	4231.59	681.711	6.20731	30041	4.5864	0.161546	yes	51.4024	16.7148	67	1.14645	0.0895522	no	10795	4.5646	0.211209	yes	67	1.14645	0.0895522	0.986136	710.767	287.506	0.203178	0.611612	0.525442	0.221554	0.478337	0.175966	0.182266	2197.71	1154.04	18.3719	24.1315	7.40338	0.696276	0.506181	0.299283	0.540013	0.191322	0.204294
UNKN_lncs_18_UNKN-3660305-3751818	lncRNA	PP with repeated and with unique piRNAs	5300.86	4596.2	1.15331	74844	4.5329	0.163754	yes	37.0241	417.27	335	4.60427	0.289552	yes	8574	4.12484	0.132727	yes	270	4.53243	0.292593	0.954098	4714.41	2898.55	0.769213	0.703315	0.839297	0.433777	0.362778	0.262689	0.253431	4743.05	5195.06	12.4811	14.0068	11.0882	0.620231	0.688972	0.378344	0.344992	0.197087	0.188467
UNKN_lncs_19_UNKN-3660305-3751851	lncRNA	PP with repeated and with unique piRNAs	5300.86	4596.2	1.15331	74844	4.5329	0.163754	yes	37.0241	417.27	335	4.60427	0.289552	yes	8574	4.12484	0.132727	yes	270	4.53243	0.292593	0.954098	4714.41	2898.55	0.769213	0.703315	0.839297	0.433777	0.362778	0.262689	0.253431	4743.05	5195.06	12.4811	14.0068	11.0882	0.620231	0.688972	0.378344	0.344992	0.197087	0.188467
UNKN_lncs_41_UNKN-5976511-5982900	lncRNA	PP with repeated piRNAs	828.25	439.017	1.8866	23052	4.4555	0.125846	yes	9.16617	0.539186	31	-0.595384	0	no	3859	2.56606	0.094325	yes	31	-0.595384	0	0.992342	709.629	286.128	0.785751	0.840506	0.572189	0.252658	0.563319	0.172658	0.219569	1341	870.974	7.18024	7.74076	6.31724	0.697648	0.537069	0.304031	0.515517	0.18589	0.207759
X_lncs_123_X-13779749-13782806	lncRNA	PP with repeated and with unique piRNAs	132.161	23.7841	5.55668	378	4.41438	0.312169	yes	30.9133	4.79277	200	4.08447	0.31	yes	309	4.49221	0.346278	yes	197	4.04736	0.304569	0.771033	12.7607	11.3229	0.154437	0.902085	0.801008	0.24796	0.365239	0.155485	0.234257	157.676	83.3432	8.10903	10.5048	3.57658	0.842857	0.666667	0.380952	0.522523	0.261905	0.306306
UNKN_lncs_56_UNKN-9928300-9933878	lncRNA	PP with repeated and with unique piRNAs	139.889	37.3237	3.74799	636	4.31155	0.339623	yes	14.6778	8.08779	144	2.6734	0.229167	yes	605	4.28319	0.342149	yes	123	2.37917	0.227642	0.871535	2.45629	1.43783	0.0219743	0.927195	0.337079	0.200428	0.760835	0.146467	0.105939	250.029	81.0906	6.70748	7.01201	5.76852	0.786787	0.62963	0.363363	0.611111	0.249249	0.287037
UNKN_lncs_57_UNKN-10080292-10080726	lncRNA	PP with repeated piRNAs	37.3237	7.36888	5.06504	314	4.29132	0.261146	yes	4.49322	1.07837	9	NA	NA	NA: Usum <30	314	4.29132	0.261146	yes	9	NA	NA: nonTEBsum <30	0.875335	0	0	0	0.945425	0.349593	0.373997	0.747967	0.327448	0.178862	62.3197	33.0369	5.87402	7.50602	2.79545	0.807229	0.431818	0.361446	0.568182	0.228916	0.136364
UNKN_lncs_61_UNKN-11002414-11005032	lncRNA	PP with repeated piRNAs	43.1349	282.773	0.152542	1815	4.1516	0.141047	yes	17.0742	59.7898	131	1.18597	0.0763359	no	1757	4.04212	0.135458	yes	120	1.35665	0.0833333	0.764154	0.718915	5.51168	0.0191176	0.206944	0.959746	0.791667	0.333051	0.143056	0.30678	120.885	388.184	8.0236	4.47205	9.12959	0.322981	0.880077	0.770186	0.297872	0.192547	0.241779
UNKN_lncs_164_UNKN-24202919-24205345	lncRNA	PP with repeated piRNAs	44.1534	19.7103	2.24012	192	3.68769	0.203125	yes	8.86662	0.958553	27	NA	NA	NA: Usum <30	192	3.68769	0.203125	yes	27	NA	NA: nonTEBsum <30	0.846154	0	0	0	0.968792	0.145897	0.412483	0.890578	0.396201	0.0699088	105.868	57.0638	4.91244	5.22695	4.32895	0.879433	0.434211	0.368794	0.644737	0.326241	0.171053
UNKN_lncs_70_UNKN-12350170-12351995	lncRNA	PP with repeated piRNAs	20.7886	148.037	0.140429	837	3.07126	0.149343	yes	17.0143	58.1722	404	1.36494	0.108911	no	837	3.07126	0.149343	yes	404	1.36494	0.108911	0.554649	0	0	0	0.84438	0.880615	0.899135	0.475921	0.78098	0.425739	43.5487	260.541	6.95802	5.98276	7.12104	0.482759	0.691643	0.637931	0.363112	0.241379	0.233429
UNKN_lncs_7_UNKN-2729043-2729335	lncRNA	no significant PP	10.1846	12.7607	0.798122	78	1.57313	0.153846	no	10.1846	12.7607	78	1.57313	0.153846	no	78	1.57313	0.153846	no	78	1.57313	0.153846	0	0	0	0	0.994118	0.633803	0.00588235	0.924883	0.00588235	0.591549	12.0134	23.276	8.14894	10.625	6.87097	0.9375	0.387097	0.0625	0.774194	0.0625	0.258065
X_lncs_111_X-11602392-11607810	lncRNA	PP only with unique piRNAs	1804.6	2.39638	753.05	484	0.290736	0.0475207	no	1238.63	0.539186	204	2.51598	0.0931373	yes	189	0.0229718	0.042328	no	93	1.19318	0.0752688	0.314236	805.305	1.8572	0.446688	0.921586	0.525	0.27123	0.525	0.251677	0.1	1455.13	19.5218	15.3574	15.5428	1.53846	0.711042	0.5	0.249226	0.576923	0.180599	0.115385
3R_lncs_112_3R-9830028-9835247	lncRNA	no significant PP	23.844	22.9454	1.03916	136	0.0473514	0.0441176	no	7.42879	0.0599096	6	NA	NA	NA: Usum <30	62	0.884846	0.0967742	no	6	NA	NA: nonTEBsum <30	0.839949	1.43783	10.9035	0.263764	0.371859	0.741514	0.407035	0.626632	0.155779	0.501305	73.5822	39.7945	5.17219	4.06122	7.22642	0.418367	0.641509	0.377551	0.396226	0.183673	0.150943
2R_lncs_14_2R-1827987-1829487	lncRNA	no significant PP	1770.87	0	NA	0	NA	NA	no	1760.2	0	0	NA	NA	no	0	NA	NA	no	0	NA	NA	0.00602185	2.69593	0	0.00152238	0.272979	NA	0.174397	NA	0.166819	NA	236.514	0	93.8381	93.8381	NA	0.653968	NA	0.380952	NA	0.273016	NA
3L_lncs_31_3L-5048046-5050327	lncRNA	no significant PP	4.91259	0.119819	41	0	NA	NA	no	4.91259	0.119819	0	NA	NA	no	0	NA	NA	no	0	NA	NA	0	0	0	0	0.792683	1	0.195122	0	0.170732	0	40.5453	0.750839	1.52727	1.51852	2	0.740741	1	0.185185	0	0.148148	0
3R_lncs_231_3R-21408243-21415257	lncRNA	no significant PP	4.9725	0	NA	0	NA	NA	no	4.9725	0	0	NA	NA	no	0	NA	NA	no	0	NA	NA	0	0	0	0	0.746988	NA	0.168675	NA	0.120482	NA	43.5487	0	1.43103	1.43103	NA	0.758621	NA	0.206897	NA	0.155172	NA
3R_lncs_45_3R-3246004-3247808	lncRNA	no significant PP	3.1153	0	NA	0	NA	NA	no	3.05539	0	0	NA	NA	no	0	NA	NA	no	0	NA	NA	0.0192308	0	0	0	0.346154	NA	0.596154	NA	0.307692	NA	9.01007	0	4.33333	4.33333	NA	0.333333	NA	0.583333	NA	0.25	NA
AGAP000203-RA	mRNA	PP with genome-unique PPP-piRNAs	113.948	27.3787	4.16193	808	4.75457	0.618812	yes	113.888	27.3188	808	4.75457	0.618812	yes	806	4.75437	0.620347	yes	806	4.75437	0.620347	0.000847817	0.179729	0.0599096	0.00169563	0.85489	0.306346	0.196635	0.446389	0.181388	0.16849	126.892	74.3331	8.80224	11.2544	4.61616	0.668639	0.383838	0.289941	0.484848	0.195266	0.161616	71.1356	79.2123	0	0	0	0
AGAP004895-RA	mRNA	PP with genome-unique PPP-piRNAs	109.575	9.04635	12.1126	532	4.55928	0.415414	yes	109.575	9.04635	532	4.55928	0.415414	yes	532	4.55928	0.415414	yes	532	4.55928	0.415414	0	0	0	0	0.973756	0.350993	0.344997	0.960265	0.337343	0.324503	162.932	32.2861	7.61538	8.42857	3.51163	0.861751	0.395349	0.271889	0.883721	0.221198	0.325581	38.4363	72.8477	0	0	0	0
AGAP004896-RA	mRNA	PP with genome-unique PPP-piRNAs	133.239	7.84816	16.9771	741	4.19716	0.25641	yes	133.239	7.84816	741	4.19716	0.25641	yes	741	4.19716	0.25641	yes	741	4.19716	0.25641	0	0.419367	0	0.0029724	0.960432	0.259542	0.235612	0.854962	0.220324	0.137405	188.461	29.2827	8.12069	8.86056	3.35897	0.824701	0.333333	0.278884	0.74359	0.219124	0.153846	47.1673	58.7786	0	0	0	0
AGAP004896-RB	mRNA	PP with genome-unique PPP-piRNAs	124.073	7.30897	16.9754	703	4.17241	0.26458	yes	124.073	7.30897	703	4.17241	0.26458	yes	703	4.17241	0.26458	yes	703	4.17241	0.26458	0	0.419367	0	0.00319197	0.958957	0.229508	0.181555	0.893443	0.16562	0.147541	179.451	27.7811	7.94565	8.66527	3.2973	0.828452	0.324324	0.263598	0.756757	0.205021	0.162162	50.6519	60.6557	0	0	0	0
AGAP013373-RA	mRNA	PP with genome-unique PPP-piRNAs	2.03693	189.314	0.0107595	215	4.02361	0.55814	yes	1.91711	180.088	215	4.02361	0.55814	yes	215	4.02361	0.55814	yes	215	4.02361	0.55814	0.0488416	0	0	0	0.235294	0.998418	0.823529	0.039557	0.0588235	0.0392405	7.50839	28.5319	66.5417	3.4	83.1579	0.4	0.868421	0.8	0.210526	0.2	0.184211	73.5294	93.7658	0	0	0	0
AGAP004689-RA	mRNA	PP with genome-unique PPP-piRNAs	13.2999	18.9314	0.702532	363	3.20777	0.214876	yes	13.0603	17.6134	359	3.25312	0.21727	yes	359	3.25312	0.21727	yes	359	3.25312	0.21727	0.0483271	0.718915	1.31801	0.063197	0.36036	0.933544	0.905405	0.348101	0.279279	0.306962	60.818	66.8247	3.16471	2.74074	3.55056	0.469136	0.853933	0.876543	0.370787	0.382716	0.280899	34.2342	21.8354	0	0	0	0
AGAP004689-RB	mRNA	PP with genome-unique PPP-piRNAs	10.1846	16.0558	0.634328	282	3.16155	0.230496	yes	9.94499	14.7378	278	3.21972	0.233813	yes	278	3.21972	0.233813	yes	278	3.21972	0.233813	0.0593607	0.718915	1.31801	0.0776256	0.323529	0.929104	0.952941	0.313433	0.282353	0.272388	44.2995	57.0638	3.24444	2.88136	3.52632	0.423729	0.855263	0.932203	0.342105	0.372881	0.263158	34.7059	23.5075	0	0	0	0
AGAP004689-RC	mRNA	PP with genome-unique PPP-piRNAs	10.1846	16.0558	0.634328	282	3.16155	0.230496	yes	9.94499	14.7378	278	3.21972	0.233813	yes	278	3.21972	0.233813	yes	278	3.21972	0.233813	0.0593607	0.718915	1.31801	0.0776256	0.323529	0.929104	0.952941	0.313433	0.282353	0.272388	44.2995	57.0638	3.24444	2.88136	3.52632	0.423729	0.855263	0.932203	0.342105	0.372881	0.263158	34.7059	23.5075	0	0	0	0
AGAP004827-RA	mRNA	PP with genome-unique PPP-piRNAs	2.39638	13.1202	0.182648	41	2.56417	0.243902	yes	2.39638	13.1202	41	2.56417	0.243902	yes	41	2.56417	0.243902	yes	41	2.56417	0.243902	0	0	0.0599096	0.003861	0.525	0.922374	0.775	0.593607	0.325	0.570776	18.771	62.3197	2.39815	1.6	2.63855	0.44	0.819277	0.72	0.349398	0.2	0.289157	22.5	8.21918	0	0	0	0
AGAP004696-RA	mRNA	PP with genome-unique PPP-piRNAs	5.75132	6.64996	0.864865	66	1.95826	0.121212	yes	5.75132	6.64996	66	1.95826	0.121212	yes	66	1.95826	0.121212	yes	66	1.95826	0.121212	0	0	0	0	0.479167	0.945946	0.84375	0.432432	0.427083	0.432432	29.2827	33.7878	2.46429	2.46154	2.46667	0.384615	0.866667	0.666667	0.311111	0.282051	0.311111	4.16667	28.8288	0	0	0	0
AGAP012447-RA	mRNA	PP with genome-unique PPP-piRNAs	425.358	76.1451	5.58615	1739	4.69096	0.428982	yes	419.247	76.0253	1729	4.69135	0.431463	yes	1718	4.69138	0.43248	yes	1708	4.69178	0.435012	0.0124238	0.359458	0.119819	0.00095568	0.94662	0.330448	0.11493	0.963808	0.0873239	0.302911	308.595	108.121	15.0829	17.2749	8.82639	0.768856	0.361111	0.23601	0.756944	0.170316	0.194444	74.7606	84.7364	0	0.185701	0	0
AGAP004025-RA	mRNA	PP with repeated PPP-piRNAs	34.9872	0.718915	48.6667	32	4.064	0.375	yes	34.6277	0.479277	25	NA	NA	NA: Usum <30	32	4.064	0.375	yes	25	NA	NA: nonTEBsum <30	0.0167785	0	0	0	0.212329	0.666667	0.898973	0.5	0.188356	0.25	42.047	6.75755	9.16923	10.4286	1.33333	0.410714	0.555556	0.589286	0.555556	0.25	0.222222	60.274	58.3333	0	0	1.13636	42.8571
AGAP012552-RA	mRNA	PP with repeated PPP-piRNAs	15.6963	46.8493	0.335038	337	3.97703	0.178042	yes	6.70987	3.47476	85	1.34915	0.117647	no	335	3.9587	0.176119	yes	84	1.16166	0.107143	0.837165	0.0599096	0.119819	0.00287356	0.209924	0.961637	0.942748	0.175192	0.164122	0.148338	33.7878	94.6057	6.10526	5.82222	6.20635	0.444444	0.928571	0.733333	0.214286	0.244444	0.18254	40.0763	12.9156	0.952381	0	2.85714	88.1188
AGAP012888-RA	mRNA	PP with repeated PPP-piRNAs	68.6564	7.00942	9.79487	273	4.42349	0.391941	yes	59.3105	4.49322	167	4.61507	0.467066	yes	272	4.42508	0.393382	yes	167	4.61507	0.467066	0.15677	0.119819	0	0.00158353	0.965969	0.470085	0.799302	0.923077	0.776614	0.410256	75.8348	40.5453	8.14839	11.3465	2.16667	0.80198	0.444444	0.356436	0.87037	0.247525	0.351852	81.1518	41.8803	0	0	9.03226	32.6531
AGAP007493-RA	mRNA	PP with repeated PPP-piRNAs	107.777	28.8764	3.73237	1675	4.69211	0.395224	yes	59.9096	0.718915	34	4.70471	0.617647	yes	1675	4.69211	0.395224	yes	34	4.70471	0.617647	0.556335	0.239638	0	0.00175362	0.957198	0.0912863	0.0911618	0.896266	0.0728182	0.0207469	133.649	39.7945	9.87446	10.1067	9.09434	0.769663	0.358491	0.264045	0.603774	0.168539	0.132075	66.7037	91.4938	0	0	36.5	98.1859
AGAP012527-RA	mRNA	PP with repeated PPP-piRNAs	5.21213	6.17069	0.84466	30	4.72681	0.733333	yes	4.79277	5.33195	11	NA	NA	NA: Usum <30	24	NA	NA	NA: nonTEBsum <30	11	NA	NA: nonTEBsum <30	0.110526	0.0599096	0.539186	0.0526316	0.402299	0.990291	0.954023	0.436893	0.37931	0.436893	22.5252	24.7777	3.01587	2.9	3.12121	0.333333	0.969697	0.933333	0.272727	0.3	0.272727	20.6897	53.3981	0	14.5455	38.8889	23.6364
AGAP012821-RA	mRNA	PP with repeated PPP-piRNAs	63.2046	26.9593	2.34444	420	4.16303	0.2	yes	13.0004	18.5121	158	3.82286	0.253165	yes	420	4.16303	0.2	yes	158	3.82286	0.253165	0.650498	0	0	0	0.900474	0.626667	0.308057	0.793333	0.25782	0.457778	69.8281	59.3163	8.75	11.3441	5.6962	0.688172	0.556962	0.44086	0.544304	0.268817	0.253165	30.7109	48	0	0	44.7531	6.48148
AGAP013040-RA	mRNA	PP with repeated PPP-piRNAs	7.36888	85.1914	0.0864979	211	4.67243	0.530806	yes	2.63602	23.7841	72	4.7898	0.916667	yes	207	4.67326	0.541063	yes	71	4.79126	0.929577	0.714563	0.0599096	0.599096	0.00711974	0.544715	0.981013	0.96748	0.533052	0.544715	0.528129	13.5151	112.626	9.19643	6.83333	9.48	0.277778	0.88	0.833333	0.206667	0.277778	0.166667	82.9268	32.9114	0	0	56.8627	33.9744
AGAP010291-RA	mRNA	PP with repeated PPP-piRNAs	18.6319	6.47024	2.87963	51	4.79184	0.960784	yes	2.39638	5.45177	28	NA	NA	NA: Usum <30	51	4.79184	0.960784	yes	28	NA	NA: nonTEBsum <30	0.687351	0	0	0	0.678457	0.712963	0.289389	0.212963	0.0610932	0.111111	27.7811	18.771	6.75806	8.40541	4.32	0.459459	0.68	0.324324	0.32	0.0540541	0.2	28.6174	62.963	0	0	71.9101	8.82353
AGAP004688-RA	mRNA	PP with repeated PPP-piRNAs	5.27204	4.9725	1.06024	114	3.99167	0.280702	yes	0	1.2581	0	NA	NA	no	114	3.99167	0.280702	yes	0	NA	NA	0.877193	0	0	0	0.204545	0.903614	0.738636	0.192771	0.102273	0.180723	24.0269	30.7844	2.34247	2.75	2.02439	0.34375	0.829268	0.625	0.243902	0.15625	0.219512	52.2727	25.3012	0	0	100	52.381
AGAP012710-RA	mRNA	PP with repeated PPP-piRNAs	18.9913	0.718915	26.4167	45	3.79438	0.2	yes	2.81575	0.179729	13	NA	NA	NA: Usum <30	45	3.79438	0.2	yes	13	NA	NA: nonTEBsum <30	0.848024	0	0	0	0.750789	0.583333	0.113565	0.25	0.00946372	0.0833333	48.0537	6.00671	4.56944	4.95312	1.5	0.3125	0.5	0.28125	0.25	0.03125	0.125	3.78549	58.3333	0	0	83.3333	57.1429
AGAP013330-RA	mRNA	PP with repeated PPP-piRNAs	1.13828	233.647	0.00487179	367	2.51105	0.141689	yes	0	81.5969	0	NA	NA	no	367	2.51105	0.141689	yes	0	NA	NA	0.652462	0	0.179729	0.000765501	0.0526316	0.788205	1	0.186667	0.0526316	0.174615	4.50504	229.006	12.6013	3.16667	12.7869	0.166667	0.708197	1	0.203279	0.166667	0.157377	94.7368	2.02564	0	0	100	60.7595
AGAP012734-RA	mRNA	PP with repeated PPP-piRNAs	4.01394	34.0886	0.11775	77	3.84936	0.285714	yes	0.299548	0.958553	17	NA	NA	NA: Usum <30	77	3.84936	0.285714	yes	17	NA	NA: nonTEBsum <30	0.966981	0	0	0	0.223881	0.820738	0.820896	0.123023	0.0597015	0.0949033	17.2693	48.8046	7.22727	2.91304	8.75385	0.391304	0.753846	0.652174	0.230769	0.0869565	0.138462	62.6866	4.56942	0	0	100	73.0769
AGAP012588-RA	mRNA	PP with repeated PPP-piRNAs	16.4152	1.97702	8.30303	49	3.14313	0.22449	yes	5.39186	0.599096	10	NA	NA	NA: Usum <30	49	3.14313	0.22449	yes	10	NA	NA: nonTEBsum <30	0.674267	0	0	0	0.824818	0.545455	0.60219	0.848485	0.437956	0.454545	60.0671	12.0134	3.19792	3.425	2.0625	0.85	0.375	0.5125	0.75	0.4	0.25	7.66423	69.697	0	0	90.4762	73.913
AGAP012701-RA	mRNA	PP with repeated PPP-piRNAs	12.581	30.9133	0.406977	146	4.13794	0.260274	yes	0.659005	8.56707	24	NA	NA	NA: Usum <30	146	4.13794	0.260274	yes	24	NA	NA: nonTEBsum <30	0.787879	0	0	0	0.157143	0.963178	0.909524	0.375969	0.0714286	0.356589	37.542	78.8381	4.68387	4.2	4.91429	0.44	0.87619	0.72	0.342857	0.18	0.304762	32.381	7.36434	0	0	91.1765	76.3158
AGAP007075-RA	mRNA	PP with repeated PPP-piRNAs	148.037	39.5403	3.74394	1005	3.86002	0.120398	yes	2.69593	1.01846	0	NA	NA	no	1003	3.8581	0.120638	yes	0	NA	NA	0.980198	0.239638	0	0.00127755	0.672602	0.79697	0.369486	0.369697	0.0772966	0.184848	162.181	91.6024	9.26331	11.4398	5.40984	0.712963	0.622951	0.337963	0.508197	0.175926	0.213115	48.3205	25.1515	0	0	98.66	89.759
AGAP012489-RA	mRNA	PP with repeated PPP-piRNAs	5.81123	29.0561	0.2	212	4.12504	0.254717	yes	0.479277	6.11078	0	NA	NA	no	204	3.98671	0.235294	yes	0	NA	NA	0.810997	0.119819	0	0.00343643	0.0721649	0.876289	0.278351	0.239175	0.0206186	0.195876	19.5218	69.0772	4.9322	3.73077	5.27174	0.192308	0.75	0.423077	0.25	0.0384615	0.184783	89.6907	16.701	2.29885	0	93.1034	90.1235
AGAP012450-RA	mRNA	PP with repeated PPP-piRNAs	9.94499	3.1153	3.19231	30	3.17935	0.233333	yes	1.19819	0.119819	3	NA	NA	NA: Usum <30	28	NA	NA	NA: nonTEBsum <30	3	NA	NA: nonTEBsum <30	0.899083	0	0.179729	0.0137615	0.891566	0.461538	0.626506	0.807692	0.554217	0.307692	51.8079	12.0134	2.56471	2.4058	3.25	0.855072	0.5	0.478261	0.625	0.405797	0.25	5.42169	32.6923	0	17.6471	77.7778	94.1176
AGAP013064-RA	mRNA	PP with repeated PPP-piRNAs	37.5633	1.49774	25.08	127	3.8956	0.307087	yes	0.539186	0.239638	2	NA	NA	NA: Usum <30	127	3.8956	0.307087	yes	2	NA	NA: nonTEBsum <30	0.980061	0	0	0	0.936204	0.68	0.805423	0.48	0.755981	0.16	48.0537	9.01007	8.57895	9.79688	2.08333	0.828125	0.583333	0.40625	0.5	0.328125	0.0833333	11.6427	68	0	0	100	94.1176
AGAP012876-RA	mRNA	PP with repeated PPP-piRNAs	31.2129	7.78825	4.00769	604	3.80916	0.139073	yes	7.36888	0.958553	30	0.727961	0.133333	no	565	3.68414	0.134513	yes	12	NA	NA: nonTEBsum <30	0.786482	1.2581	3.71439	0.127496	0.886756	0.692308	0.533589	0.869231	0.504798	0.623077	43.5487	24.0269	7.23333	8.98276	4.0625	0.741379	0.375	0.241379	0.6875	0.189655	0.21875	88.2917	30	4.34783	0	74.7826	94.8718
AGAP027986-RA	mRNA	PP with repeated PPP-piRNAs	23.6044	13.8391	1.70563	601	3.293	0.171381	yes	0	1.31801	0	NA	NA	no	587	3.45204	0.175468	yes	0	NA	NA	0.9648	0.479277	0	0.0128	0.609137	0.861472	0.649746	0.207792	0.340102	0.121212	96.8583	75.0839	2.72926	3.05426	2.31	0.589147	0.83	0.48062	0.29	0.217054	0.19	40.6091	32.9004	0	0	100	96.0526
AGAP012457-RA	mRNA	PP with repeated PPP-piRNAs	4.3734	9.52562	0.459119	110	4.15616	0.472727	yes	0.778825	5.51168	7	NA	NA	NA: Usum <30	110	4.15616	0.472727	yes	7	NA	NA: nonTEBsum <30	0.547414	0	0	0	0.493151	0.987421	0.821918	0.27673	0.328767	0.27673	16.5185	23.276	4.37736	3.31818	5.12903	0.545455	0.935484	0.636364	0.225806	0.227273	0.225806	43.8356	35.8491	0	0	100	96.4912
AGAP012454-RA	mRNA	PP with repeated PPP-piRNAs	10.7837	929.078	0.0116069	1279	2.69566	0.122752	yes	0.599096	3.53467	31	-0.53298	0	no	1279	2.69566	0.122752	yes	31	-0.53298	0	0.995602	0	0	0	0.216667	0.994648	0.533333	0.596982	0.15	0.595822	39.7945	137.404	66.4746	3.39623	84.7432	0.396226	0.770492	0.641509	0.273224	0.264151	0.224044	66.6667	57.2027	0	0	95	99.4138
AGAP001087-RA	mRNA	PP with repeated PPP-piRNAs	87.5878	49.9646	1.753	2137	3.42515	0.117454	yes	5.93105	0.0599096	3	NA	NA	NA: Usum <30	2129	3.43514	0.117426	yes	3	NA	NA: nonTEBsum <30	0.956446	0.0599096	0	0.00043554	0.902873	0.628297	0.26539	0.520384	0.21751	0.247002	126.892	115.629	7.10836	8.65089	5.41558	0.662722	0.545455	0.360947	0.467532	0.248521	0.220779	30.5062	29.7362	0.224215	0	84.9776	99.5968
AGAP002950-RA	mRNA	PP with repeated PPP-piRNAs	29.176	94.1779	0.309796	272	3.73752	0.191176	yes	19.5305	6.29051	18	NA	NA	NA: Usum <30	272	3.73752	0.191176	yes	18	NA	NA: nonTEBsum <30	0.790675	0	0	0	0.281314	0.909033	0.956879	0.587786	0.250513	0.576336	49.5554	126.141	8.79915	7.37879	9.35714	0.484848	0.821429	0.80303	0.208333	0.318182	0.136905	5.13347	32.3791	0	0	80	99.6071
AGAP005788-RA	mRNA	PP with repeated PPP-piRNAs	36.7246	141.626	0.259306	740	3.73354	0.17027	yes	0	0.119819	0	NA	NA	no	740	3.73354	0.17027	yes	0	NA	NA	0.999328	0	0	0	0.709625	0.23731	0.742251	0.650169	0.49429	0.0884095	66.0739	72.0806	16.1793	6.96591	24.625	0.522727	0.5	0.579545	0.25	0.284091	0.09375	52.5285	74.3655	0	0	100	99.8862
AGAP003677-RA	mRNA	PP with repeated PPP-piRNAs	9.70535	65.4213	0.148352	321	3.94145	0.224299	yes	0.119819	0.299548	0	NA	NA	no	321	3.94145	0.224299	yes	0	NA	NA	0.994418	0.119819	1.13828	0.0167464	0.191358	0.46337	0.765432	0.136447	0.0802469	0.124542	26.2794	60.818	10.8103	4.62857	13.4815	0.342857	0.654321	0.6	0.308642	0.171429	0.222222	71.6049	83.5165	0	0	100	99.8904
AGAP012449-RA	mRNA	PP with repeated PPP-piRNAs	0.479277	85.1914	0.00562588	57	4.05184	0.421053	yes	0.0599096	1.19819	2	NA	NA	NA: Usum <30	57	4.05184	0.421053	yes	2	NA	NA: nonTEBsum <30	0.985315	0	0	0	0.125	0.979606	0.875	0.528833	0	0.528129	3.7542	40.5453	24.2373	1.6	26.3333	0.2	0.833333	0.8	0.111111	0	0.0925926	75	8.93108	0	0	83.3333	100
AGAP012456-RA	mRNA	PP with repeated PPP-piRNAs	46.9092	7.36888	6.36585	552	3.97119	0.192029	yes	1.55765	0	0	NA	NA	no	522	3.88498	0.183908	yes	0	NA	NA	0.971302	9.70535	3.71439	0.247241	0.744572	0.666667	0.375479	0.869919	0.37037	0.601626	66.0739	24.0269	7.55	8.89773	3.84375	0.829545	0.34375	0.193182	0.6875	0.181818	0.1875	82.1201	30.0813	25.1944	0	96.7341	100
AGAP013312-RA	mRNA	PP with repeated PPP-piRNAs	33.4295	90.6432	0.368804	1167	4.69068	0.537275	yes	0.838734	0	0	NA	NA	no	1119	4.67245	0.517426	yes	0	NA	NA	0.99324	1.79729	0	0.0144858	0.25448	0.610046	0.913978	0.0502313	0.218638	0.0456048	66.8247	78.0873	10.7306	6.26966	14.5481	0.325843	0.855769	0.662921	0.182692	0.134831	0.153846	84.2294	77.3959	6.38298	0	97.0213	100
AGAP010306-RA	mRNA	PP with repeated PPP-piRNAs	17.5535	6.53014	2.68807	189	4.60076	0.444444	yes	1.37792	0.0599096	0	NA	NA	no	189	4.60076	0.444444	yes	0	NA	NA	0.940299	0	0	0	0.617747	0.926606	0.788396	0.137615	0.43686	0.137615	48.8046	30.7844	3.79245	4.50769	2.65854	0.476923	0.878049	0.723077	0.146341	0.246154	0.146341	62.116	46.789	0	0	98.9011	100
AGAP012622-RA	mRNA	PP with repeated PPP-piRNAs	91.3621	3.59458	25.4167	139	3.27153	0.374101	yes	7.78825	0	0	NA	NA	no	139	3.27153	0.374101	yes	0	NA	NA	0.917981	0	0	0	0.99082	0.616667	0.107541	0.983333	0.100328	0.616667	48.0537	11.2626	20.0633	23.8281	4	0.90625	0.466667	0.328125	0.933333	0.25	0.466667	76.3279	85	0	0	99.5704	100
AGAP013547-RA	mRNA	PP with repeated PPP-piRNAs	212.739	16.535	12.8659	3097	4.35734	0.269616	yes	0.479277	0	0	NA	NA	no	3077	4.36507	0.271368	yes	0	NA	NA	0.99791	0.359458	0	0.00156781	0.942551	0.130435	0.0121093	0.811594	0.00760349	0.0217391	83.3432	42.7978	22.7798	31.991	4.84211	0.765766	0.298246	0.135135	0.561404	0.0720721	0.0701754	94.3959	91.3043	0	0	99.9403	100
AGAP013470-RA	mRNA	PP with repeated PPP-piRNAs	670.628	84.9518	7.89422	4284	4.73568	0.557656	yes	0.179729	0	0	NA	NA	no	4203	4.73669	0.568404	yes	0	NA	NA	0.999762	0.239638	0.239638	0.000634317	0.960872	0.117772	0.15678	0.954161	0.14338	0.0811001	152.42	46.552	47.5925	55.1429	22.871	0.625616	0.532258	0.344828	0.580645	0.20197	0.258065	87.8506	95.8392	0	0	99.9695	100
AGAP001089-RA	mRNA	PP with repeated PPP-piRNAs	4.01394	7.84816	0.51145	118	4.56233	0.457627	yes	0	1.67747	0	NA	NA	no	118	4.56233	0.457627	yes	0	NA	NA	0.858586	0	0	0	0.253731	0.946565	0.910448	0.160305	0.223881	0.160305	12.0134	36.7911	3.04615	4.1875	2.67347	0.5	0.918367	0.8125	0.183673	0.375	0.183673	71.6418	55.7252	0	0	100	100
AGAP012592-RA	mRNA	PP with repeated PPP-piRNAs	10.4243	5.6315	1.85106	144	4.39188	0.430556	yes	0	0.778825	0	NA	NA	no	144	4.39188	0.430556	yes	0	NA	NA	0.951493	0	0	0	0.683908	0.93617	0.95977	0.212766	0.666667	0.212766	16.5185	22.5252	5.15385	7.90909	3.13333	0.5	0.9	0.818182	0.266667	0.363636	0.266667	83.908	56.383	0	0	100	100
AGAP004712-RA	mRNA	PP with repeated PPP-piRNAs	27.4386	8.20761	3.34307	780	4.36182	0.373077	yes	0	0	0	NA	NA	no	768	4.34612	0.372396	yes	0	NA	NA	1	0	0	0	0.827511	0.0364964	0.0851528	0.941606	0.069869	0.0364964	38.2928	16.5185	8.15068	8.98039	6.22727	0.607843	0.0454545	0.254902	0.818182	0.156863	0.0454545	51.0917	78.1022	0	0	100	100
AGAP012532-RA	mRNA	PP with repeated PPP-piRNAs	28.517	12.5211	2.27751	299	4.30177	0.280936	yes	0	0.119819	0	NA	NA	no	286	4.36474	0.293706	yes	0	NA	NA	0.99708	0.179729	0.0599096	0.00583942	0.960084	0.105263	0.195378	0.976077	0.172269	0.0813397	69.8281	32.2861	5.03676	5.11828	4.86047	0.892473	0.348837	0.397849	0.883721	0.354839	0.232558	54.2017	78.9474	0	0	100	100
AGAP011262-RA	mRNA	PP with repeated PPP-piRNAs	22.5859	21.0882	1.07102	318	4.1508	0.305031	yes	0	0	0	NA	NA	no	318	4.1508	0.305031	yes	0	NA	NA	1	0	0	0	0.71618	0.911932	0.986737	0.133523	0.710875	0.102273	26.2794	58.5655	6.45133	10.7714	4.51282	0.428571	0.74359	0.885714	0.192308	0.371429	0.115385	50.1326	24.4318	0	0	100	100
AGAP012439-RA	mRNA	PP with repeated PPP-piRNAs	9.22608	7.12924	1.29412	239	4.10194	0.322176	yes	2.45629	0.359458	2	NA	NA	NA: Usum <30	239	4.10194	0.322176	yes	2	NA	NA: nonTEBsum <30	0.827839	0	0	0	0.733766	0.420168	0.207792	0.747899	0.142857	0.243697	35.2894	31.5352	3.06742	3.2766	2.83333	0.468085	0.619048	0.382979	0.5	0.234043	0.261905	54.5455	63.0252	0	0	100	100
AGAP012455-RA	mRNA	PP with repeated PPP-piRNAs	5.03241	15.3968	0.326848	107	4.09063	0.299065	yes	0.119819	0.119819	0	NA	NA	no	103	4.15568	0.31068	yes	0	NA	NA	0.98827	0.119819	0	0.0058651	0.238095	0.976654	0.880952	0.400778	0.142857	0.396887	24.7777	45.8012	3.62766	2.54545	4.21311	0.363636	0.901639	0.757576	0.442623	0.181818	0.42623	75	11.284	0	0	100	100
AGAP005338-RA	mRNA	PP with repeated PPP-piRNAs	2.93557	21.208	0.138418	77	3.98683	0.272727	yes	0	0	0	NA	NA	no	77	3.98683	0.272727	yes	0	NA	NA	1	0	0.0599096	0.00248139	0.0408163	0.980226	0.918367	0.019774	0.0204082	0.0141243	11.2626	48.8046	5.0375	3.26667	5.44615	0.133333	0.892308	0.8	0.0923077	0.0666667	0.0615385	46.9388	51.6949	0	0	100	100
AGAP012497-RA	mRNA	PP with repeated PPP-piRNAs	2.69593	12.581	0.214286	49	3.95488	0.326531	yes	0	0	0	NA	NA	no	49	3.95488	0.326531	yes	0	NA	NA	1	0	0	0	0.0222222	0.457143	0.866667	0.190476	0	0.0190476	7.50839	24.7777	5.93023	4.5	6.36364	0.1	0.666667	0.6	0.212121	0	0.0606061	73.3333	7.14286	0	0	100	100
AGAP000976-RA	mRNA	PP with repeated PPP-piRNAs	17.1341	6.8896	2.48696	178	3.87109	0.376404	yes	0.539186	1.55765	0	NA	NA	no	165	3.98894	0.406061	yes	0	NA	NA	0.912718	0.359458	0	0.0149626	0.174825	0.930435	0.926573	0.165217	0.143357	0.147826	33.0369	20.2727	5.64789	6.5	4.25926	0.340909	0.777778	0.613636	0.222222	0.181818	0.185185	77.2727	72.1739	0	0	100	100
AGAP028112-RA	mRNA	PP with repeated PPP-piRNAs	364.49	0.299548	1216.8	36	3.63376	0.388889	yes	0.299548	0	0	NA	NA	no	36	3.63376	0.388889	yes	0	NA	NA	0.999179	0.0599096	0	0.000164231	0.96236	1	0.912393	1	0.899901	1	122.387	1.50168	36.903	37.3252	2.5	0.619632	1	0.411043	1	0.282209	1	4.2735	60	0	0	100	100
AGAP001072-RA	mRNA	PP with repeated PPP-piRNAs	111.911	3.17521	35.2453	267	3.59931	0.209738	yes	0	0	0	NA	NA	no	260	3.57384	0.215385	yes	0	NA	NA	1	0.599096	0	0.00520562	0.973769	0.641509	0.0749465	0.396226	0.0695931	0.0943396	95.3566	20.2727	12.474	14.7087	1.96296	0.795276	0.518519	0.188976	0.518519	0.133858	0.111111	67.1306	24.5283	0	0	100	100
AGAP010287-RA	mRNA	PP with repeated PPP-piRNAs	63.9834	3.17521	20.1509	216	3.58364	0.24537	yes	0.0599096	0.0599096	0	NA	NA	no	209	3.57156	0.253589	yes	0	NA	NA	0.998216	0.599096	0	0.00892061	0.975655	0.603774	0.100187	0.396226	0.0926966	0.0566038	78.8381	19.5218	8.55725	10.1714	2.03846	0.838095	0.5	0.2	0.5	0.142857	0.0769231	53.1835	24.5283	0	0	100	100
AGAP012560-RA	mRNA	PP with repeated PPP-piRNAs	16.1756	0.539186	30	32	3.48833	0.21875	yes	0	0	0	NA	NA	no	32	3.48833	0.21875	yes	0	NA	NA	1	0	0	0	0.777778	0.555556	0.0740741	0.333333	0.00740741	0.111111	33.7878	4.50504	5.47059	6	1.5	0.266667	0.5	0.222222	0.333333	0.0222222	0.166667	3.7037	44.4444	0	0	100	100
AGAP012621-RA	mRNA	PP with repeated PPP-piRNAs	83.514	3.47476	24.0345	133	3.07663	0.353383	yes	0	0	0	NA	NA	no	133	3.07663	0.353383	yes	0	NA	NA	1	0	0	0	0.992109	0.603448	0.11693	0.982759	0.109039	0.603448	33.7878	10.5117	24.6102	30.9778	4.14286	0.888889	0.428571	0.444444	0.928571	0.333333	0.428571	83.142	87.931	0	0	100	100
AGAP012541-RA	mRNA	PP with repeated PPP-piRNAs	0.539186	2.63602	0.204545	36	2.85176	0.25	yes	0.0599096	0.479277	1	NA	NA	NA: Usum <30	36	2.85176	0.25	yes	1	NA	NA: nonTEBsum <30	0.830189	0	0	0	0.111111	0.954545	0.777778	0.0454545	0	0.0454545	3.7542	13.5151	2.30435	1.8	2.44444	0.2	0.888889	0.6	0.0555556	0	0.0555556	44.4444	18.1818	0	0	100	100
AGAP012776-RA	mRNA	PP with repeated PPP-piRNAs	24.2035	1.07837	22.4444	65	2.67089	0.215385	yes	12.8806	0	0	NA	NA	no	65	2.67089	0.215385	yes	0	NA	NA	0.490521	0	0	0	0.990099	0.444444	0.0990099	0.888889	0.0940594	0.333333	38.2928	6.75755	7.03333	7.92157	2	0.941176	0.555556	0.196078	0.888889	0.176471	0.444444	9.40594	44.4444	0	0	100	100
AGAP004681-RA	mRNA	PP with repeated PPP-piRNAs	5.81123	16.0558	0.36194	367	2.19974	0.0980926	yes	0	0.0599096	0	NA	NA	no	367	2.19974	0.0980926	yes	0	NA	NA	0.99726	0	0	0	0.175258	0.940299	0.927835	0.164179	0.154639	0.13806	24.7777	63.0705	3.11966	2.93939	3.19048	0.363636	0.880952	0.878788	0.22619	0.30303	0.190476	50.5155	23.5075	0	0	100	100
AGAP013541-RA	mRNA	PP with repeated PPP-piRNAs	316.982	22.0467	14.3777	1047	3.7424	0.195798	yes	0	0	0	NA	NA	no	979	3.65956	0.193054	yes	0	NA	NA	1	2.27656	0.179729	0.0072451	0.956908	0.918478	0.938764	0.165761	0.90739	0.152174	138.905	88.599	18.6766	28.6	3.11864	0.578378	0.805085	0.432432	0.254237	0.172973	0.220339	91.9108	57.337	0.472959	0	100	100
AGAP004894-RA	mRNA	PP with repeated PPP-piRNAs	42.416	3.71439	11.4194	234	4.46293	0.311966	yes	0.0599096	0	0	NA	NA	no	231	4.44015	0.307359	yes	0	NA	NA	0.998701	0.0599096	0	0.0012987	0.920904	0.387097	0.521186	0.83871	0.454802	0.225806	99.8616	24.0269	4.66667	5.32331	1.9375	0.864662	0.46875	0.338346	0.78125	0.263158	0.25	29.8023	69.3548	0.473934	0	100	100
AGAP001078-RA	mRNA	PP with repeated PPP-piRNAs	63.1447	22.8256	2.7664	433	4.40236	0.279446	yes	0	0	0	NA	NA	no	430	4.38667	0.276744	yes	0	NA	NA	1	0.0599096	0	0.000696864	0.93833	0.199475	0.552182	0.963255	0.50759	0.167979	129.144	38.2928	6.43498	6.12791	7.47059	0.877907	0.411765	0.284884	0.823529	0.226744	0.254902	19.3548	80.0525	0.490196	0	100	100
AGAP001079-RA	mRNA	PP with repeated PPP-piRNAs	63.0848	22.8256	2.76378	433	4.40236	0.279446	yes	0	0	0	NA	NA	no	430	4.38667	0.276744	yes	0	NA	NA	1	0.0599096	0	0.00069735	0.938272	0.199475	0.552707	0.963255	0.508072	0.167979	128.394	38.2928	6.45946	6.15789	7.47059	0.877193	0.411765	0.28655	0.823529	0.22807	0.254902	19.3732	80.0525	0.490196	0	100	100
AGAP012506-RA	mRNA	PP with repeated PPP-piRNAs	9.58553	20.8485	0.45977	390	4.18288	0.233333	yes	0	0	0	NA	NA	no	386	4.19598	0.233161	yes	0	NA	NA	1	0.0599096	2.21665	0.0748031	0.18125	0.931034	0.9125	0.0977011	0.125	0.0775862	30.7844	80.3398	3.43243	3.90244	3.25234	0.414634	0.859813	0.756098	0.186916	0.243902	0.149533	76.25	35.3448	0.819672	0	100	100
AGAP012538-RA	mRNA	PP with repeated PPP-piRNAs	9.58553	25.4616	0.376471	390	4.18288	0.233333	yes	0	0	0	NA	NA	no	386	4.19598	0.233161	yes	0	NA	NA	1	0.0599096	2.21665	0.0649573	0.18125	0.941176	0.9125	0.0941176	0.125	0.0776471	30.7844	87.0974	3.72611	3.90244	3.66379	0.414634	0.862069	0.756098	0.181034	0.243902	0.146552	76.25	28.9412	0.819672	0	100	100
AGAP012766-RA	mRNA	PP with repeated PPP-piRNAs	13.4797	83.1545	0.162104	499	4.24566	0.216433	yes	0	4.13376	0	NA	NA	no	485	4.1986	0.206186	yes	0	NA	NA	0.957223	0.119819	0	0.00123993	0.0666667	0.559798	0.795556	0.189481	0.0444444	0.170029	42.047	86.3465	9.43275	4.01786	12.0696	0.178571	0.669565	0.571429	0.217391	0.0892857	0.173913	66.6667	70.5331	1.33333	0	100	100
AGAP012431-RA	mRNA	PP with repeated PPP-piRNAs	10.4243	57.3335	0.181818	490	4.24741	0.332653	yes	0	0	0	NA	NA	no	478	4.19871	0.324268	yes	0	NA	NA	1	0.119819	0	0.00176835	0.275862	0.876698	0.471264	0.328109	0.143678	0.31139	31.5352	108.121	6.08065	4.14286	6.64583	0.333333	0.715278	0.404762	0.222222	0.0714286	0.201389	81.6092	36.4681	1.40845	0	100	100
AGAP007403-RA	mRNA	PP with repeated PPP-piRNAs	11.3229	87.2883	0.129719	603	3.97275	0.248756	yes	0	0.359458	0	NA	NA	no	597	3.98003	0.251256	yes	0	NA	NA	0.996355	0.119819	0.119819	0.00243013	0.185185	0.749485	0.465608	0.183253	0.0582011	0.168154	36.7911	120.134	7.8756	3.85714	9.10625	0.326531	0.63125	0.44898	0.175	0.122449	0.11875	73.0159	37.5429	1.44928	0	100	100
AGAP001088-RA	mRNA	PP with repeated PPP-piRNAs	9.64544	43.9137	0.219645	342	3.79425	0.304094	yes	0	0.838734	0	NA	NA	no	330	3.67397	0.290909	yes	0	NA	NA	0.98434	0.119819	0	0.00223714	0.298137	0.856753	0.447205	0.407913	0.15528	0.402456	26.2794	100.612	5.28994	4.6	5.47015	0.4	0.716418	0.371429	0.216418	0.0857143	0.208955	80.7453	38.1992	1.53846	0	100	100
AGAP012182-RA	mRNA	PP with repeated PPP-piRNAs	7.96797	39.9597	0.1994	365	4.53335	0.545205	yes	0.0599096	0.599096	0	NA	NA	no	357	4.51203	0.535014	yes	0	NA	NA	0.98625	0.119819	0	0.0025	0.0526316	0.775112	0.481203	0.0374813	0.0150376	0.011994	17.2693	66.0739	7.20721	5.78261	7.57955	0.26087	0.659091	0.347826	0.0909091	0.0434783	0.0454545	89.4737	57.4213	1.68067	0	100	100
AGAP013334-RA	mRNA	PP with repeated PPP-piRNAs	37.6232	92.1409	0.408322	1343	4.6748	0.523455	yes	0	0	0	NA	NA	no	1295	4.6564	0.505792	yes	0	NA	NA	1	1.79729	0	0.0138504	0.275478	0.615085	0.909236	0.050065	0.240446	0.0455137	78.8381	85.5957	9.89041	5.98095	13.4912	0.32381	0.859649	0.657143	0.201754	0.152381	0.175439	84.3949	78.1534	5.66038	0	100	100
AGAP013002-RA	mRNA	PP with repeated PPP-piRNAs	37.6232	91.9612	0.409121	1308	4.66545	0.515291	yes	0	0	0	NA	NA	no	1260	4.64471	0.496825	yes	0	NA	NA	1	1.79729	0	0.0138696	0.275478	0.614332	0.909236	0.0631922	0.240446	0.0586319	78.8381	84.8448	9.92202	5.98095	13.5841	0.32381	0.858407	0.657143	0.212389	0.152381	0.185841	84.3949	76.8078	5.66038	0	100	100
AGAP013502-RA	mRNA	PP with repeated PPP-piRNAs	38.1025	90.8229	0.419525	1055	4.71511	0.590521	yes	0	0	0	NA	NA	no	1007	4.701	0.571003	yes	0	NA	NA	1	1.79729	0	0.0139405	0.27673	0.611478	0.935535	0.0534301	0.240566	0.0488127	81.0906	76.5856	10.2476	5.88889	14.8627	0.333333	0.862745	0.685185	0.186275	0.166667	0.156863	80.5031	79.0897	5.85938	0	100	100
AGAP013534-RA	mRNA	PP with repeated PPP-piRNAs	36.3651	48.2272	0.754037	1090	4.71155	0.57156	yes	0.0599096	1.01846	6	NA	NA	NA: Usum <30	1042	4.69681	0.551823	yes	6	NA	NA: nonTEBsum <30	0.987252	1.79729	0	0.0212465	0.280066	0.96646	0.937397	0.104348	0.248764	0.100621	75.0839	72.8314	7.16751	6.07	8.29897	0.32	0.886598	0.67	0.206186	0.16	0.185567	83.855	77.6398	5.89391	0	100	100
AGAP012458-RA	mRNA	PP with repeated PPP-piRNAs	18.6319	61.4672	0.303119	712	4.52152	0.324438	yes	0	0	0	NA	NA	no	583	4.40451	0.300172	yes	0	NA	NA	1	1.13828	0	0.0142109	0.0836013	0.468811	0.700965	0.037037	0.0257235	0.0311891	38.2928	76.5856	8.73856	6.09804	10.0588	0.27451	0.852941	0.54902	0.147059	0.0980392	0.0980392	83.9228	64.3275	7.27969	0	100	100
AGAP013323-RA	mRNA	PP with repeated PPP-piRNAs	37.6831	93.2193	0.404242	1339	4.67227	0.520538	yes	0.0599096	0	0	NA	NA	no	1281	4.65223	0.505074	yes	0	NA	NA	0.999542	2.03693	0.239638	0.0173913	0.278219	0.618252	0.90938	0.0604113	0.240064	0.0546272	79.589	87.0974	9.84234	5.93396	13.4138	0.330189	0.853448	0.669811	0.215517	0.150943	0.181034	84.2607	77.3779	5.66038	0.166113	100	100
AGAP013070-RA	mRNA	PP with repeated PPP-piRNAs	35.3467	90.5833	0.390212	1256	4.67218	0.539809	yes	0	0	0	NA	NA	no	1198	4.65154	0.524207	yes	0	NA	NA	1	2.03693	0.239638	0.018078	0.259322	0.61045	0.920339	0.0595238	0.227119	0.0535714	69.0772	74.3331	11.0052	6.41304	15.2727	0.315217	0.868687	0.695652	0.222222	0.152174	0.181818	85.0847	79.1005	5.9761	0.167224	100	100
AGAP012483-RA	mRNA	PP with repeated PPP-piRNAs	116.644	52.2412	2.2328	2922	3.15641	0.108487	yes	0	0	0	NA	NA	no	2901	3.16319	0.108583	yes	0	NA	NA	1	0.0599096	0.0599096	0.000709471	0.824345	0.623853	0.161274	0.538991	0.115049	0.259174	157.676	129.144	7.37958	9.27143	5.06977	0.647619	0.523256	0.290476	0.511628	0.180952	0.226744	38.3667	32.6835	0.133869	0.350877	100	100
AGAP012762-RA	mRNA	PP with repeated PPP-piRNAs	116.644	52.2412	2.2328	2922	3.15641	0.108487	yes	0	0	0	NA	NA	no	2901	3.16319	0.108583	yes	0	NA	NA	1	0.0599096	0.0599096	0.000709471	0.824345	0.623853	0.161274	0.538991	0.115049	0.259174	157.676	129.144	7.37958	9.27143	5.06977	0.647619	0.523256	0.290476	0.511628	0.180952	0.226744	38.3667	32.6835	0.133869	0.350877	100	100
AGAP012752-RA	mRNA	PP with repeated PPP-piRNAs	122.695	42.416	2.89266	3110	3.47528	0.117685	yes	0	0	0	NA	NA	no	3087	3.47099	0.11759	yes	0	NA	NA	1	0.0599096	0.0599096	0.000725689	0.838379	0.747175	0.17627	0.495763	0.133789	0.30791	168.939	109.623	7.42857	9.10222	4.84932	0.711111	0.589041	0.271111	0.458904	0.186667	0.226027	38.5742	38.8418	0.126582	0.363636	100	100
AGAP012700-RA	mRNA	PP with repeated PPP-piRNAs	128.506	41.8768	3.06867	3159	3.4702	0.115859	yes	0	0	0	NA	NA	no	3136	3.46722	0.115753	yes	0	NA	NA	1	0.0599096	0.0599096	0.000703235	0.835897	0.752504	0.187879	0.500715	0.13986	0.310443	180.201	106.619	7.44503	8.9375	4.92254	0.691667	0.598592	0.283333	0.464789	0.179167	0.225352	36.8298	39.3419	0.126582	0.363636	100	100
AGAP013253-RA	mRNA	PP with repeated PPP-piRNAs	9.22608	82.136	0.112327	332	4.44971	0.38253	yes	0	0	0	NA	NA	no	321	4.47847	0.401869	yes	0	NA	NA	1	0	0.179729	0.00196721	0.0779221	0.928519	0.558442	0.604668	0.0454545	0.599562	32.2861	108.121	8.15508	3.5814	9.52083	0.209302	0.6875	0.674419	0.159722	0.0930233	0.125	55.1948	15.9737	0	0.456621	100	100
AGAP010300-RA	mRNA	PP with repeated PPP-piRNAs	7.72834	184.881	0.0418017	359	2.82852	0.192201	yes	0	0	0	NA	NA	no	329	3.30358	0.209726	yes	0	NA	NA	1	0	5.51168	0.0286159	0.511628	0.976021	0.620155	0.0547634	0.224806	0.0518471	39.7945	90.8515	18.477	2.43396	25.5041	0.415094	0.801653	0.622642	0.239669	0.150943	0.181818	37.2093	13.0914	0	0.49505	100	100
AGAP000408-RA	mRNA	PP with repeated PPP-piRNAs	6.17069	43.2547	0.142659	231	2.95522	0.108225	yes	0	0	0	NA	NA	no	226	2.72615	0.10177	yes	0	NA	NA	1	0	0.0599096	0.00121212	0.203883	0.981994	0.84466	0.34072	0.0970874	0.333795	28.5319	96.1074	4.96988	2.71053	5.64062	0.342105	0.914062	0.736842	0.296875	0.210526	0.265625	48.5437	27.5623	0	0.502513	100	100
AGAP003624-RA	mRNA	PP with repeated PPP-piRNAs	6.17069	43.2547	0.142659	231	2.95522	0.108225	yes	0	0	0	NA	NA	no	226	2.72615	0.10177	yes	0	NA	NA	1	0	0.0599096	0.00121212	0.203883	0.981994	0.84466	0.34072	0.0970874	0.333795	28.5319	96.1074	4.96988	2.71053	5.64062	0.342105	0.914062	0.736842	0.296875	0.210526	0.265625	48.5437	27.5623	0	0.502513	100	100
AGAP007639-RA	mRNA	PP with repeated PPP-piRNAs	6.41033	44.0335	0.145578	235	2.92243	0.106383	yes	0	0	0	NA	NA	no	230	2.68819	0.1	yes	0	NA	NA	1	0	0.0599096	0.00118765	0.233645	0.971429	0.850467	0.346939	0.130841	0.329252	30.7844	101.363	4.78409	2.60976	5.44444	0.390244	0.903704	0.756098	0.303704	0.268293	0.259259	46.729	27.0748	0	0.502513	100	100
AGAP011660-RA	mRNA	PP with repeated PPP-piRNAs	11.263	105.201	0.107062	653	4.38409	0.235835	yes	0	0	0	NA	NA	no	641	4.35819	0.232449	yes	0	NA	NA	1	0.0599096	2.39638	0.0210905	0.191489	0.978929	0.920213	0.19533	0.154255	0.191344	37.542	130.646	8.67857	3.76	10.092	0.4	0.87931	0.78	0.247126	0.28	0.224138	75	15.7745	0.70922	0.722022	100	100
AGAP010299-RA	mRNA	PP with repeated PPP-piRNAs	3.41485	64.6424	0.0528267	287	3.62843	0.216028	yes	0	0	0	NA	NA	no	267	3.69493	0.217228	yes	0	NA	NA	1	0	0.179729	0.00264085	0.649123	0.977757	0.508772	0.0722892	0.245614	0.0676552	17.2693	64.5722	10.422	2.47826	12.5465	0.434783	0.813953	0.695652	0.255814	0.26087	0.209302	42.1053	22.2428	0	0.833333	100	100
AGAP012490-RA	mRNA	PP with repeated PPP-piRNAs	11.2031	100.468	0.111509	639	4.35951	0.234742	yes	0	0	0	NA	NA	no	627	4.33221	0.23126	yes	0	NA	NA	1	0.0599096	2.39638	0.0219957	0.192513	0.977937	0.919786	0.167561	0.15508	0.163387	36.7911	120.885	8.87619	3.81633	10.4161	0.408163	0.869565	0.77551	0.217391	0.285714	0.192547	75.4011	13.4764	0.70922	0.884956	100	100
AGAP012715-RA	mRNA	PP with repeated PPP-piRNAs	14.9774	3.71439	4.03226	71	3.3781	0.211268	yes	0.359458	0.239638	1	NA	NA	NA: Usum <30	60	3.13775	0.2	yes	1	NA	NA: nonTEBsum <30	0.967949	0	0.179729	0.00961539	0.792	0.483871	0.596	0.790323	0.416	0.306452	62.3197	16.5185	2.97143	3.01205	2.81818	0.819277	0.545455	0.493976	0.636364	0.385542	0.272727	7.6	35.4839	0	13.6364	100	100
AGAP012494-RA	mRNA	PP with TE-mapping PPP-piRNAs	9.10626	174.696	0.0521262	301	4.28269	0.282392	yes	1.79729	149.235	94	4.55054	0.43617	yes	29	NA	NA	NA: nonTEBsum <30	2	NA	NA: nonTEBsum <30	0.178292	7.00942	155.405	0.883638	0.342105	0.966049	0.934211	0.246228	0.282895	0.240741	25.5285	89.3499	20.0523	4.47059	24.5042	0.411765	0.773109	0.794118	0.210084	0.235294	0.12605	60.5263	56.9616	64.1304	85.8519	68.4783	15.4124
AGAP004680-RA	mRNA	PP with TE-mapping PPP-piRNAs	11.922	82.795	0.143994	323	4.59904	0.566563	yes	0	0	0	NA	NA	no	0	NA	NA	no	0	NA	NA	1	11.922	82.795	1	0.924623	0.952967	0.984925	0.33068	0.919598	0.321274	12.0134	102.114	10.4013	12.4375	10.1618	0.4375	0.794118	0.8125	0.301471	0.375	0.257353	86.4322	12.9522	100	100	100	100
AGAP002285-RB	mRNA	PP with TE-mapping PPP-piRNAs	1.49774	10.3044	0.145349	38	4.50655	0.631579	yes	0.299548	0.0599096	0	NA	NA	no	0	NA	NA	no	0	NA	NA	0.969543	1.19819	10.2445	0.969543	0.4	0.988372	0.8	0.988372	0.32	0.982558	11.2626	6.00671	8.56522	1.66667	21.5	0.4	0.75	0.666667	0.75	0.266667	0.625	24	98.2558	100	100	100	100
AGAP012540-RA	mRNA	PP with TE-mapping PPP-piRNAs	3.53467	1.43783	2.45833	35	3.99985	0.4	yes	0	0	0	NA	NA	no	0	NA	NA	no	0	NA	NA	1	3.53467	1.43783	1	0.237288	0.208333	0.254237	0.375	0.118644	0.0416667	14.2659	10.5117	2.51515	3.10526	1.71429	0.421053	0.357143	0.421053	0.428571	0.157895	0.0714286	55.9322	29.1667	100	100	100	100
AGAP003387-RA	mRNA	no significant PP	88391	0	NA	0	NA	NA	no	88391	0	0	NA	NA	no	0	NA	NA	no	0	NA	NA	0	0	0	0	0.998276	NA	0.00226446	NA	0.00183068	NA	340.13	0	3256.97	3256.97	NA	0.624724	NA	0.242826	NA	0.147903	NA
AGAP012956-RA	mRNA	no significant PP	1032.12	0	NA	0	NA	NA	no	1032.12	0	0	NA	NA	no	0	NA	NA	no	0	NA	NA	0	0.179729	0	0.000174135	0.00551428	NA	0.00301834	NA	0.00168331	NA	111.124	0	116.405	116.405	NA	0.418919	NA	0.236486	NA	0.108108	NA
AGAP012956-RB	mRNA	no significant PP	1031.94	0	NA	0	NA	NA	no	1031.94	0	0	NA	NA	no	0	NA	NA	no	0	NA	NA	0	0.179729	0	0.000174165	0.00534107	NA	0.00296081	NA	0.00162554	NA	108.872	0	118.793	118.793	NA	0.406897	NA	0.234483	NA	0.103448	NA
AGAP004203-RA	mRNA	no significant PP	205.011	0.119819	1711	4	NA	NA	NA: Bsum <30	139.649	0.119819	4	NA	NA	NA: Usum <30	4	NA	NA	NA: nonTEBsum <30	4	NA	NA: nonTEBsum <30	0.318633	1.49774	0	0.0073014	0.224138	0	0.261543	0.5	0.0575687	0	1124.76	1.50168	2.28267	2.28438	1	0.224299	0	0.254339	0.5	0.0574099	0
AGAP002413-RD	mRNA	no significant PP	169.484	0	NA	0	NA	NA	no	169.484	0	0	NA	NA	no	0	NA	NA	no	0	NA	NA	0	0.119819	0	0.000706964	0.853659	NA	0.861082	NA	0.841994	NA	114.128	0	18.6118	18.6118	NA	0.282895	NA	0.322368	NA	0.164474	NA
AGAP002413-RA	mRNA	no significant PP	167.807	0	NA	0	NA	NA	no	167.807	0	0	NA	NA	no	0	NA	NA	no	0	NA	NA	0	0.119819	0	0.000714031	0.858622	NA	0.866476	NA	0.848625	NA	101.363	0	20.7481	20.7481	NA	0.288889	NA	0.325926	NA	0.17037	NA
AGAP002413-RB	mRNA	no significant PP	167.807	0	NA	0	NA	NA	no	167.807	0	0	NA	NA	no	0	NA	NA	no	0	NA	NA	0	0.119819	0	0.000714031	0.858622	NA	0.866476	NA	0.848625	NA	101.363	0	20.7481	20.7481	NA	0.288889	NA	0.325926	NA	0.17037	NA
AGAP002413-RC	mRNA	no significant PP	167.807	0	NA	0	NA	NA	no	167.807	0	0	NA	NA	no	0	NA	NA	no	0	NA	NA	0	0.119819	0	0.000714031	0.858622	NA	0.866476	NA	0.848625	NA	101.363	0	20.7481	20.7481	NA	0.288889	NA	0.325926	NA	0.17037	NA
AGAP003266-RA_with_3primeUTR	mRNA	no significant PP	163.314	0.419367	389.429	112	1.94936	0.0982143	no	138.331	0.0599096	0	NA	NA	no	91	2.06013	0.10989	yes	0	NA	NA	0.154775	5.69141	0.0599096	0.0351262	0.773661	0.142857	0.55796	0.857143	0.53595	0.142857	205.73	5.25587	9.72598	9.94891	1	0.711679	0.142857	0.20438	0.857143	0.142336	0.142857
AGAP010403-RA	mRNA	no significant PP	159.539	0.659005	242.091	36	1.46385	0.111111	no	1.43783	0	0	NA	NA	no	36	1.46385	0.111111	no	0	NA	NA	0.991025	0	0	0	0.982726	0.181818	0.306046	0.909091	0.300789	0.0909091	57.8146	6.00671	31.4588	34.5844	1.375	0.779221	0.25	0.38961	0.875	0.337662	0.125
AGAP000950-RA	mRNA	no significant PP	120.838	0.479277	252.125	46	-0.559314	0	no	1.37792	0	0	NA	NA	no	0	NA	NA	no	0	NA	NA	0.988642	119.46	0.419367	0.988148	0.983143	0.625	0.139316	0.625	0.137828	0.25	31.5352	6.00671	40.5	48.0238	1	0.404762	0.625	0.190476	0.625	0.142857	0.25
AGAP007406-RA	mRNA	no significant PP	114.607	0	NA	0	NA	NA	no	110.833	0	0	NA	NA	no	0	NA	NA	no	0	NA	NA	0.0329326	0.119819	0	0.00104548	0.141662	NA	0.314689	NA	0.026137	NA	331.12	0	4.33787	4.33787	NA	0.195011	NA	0.256236	NA	0.0430839	NA
AGAP002924-RB	mRNA	no significant PP	105.86	0	NA	0	NA	NA	no	105.86	0	0	NA	NA	no	0	NA	NA	no	0	NA	NA	0	0	0	0	0.00452745	NA	0.213922	NA	0.00396152	NA	19.5218	0	67.9615	67.9615	NA	0.115385	NA	0.538462	NA	0.0769231	NA
AGAP002924-RA	mRNA	no significant PP	105.441	0	NA	0	NA	NA	no	105.441	0	0	NA	NA	no	0	NA	NA	no	0	NA	NA	0	0	0	0	0.00511364	NA	0.211932	NA	0.00397727	NA	17.2693	0	76.5217	76.5217	NA	0.173913	NA	0.521739	NA	0.0869565	NA
AGAP007365-RA	mRNA	no significant PP	100.049	0.179729	556.667	10	NA	NA	NA: Bsum <30	52.1812	0.119819	0	NA	NA	no	10	NA	NA	NA: nonTEBsum <30	0	NA	NA	0.478183	1.19819	0	0.0119546	0.220958	0	0.329341	0	0.0652695	0	386.682	1.50168	3.23598	3.24272	1.5	0.324272	0	0.308738	0	0.0951456	0
AGAP004903-RA	mRNA	no significant PP	94.2378	0	NA	0	NA	NA	no	94.2378	0	0	NA	NA	no	0	NA	NA	no	0	NA	NA	0	0	0	0	0.996821	NA	0.00127146	NA	0	NA	9.76091	0	121	121	NA	0.615385	NA	0.153846	NA	0	NA
AGAP000523-RA	mRNA	no significant PP	79.6797	0	NA	0	NA	NA	no	79.6797	0	0	NA	NA	no	0	NA	NA	no	0	NA	NA	0	0.119819	0	0.00150376	0.037594	NA	0.931579	NA	0.0150376	NA	39.7945	0	25.0943	25.0943	NA	0.358491	NA	0.207547	NA	0.0943396	NA
AGAP011923-RA	mRNA	no significant PP	70.4537	0.119819	588	27	NA	NA	NA: Bsum <30	70.4537	0.119819	27	NA	NA	NA: Usum <30	25	NA	NA	NA: nonTEBsum <30	25	NA	NA: nonTEBsum <30	0	17.9729	0	0.254669	0.979592	0.5	0.959184	1	0.946429	0.5	34.5386	1.50168	24.5417	25.5652	1	0.630435	0.5	0.456522	1	0.282609	0.5
AGAP012484-RA	mRNA	no significant PP	65.3014	0.958553	68.125	143	1.11215	0.0699301	no	4.61304	0.299548	45	-0.699125	0	no	143	1.11215	0.0699301	no	45	-0.699125	0	0.925859	0	0	0	0.957798	0.6875	0.6	0.3125	0.594495	0.1875	61.5688	9.01007	11.766	13.2927	1.33333	0.780488	0.75	0.329268	0.416667	0.280488	0.25
AGAP012481-RA	mRNA	no significant PP	64.3429	0	NA	0	NA	NA	no	64.1033	0	0	NA	NA	no	0	NA	NA	no	0	NA	NA	0.0037244	0	0	0	0.00558659	NA	0.984171	NA	0.00372439	NA	17.2693	0	46.6957	46.6957	NA	0.217391	NA	0.565217	NA	0.173913	NA
AGAP013109-RA	mRNA	no significant PP	63.3244	0	NA	0	NA	NA	no	0	0	0	NA	NA	no	0	NA	NA	no	0	NA	NA	1	0.659005	0	0.0104068	0.144749	NA	0.262062	NA	0.0312204	NA	364.908	0	2.1749	2.1749	NA	0.176955	NA	0.253086	NA	0.0390947	NA
AGAP001582-RA	mRNA	no significant PP	58.4718	31.6922	1.84499	2550	0.127603	0.0447059	no	0	0	0	NA	NA	no	2	NA	NA	NA: nonTEBsum <30	0	NA	NA	1	56.7344	22.526	0.87907	0.44877	0.640832	0.322746	0.26465	0.109631	0.0756144	85.5957	63.8213	7.56281	8.5614	6.22353	0.403509	0.376471	0.324561	0.305882	0.114035	0.105882
AGAP005927-RA	mRNA	no significant PP	58.292	13.24	4.40271	1782	-0.553655	0.00841751	no	0.0599096	0	0	NA	NA	no	26	NA	NA	NA: nonTEBsum <30	0	NA	NA	0.999162	50.1443	12.7607	0.879397	0.792395	0.538462	0.608428	0.41629	0.561151	0.0180995	66.8247	31.5352	9.1145	10.9326	5.2619	0.426966	0.5	0.280899	0.380952	0.168539	0.0952381
AGAP009998-RA	mRNA	no significant PP	58.2321	0	NA	0	NA	NA	no	3.59458	0	0	NA	NA	no	0	NA	NA	no	0	NA	NA	0.938272	0.0599096	0	0.00102881	0.0288066	NA	0.12963	NA	0.00205761	NA	45.8012	0	15.9344	15.9344	NA	0.213115	NA	0.196721	NA	0.0163934	NA
AGAP012798-RA	mRNA	no significant PP	54.5776	0	NA	0	NA	NA	no	0	0	0	NA	NA	no	0	NA	NA	no	0	NA	NA	1	0	0	0	0.0109769	NA	0.130626	NA	0	NA	20.2727	0	33.7407	33.7407	NA	0.148148	NA	0.222222	NA	0	NA
AGAP012448-RA	mRNA	no significant PP	53.7988	0.359458	149.667	13	NA	NA	NA: Bsum <30	53.3794	0.359458	11	NA	NA	NA: Usum <30	13	NA	NA	NA: nonTEBsum <30	11	NA	NA: nonTEBsum <30	0.00774336	0	0	0	0.937639	0	0.0902004	1	0.0824053	0	43.5487	3.00336	14.5806	15.4828	1.5	0.724138	0	0.310345	1	0.224138	0
AGAP004038-RA	mRNA	no significant PP	51.2826	0	NA	0	NA	NA	no	51.2826	0	0	NA	NA	no	0	NA	NA	no	0	NA	NA	0	0.119819	0	0.00233645	0.146028	NA	0.0981308	NA	0.0397196	NA	189.211	0	3.39683	3.39683	NA	0.27381	NA	0.130952	NA	0.0674603	NA
AGAP000651-RB	mRNA	no significant PP	49.725	0.0599096	830	3	NA	NA	NA: Bsum <30	45.3516	0.0599096	3	NA	NA	NA: Usum <30	3	NA	NA	NA: nonTEBsum <30	3	NA	NA: nonTEBsum <30	0.087846	0	0	0	0.109639	0	0.596386	1	0.0421687	0	147.915	0.750839	4.19697	4.2132	1	0.243655	0	0.22335	1	0.0812183	0
AGAP000651-RA	mRNA	no significant PP	48.5867	0.0599096	811	3	NA	NA	NA: Bsum <30	44.2133	0.0599096	3	NA	NA	NA: Usum <30	3	NA	NA	NA: nonTEBsum <30	3	NA	NA: nonTEBsum <30	0.0899015	0	0	0	0.0912454	0	0.610358	1	0.0431566	0	140.407	0.750839	4.31915	4.3369	1	0.213904	0	0.235294	1	0.0855615	0
AGAP000651-RC	mRNA	no significant PP	48.5867	0.0599096	811	3	NA	NA	NA: Bsum <30	44.2133	0.0599096	3	NA	NA	NA: Usum <30	3	NA	NA	NA: nonTEBsum <30	3	NA	NA: nonTEBsum <30	0.0899015	0	0	0	0.0912454	0	0.610358	1	0.0431566	0	140.407	0.750839	4.31915	4.3369	1	0.213904	0	0.235294	1	0.0855615	0
AGAP012014-RA	mRNA	no significant PP	46.37	0	NA	0	NA	NA	no	46.37	0	0	NA	NA	no	0	NA	NA	no	0	NA	NA	0	0.179729	0	0.00387597	0.0400517	NA	0.0697674	NA	0.0258398	NA	39.7945	0	14.6038	14.6038	NA	0.264151	NA	0.358491	NA	0.0943396	NA
AGAP002076-RA	mRNA	no significant PP	46.3101	0	NA	0	NA	NA	no	43.5543	0	0	NA	NA	no	0	NA	NA	no	0	NA	NA	0.0595084	0.659005	0	0.0142303	0.122898	NA	0.306598	NA	0.0595084	NA	224.501	0	2.58528	2.58528	NA	0.16388	NA	0.280936	NA	0.0735786	NA
AGAP012014-RB	mRNA	no significant PP	45.9507	0	NA	0	NA	NA	no	45.9507	0	0	NA	NA	no	0	NA	NA	no	0	NA	NA	0	0.179729	0	0.00391134	0.0404172	NA	0.0704042	NA	0.0260756	NA	39.7945	0	14.4717	14.4717	NA	0.264151	NA	0.358491	NA	0.0943396	NA
AGAP000947-RA	mRNA	no significant PP	44.8723	0	NA	0	NA	NA	no	44.8723	0	0	NA	NA	no	0	NA	NA	no	0	NA	NA	0	0	0	0	0.0173565	NA	0.973298	NA	0.00667557	NA	19.5218	0	28.8077	28.8077	NA	0.346154	NA	0.384615	NA	0.115385	NA
AGAP006023-RB	mRNA	no significant PP	43.8538	0	NA	0	NA	NA	no	43.8538	0	0	NA	NA	no	0	NA	NA	no	0	NA	NA	0	1.07837	0	0.0245902	0.0983607	NA	0.229508	NA	0.0355191	NA	187.71	0	2.928	2.928	NA	0.172	NA	0.228	NA	0.08	NA
AGAP007364-RA	mRNA	no significant PP	43.0151	0.0599096	718	10	NA	NA	NA: Bsum <30	5.27204	0	0	NA	NA	no	10	NA	NA	NA: nonTEBsum <30	0	NA	NA	0.877608	1.19819	0	0.0278164	0.232591	0	0.325905	0	0.0835655	0	158.427	0.750839	3.39151	3.40284	1	0.298578	0	0.298578	0	0.0947867	0
AGAP006023-RA	mRNA	no significant PP	42.0565	0	NA	0	NA	NA	no	42.0565	0	0	NA	NA	no	0	NA	NA	no	0	NA	NA	0	1.07837	0	0.025641	0.10114	NA	0.239316	NA	0.037037	NA	179.451	0	2.93724	2.93724	NA	0.175732	NA	0.238494	NA	0.083682	NA
AGAP012335-RA	mRNA	no significant PP	41.1579	0	NA	0	NA	NA	no	41.1579	0	0	NA	NA	no	0	NA	NA	no	0	NA	NA	0	0.0599096	0	0.0014556	0.144105	NA	0.823872	NA	0	NA	32.2861	0	15.9767	15.9767	NA	0.186047	NA	0.44186	NA	0	NA
AGAP003870-RA	mRNA	no significant PP	41.0381	84.7721	0.484099	4917	0.737723	0.0506406	no	0.179729	0	0	NA	NA	no	477	1.57628	0.100629	no	0	NA	NA	0.998571	31.4525	79.6797	0.883333	0.572263	0.541343	0.40292	0.347703	0.132847	0.134276	83.3432	131.397	7.34266	6.17117	8.08571	0.342342	0.497143	0.378378	0.354286	0.126126	0.16
AGAP001218-RA	mRNA	no significant PP	38.1025	0.0599096	636	1	NA	NA	NA: Bsum <30	0	0	0	NA	NA	no	1	NA	NA	NA: nonTEBsum <30	0	NA	NA	1	0	0	0	0.0801887	0	0.503145	0	0.0314465	0	142.659	0.750839	3.33508	3.34737	1	0.163158	0	0.273684	0	0.0578947	0
AGAP001219-RA	mRNA	no significant PP	37.9827	0.0599096	634	1	NA	NA	NA: Bsum <30	0	0	0	NA	NA	no	1	NA	NA	NA: nonTEBsum <30	0	NA	NA	1	0	0	0	0.0804416	0	0.504732	0	0.0315457	0	141.909	0.750839	3.34211	3.3545	1	0.164021	0	0.275132	0	0.0582011	0
AGAP009441-RB	mRNA	no significant PP	37.3836	0	NA	0	NA	NA	no	37.3836	0	0	NA	NA	no	0	NA	NA	no	0	NA	NA	0	0.898644	0	0.0240385	0.161859	NA	0.277244	NA	0.0512821	NA	241.019	0	1.94393	1.94393	NA	0.208723	NA	0.233645	NA	0.0560748	NA
AGAP005061-RB	mRNA	no significant PP	37.2039	0	NA	0	NA	NA	no	17.0742	0	0	NA	NA	no	0	NA	NA	no	0	NA	NA	0.541063	0.419367	0	0.0112721	0.0901771	NA	0.173913	NA	0.00322061	NA	69.8281	0	6.67742	6.67742	NA	0.204301	NA	0.11828	NA	0.0215054	NA
AGAP009441-RA	mRNA	no significant PP	37.1439	0	NA	0	NA	NA	no	37.1439	0	0	NA	NA	no	0	NA	NA	no	0	NA	NA	0	0.898644	0	0.0241935	0.159677	NA	0.270968	NA	0.0516129	NA	238.016	0	1.95584	1.95584	NA	0.208202	NA	0.223975	NA	0.0567823	NA
AGAP002645-RA	mRNA	no significant PP	37.084	0	NA	0	NA	NA	no	37.084	0	0	NA	NA	no	0	NA	NA	no	0	NA	NA	0	0.0599096	0	0.00161551	0.988691	NA	0.00646204	NA	0.00646204	NA	11.2626	0	41.2667	41.2667	NA	0.666667	NA	0.266667	NA	0.266667	NA
AGAP007602-RA	mRNA	no significant PP	36.6647	13.24	2.76923	202	1.69476	0.163366	no	33.0102	3.1153	90	-0.283052	0	no	200	1.71977	0.165	no	90	-0.283052	0	0.27611	0	0.179729	0.00360144	0.0163399	0.773756	0.98366	0.0588235	0.00980392	0.0542986	18.0201	36.0403	11.5694	25.5	4.60417	0.166667	0.875	0.791667	0.125	0.0416667	0.104167
AGAP012577-RA	mRNA	no significant PP	35.5863	0.0599096	594	2	NA	NA	NA: Bsum <30	14.1387	0	0	NA	NA	no	2	NA	NA	NA: nonTEBsum <30	0	NA	NA	0.603361	0.179729	0	0.00504202	0.0841751	0	0.161616	0	0.0286195	0	138.154	0.750839	3.21622	3.22826	1	0.190217	0	0.190217	0	0.0706522	0
AGAP002655-RA	mRNA	no significant PP	32.1714	0	NA	0	NA	NA	no	32.1714	0	0	NA	NA	no	0	NA	NA	no	0	NA	NA	0	0.0599096	0	0.0018622	0.523277	NA	0.482309	NA	0.165736	NA	139.656	0	2.8871	2.8871	NA	0.526882	NA	0.268817	NA	0.129032	NA
AGAP003663-RA	mRNA	no significant PP	32.1115	0	NA	0	NA	NA	no	23.6643	0	0	NA	NA	no	0	NA	NA	no	0	NA	NA	0.26306	0.599096	0	0.0186567	0.453358	NA	0.289179	NA	0.18097	NA	172.693	0	2.33043	2.33043	NA	0.356522	NA	0.278261	NA	0.126087	NA
AGAP005005-RA	mRNA	no significant PP	31.153	0.119819	260	1	NA	NA	NA: Bsum <30	31.153	0.119819	1	NA	NA	NA: Usum <30	1	NA	NA	NA: nonTEBsum <30	1	NA	NA: nonTEBsum <30	0	0	0	0	0.748077	1	0.313462	0	0.257692	0	151.67	0.750839	2.57143	2.57426	2	0.643564	1	0.306931	0	0.212871	0
AGAP003545-RB	mRNA	no significant PP	30.5539	0	NA	0	NA	NA	no	30.5539	0	0	NA	NA	no	0	NA	NA	no	0	NA	NA	0	0.958553	0	0.0313725	0.2	NA	0.152941	NA	0.0392157	NA	142.659	0	2.68421	2.68421	NA	0.205263	NA	0.168421	NA	0.0421053	NA
AGAP010251-RA	mRNA	no significant PP	30.3142	0	NA	0	NA	NA	no	30.3142	0	0	NA	NA	no	0	NA	NA	no	0	NA	NA	0	0	0	0	0.00395257	NA	0.0355731	NA	0	NA	27.7811	0	13.6757	13.6757	NA	0.0540541	NA	0.189189	NA	0	NA
AGAP003545-RA	mRNA	no significant PP	29.835	0	NA	0	NA	NA	no	29.835	0	0	NA	NA	no	0	NA	NA	no	0	NA	NA	0	0.958553	0	0.0321285	0.204819	NA	0.156627	NA	0.0401606	NA	138.154	0	2.70652	2.70652	NA	0.211957	NA	0.173913	NA	0.0434783	NA
AGAP012202-RA	mRNA	no significant PP	29.4156	1.61756	18.1852	185	-0.108179	0.0378378	no	0.179729	0.0599096	2	NA	NA	NA: Usum <30	169	-0.379412	0.0295858	no	2	NA	NA: nonTEBsum <30	0.992278	0	0.179729	0.00579151	0.201629	0.259259	0.338086	0.518519	0.0610998	0	102.865	6.75755	3.54795	3.58394	3	0.343066	0.222222	0.386861	0.444444	0.0948905	0
AGAP005947-RA	mRNA	no significant PP	28.2773	0	NA	0	NA	NA	no	28.2773	0	0	NA	NA	no	0	NA	NA	no	0	NA	NA	0	0	0	0	0.237288	NA	0.0677966	NA	0.0338983	NA	92.3532	0	3.8374	3.8374	NA	0.300813	NA	0.170732	NA	0.0813008	NA
AGAP003592-RA	mRNA	no significant PP	27.9778	0.0599096	467	8	NA	NA	NA: Bsum <30	27.9778	0.0599096	8	NA	NA	NA: Usum <30	8	NA	NA	NA: nonTEBsum <30	8	NA	NA: nonTEBsum <30	0	0.239638	0	0.00854701	0.139186	0	0.164882	1	0.0471092	0	137.404	0.750839	2.54348	2.55191	1	0.196721	0	0.191257	1	0.0601093	0
AGAP003592-RB	mRNA	no significant PP	27.9778	0.0599096	467	8	NA	NA	NA: Bsum <30	27.9778	0.0599096	8	NA	NA	NA: Usum <30	8	NA	NA	NA: nonTEBsum <30	8	NA	NA: nonTEBsum <30	0	0.239638	0	0.00854701	0.139186	0	0.164882	1	0.0471092	0	137.404	0.750839	2.54348	2.55191	1	0.196721	0	0.191257	1	0.0601093	0
AGAP003794-RA	mRNA	no significant PP	27.7381	0	NA	0	NA	NA	no	27.7381	0	0	NA	NA	no	0	NA	NA	no	0	NA	NA	0	0.179729	0	0.00647948	0.758099	NA	0.146868	NA	0.0691145	NA	87.8482	0	3.95726	3.95726	NA	0.410256	NA	0.307692	NA	0.119658	NA
AGAP012201-RA	mRNA	no significant PP	27.6782	1.55765	17.7692	183	-0.0951447	0.0382514	no	0	0	0	NA	NA	no	167	-0.362883	0.0299401	no	0	NA	NA	1	0	0.179729	0.00614754	0.162338	0.269231	0.333333	0.5	0.04329	0	95.3566	6.00671	3.61481	3.6378	3.25	0.314961	0.25	0.385827	0.375	0.0708661	0
AGAP004251-RB	mRNA	no significant PP	27.6782	0.0599096	462	0	NA	NA	no	27.6782	0.0599096	0	NA	NA	no	0	NA	NA	no	0	NA	NA	0	0.119819	0	0.00431965	0.746753	0	0.175325	1	0.132035	0	171.191	0.750839	2.02183	2.02632	1	0.640351	0	0.188596	1	0.114035	0
AGAP005061-RA	mRNA	no significant PP	27.6183	0	NA	0	NA	NA	no	17.0143	0	0	NA	NA	no	0	NA	NA	no	0	NA	NA	0.383948	0.179729	0	0.00650759	0.032538	NA	0.0195228	NA	0.00650759	NA	51.0571	0	6.77941	6.77941	NA	0.117647	NA	0.0882353	NA	0.0441176	NA
AGAP012334-RA	mRNA	no significant PP	26.8994	0.0599096	449	3	NA	NA	NA: Bsum <30	26.8994	0.0599096	3	NA	NA	NA: Usum <30	3	NA	NA	NA: nonTEBsum <30	3	NA	NA: nonTEBsum <30	0	0.179729	0	0.00666667	0.11804	0	0.710468	1	0.0200445	0	79.589	0.750839	4.20561	4.23585	1	0.226415	0	0.462264	1	0.0566038	0
AGAP002654-RB	mRNA	no significant PP	26.7796	0.179729	149	2	NA	NA	NA: Bsum <30	26.7796	0.179729	2	NA	NA	NA: Usum <30	2	NA	NA	NA: nonTEBsum <30	2	NA	NA: nonTEBsum <30	0	0.419367	0	0.0155556	0.268456	0	0.284116	0	0.131991	0	173.444	2.25252	1.92308	1.93506	1	0.225108	0	0.242424	0	0.0692641	0
AGAP013503-RA	mRNA	no significant PP	26.7197	0	NA	0	NA	NA	no	0	0	0	NA	NA	no	0	NA	NA	no	0	NA	NA	1	0.539186	0	0.0201794	0.143498	NA	0.136771	NA	0.0134529	NA	141.158	0	2.37234	2.37234	NA	0.180851	NA	0.207447	NA	0.0319149	NA
AGAP009135-RA	mRNA	no significant PP	26.0607	0	NA	0	NA	NA	no	26.0607	0	0	NA	NA	no	0	NA	NA	no	0	NA	NA	0	0.179729	0	0.00689655	0.147126	NA	0.234483	NA	0.0436782	NA	141.909	0	2.30159	2.30159	NA	0.206349	NA	0.253968	NA	0.0687831	NA
AGAP004251-RA	mRNA	no significant PP	25.7012	0.0599096	429	0	NA	NA	no	25.7012	0.0599096	0	NA	NA	no	0	NA	NA	no	0	NA	NA	0	0.119819	0	0.00465116	0.750583	0	0.184149	1	0.13986	0	157.676	0.750839	2.03791	2.04286	1	0.657143	0	0.195238	1	0.119048	0
AGAP010375-RA	mRNA	no significant PP	25.7012	0	NA	0	NA	NA	no	23.9638	0	0	NA	NA	no	0	NA	NA	no	0	NA	NA	0.0675991	0	0	0	0.146853	NA	0.624709	NA	0.102564	NA	61.5688	0	5.23171	5.23171	NA	0.195122	NA	0.268293	NA	0.0609756	NA
AGAP002599-RA	mRNA	no significant PP	25.5814	0	NA	0	NA	NA	no	0.539186	0	0	NA	NA	no	0	NA	NA	no	0	NA	NA	0.978923	0	0	0	0.058548	NA	0.735363	NA	0.00936768	NA	56.3129	0	5.69333	5.69333	NA	0.2	NA	0.293333	NA	0.0533333	NA
AGAP012199-RA	mRNA	no significant PP	25.4616	1.55765	16.3462	183	-0.0951447	0.0382514	no	0	0	0	NA	NA	no	167	-0.362883	0.0299401	no	0	NA	NA	1	0	0.179729	0.00665188	0.122353	0.269231	0.343529	0.5	0.04	0	80.3398	6.00671	3.92174	3.97196	3.25	0.271028	0.25	0.392523	0.375	0.0654206	0
AGAP004164-RA	mRNA	no significant PP	25.2219	0	NA	0	NA	NA	no	18.2125	0	0	NA	NA	no	0	NA	NA	no	0	NA	NA	0.27791	0	0	0	0.204276	NA	0.4038	NA	0.0308789	NA	95.3566	0	3.31496	3.31496	NA	0.23622	NA	0.267717	NA	0.0551181	NA
AGAP004671-RA	mRNA	no significant PP	24.9823	0.0599096	417	0	NA	NA	no	24.9823	0.0599096	0	NA	NA	no	0	NA	NA	no	0	NA	NA	0	0.838734	0	0.0334928	0.705036	0	0.345324	0	0.323741	0	129.895	0.750839	2.4023	2.4104	1	0.66474	0	0.323699	0	0.277457	0
AGAP008075-RC	mRNA	no significant PP	24.9823	0	NA	0	NA	NA	no	24.9224	0	0	NA	NA	no	0	NA	NA	no	0	NA	NA	0.00239808	0.359458	0	0.0143885	0.0551559	NA	0.165468	NA	0.00479616	NA	98.3599	0	3.18321	3.18321	NA	0.114504	NA	0.251908	NA	0.0152672	NA
AGAP008075-RA	mRNA	no significant PP	24.8026	0	NA	0	NA	NA	no	24.7427	0	0	NA	NA	no	0	NA	NA	no	0	NA	NA	0.00241546	0.359458	0	0.0144928	0.0531401	NA	0.166667	NA	0.00483092	NA	96.8583	0	3.2093	3.2093	NA	0.108527	NA	0.255814	NA	0.0155039	NA
AGAP008075-RB	mRNA	no significant PP	24.8026	0	NA	0	NA	NA	no	24.7427	0	0	NA	NA	no	0	NA	NA	no	0	NA	NA	0.00241546	0.359458	0	0.0144928	0.0628019	NA	0.157005	NA	0.00483092	NA	96.1074	0	3.23438	3.23438	NA	0.132812	NA	0.234375	NA	0.015625	NA
AGAP006958-RA	mRNA	no significant PP	24.7427	0	NA	0	NA	NA	no	13.8391	0	0	NA	NA	no	0	NA	NA	no	0	NA	NA	0.440678	0.239638	0	0.00968523	0.123487	NA	0.215496	NA	0.0435835	NA	151.67	0	2.04455	2.04455	NA	0.158416	NA	0.252475	NA	0.0643564	NA
AGAP003556-RA	mRNA	no significant PP	24.3233	0	NA	0	NA	NA	no	24.3233	0	0	NA	NA	no	0	NA	NA	no	0	NA	NA	0	0.778825	0	0.0320197	0.280788	NA	0.174877	NA	0.091133	NA	144.912	0	2.10363	2.10363	NA	0.300518	NA	0.196891	NA	0.0673575	NA
AGAP007749-RA	mRNA	no significant PP	23.9638	0	NA	0	NA	NA	no	23.9638	0	0	NA	NA	no	0	NA	NA	no	0	NA	NA	0	0	0	0	0.0125	NA	0.01	NA	0.005	NA	17.2693	0	17.3913	17.3913	NA	0.173913	NA	0.130435	NA	0.0434783	NA
AGAP004585-RA	mRNA	no significant PP	23.844	0	NA	0	NA	NA	no	23.844	0	0	NA	NA	no	0	NA	NA	no	0	NA	NA	0	0	0	0	0.30402	NA	0.733668	NA	0.110553	NA	48.0537	0	6.21875	6.21875	NA	0.578125	NA	0.296875	NA	0.125	NA
AGAP010055-RA	mRNA	no significant PP	23.7242	0	NA	0	NA	NA	no	23.6643	0	0	NA	NA	no	0	NA	NA	no	0	NA	NA	0.00252525	0	0	0	0.964646	NA	0.964646	NA	0.962121	NA	12.0134	0	24.75	24.75	NA	0.5	NA	0.5	NA	0.4375	NA
AGAP012894-RA	mRNA	no significant PP	23.3048	1.49774	15.56	182	-0.0884518	0.0384615	no	0	0	0	NA	NA	no	166	-0.353428	0.0301205	no	0	NA	NA	1	0	0.179729	0.00724638	0.123393	0.28	0.37018	0.52	0.0437018	0	69.0772	5.25587	4.18182	4.22826	3.57143	0.271739	0.285714	0.434783	0.428571	0.076087	0
AGAP003910-RA	mRNA	no significant PP	22.8855	0	NA	0	NA	NA	no	0	0	0	NA	NA	no	0	NA	NA	no	0	NA	NA	1	0	0	0	0.814136	NA	0.397906	NA	0.382199	NA	46.552	0	6.16129	6.16129	NA	0.467742	NA	0.306452	NA	0.209677	NA
AGAP008879-RA	mRNA	no significant PP	22.8855	0	NA	0	NA	NA	no	22.8855	0	0	NA	NA	no	0	NA	NA	no	0	NA	NA	0	0	0	0	0.170157	NA	0.115183	NA	0.013089	NA	111.875	0	2.56376	2.56376	NA	0.221477	NA	0.194631	NA	0.033557	NA
AGAP012559-RA	mRNA	no significant PP	22.8855	0	NA	0	NA	NA	no	0	0	0	NA	NA	no	0	NA	NA	no	0	NA	NA	1	0	0	0	0.814136	NA	0.397906	NA	0.382199	NA	46.552	0	6.16129	6.16129	NA	0.467742	NA	0.306452	NA	0.209677	NA
AGAP012709-RA	mRNA	no significant PP	22.8855	0	NA	0	NA	NA	no	0	0	0	NA	NA	no	0	NA	NA	no	0	NA	NA	1	0	0	0	0.814136	NA	0.397906	NA	0.382199	NA	46.552	0	6.16129	6.16129	NA	0.467742	NA	0.306452	NA	0.209677	NA
AGAP012572-RA	mRNA	no significant PP	22.8256	0	NA	0	NA	NA	no	0	0	0	NA	NA	no	0	NA	NA	no	0	NA	NA	1	0	0	0	0.816273	NA	0.39895	NA	0.383202	NA	45.8012	0	6.2459	6.2459	NA	0.47541	NA	0.311475	NA	0.213115	NA
AGAP004443-RB	mRNA	no significant PP	22.7656	0	NA	0	NA	NA	no	22.7656	0	0	NA	NA	no	0	NA	NA	no	0	NA	NA	0	0	0	0	0.907895	NA	0.0236842	NA	0.00789474	NA	30.0336	0	9.5	9.5	NA	0.425	NA	0.125	NA	0.05	NA
AGAP007826-RA	mRNA	no significant PP	22.7656	0	NA	0	NA	NA	no	22.7656	0	0	NA	NA	no	0	NA	NA	no	0	NA	NA	0	16.595	0	0.728947	0.0342105	NA	0.944737	NA	0	NA	18.0201	0	15.8333	15.8333	NA	0.291667	NA	0.5	NA	0	NA
AGAP013189-RA	mRNA	no significant PP	22.526	0.0599096	376	0	NA	NA	no	0.539186	0	0	NA	NA	no	0	NA	NA	no	0	NA	NA	0.976127	0.0599096	0	0.00265252	0.0452128	0	0.473404	0	0.0106383	0	60.0671	0.750839	4.65432	4.7	1	0.175	0	0.3625	0	0.05	0
AGAP013400-RA	mRNA	no significant PP	22.526	0.0599096	376	0	NA	NA	no	0.539186	0	0	NA	NA	no	0	NA	NA	no	0	NA	NA	0.976127	0.0599096	0	0.00265252	0.0425532	0	0.481383	0	0.0106383	0	59.3163	0.750839	4.7125	4.75949	1	0.164557	0	0.367089	0	0.0506329	0
AGAP013112-RA	mRNA	no significant PP	22.4661	0	NA	0	NA	NA	no	22.4661	0	0	NA	NA	no	0	NA	NA	no	0	NA	NA	0	0.179729	0	0.008	0.109333	NA	0.618667	NA	0.048	NA	61.5688	0	4.57317	4.57317	NA	0.219512	NA	0.317073	NA	0.0365854	NA
AGAP010929-RA	mRNA	no significant PP	22.4062	0	NA	0	NA	NA	no	20.3693	0	0	NA	NA	no	0	NA	NA	no	0	NA	NA	0.0909091	0.479277	0	0.0213904	0.128342	NA	0.144385	NA	0.0160428	NA	120.134	0	2.3375	2.3375	NA	0.1875	NA	0.18125	NA	0.03125	NA
AGAP012573-RA	mRNA	no significant PP	22.2265	0	NA	0	NA	NA	no	0	0	0	NA	NA	no	0	NA	NA	no	0	NA	NA	1	0	0	0	0.814016	NA	0.409704	NA	0.393531	NA	42.047	0	6.625	6.625	NA	0.446429	NA	0.339286	NA	0.232143	NA
AGAP000427-RA	mRNA	no significant PP	22.1665	0	NA	0	NA	NA	no	21.9868	0	0	NA	NA	no	0	NA	NA	no	0	NA	NA	0.00810811	0.119819	0	0.00540541	0.140541	NA	0.218919	NA	0.00810811	NA	162.181	0	1.71296	1.71296	NA	0.148148	NA	0.208333	NA	0.00925926	NA
AGAP002667-RA	mRNA	no significant PP	22.1665	0	NA	0	NA	NA	no	22.1665	0	0	NA	NA	no	0	NA	NA	no	0	NA	NA	0	0.958553	0	0.0432432	0.232432	NA	0.243243	NA	0.0864865	NA	105.868	0	2.62411	2.62411	NA	0.248227	NA	0.319149	NA	0.0638298	NA
AGAP009431-RA	mRNA	no significant PP	22.1066	0	NA	0	NA	NA	no	22.1066	0	0	NA	NA	no	0	NA	NA	no	0	NA	NA	0	0.119819	0	0.00542005	0.0596206	NA	0.0569106	NA	0.0352304	NA	39.7945	0	6.96226	6.96226	NA	0.264151	NA	0.283019	NA	0.132075	NA
AGAP004443-RA	mRNA	no significant PP	22.0467	0	NA	0	NA	NA	no	22.0467	0	0	NA	NA	no	0	NA	NA	no	0	NA	NA	0	0	0	0	0.913043	NA	0.0190217	NA	0.00543478	NA	23.276	0	11.871	11.871	NA	0.354839	NA	0.0967742	NA	0.0322581	NA
AGAP004212-RA	mRNA	no significant PP	21.6873	0.0599096	362	0	NA	NA	no	21.6873	0.0599096	0	NA	NA	no	0	NA	NA	no	0	NA	NA	0	0.0599096	0	0.00275482	0.0414365	0	0.0773481	1	0.0110497	0	98.3599	0.750839	2.75	2.76336	1	0.0763359	0	0.167939	1	0.0305344	0
AGAP004750-RA	mRNA	no significant PP	20.9684	0.119819	175	0	NA	NA	no	20.9684	0.119819	0	NA	NA	no	0	NA	NA	no	0	NA	NA	0	0.359458	0	0.0170455	0.282857	0	0.337143	0	0.0914286	0	133.649	0.750839	1.96648	1.96629	2	0.342697	0	0.370787	0	0.117978	0
AGAP012885-RA	mRNA	no significant PP	20.9684	0	NA	0	NA	NA	no	0.299548	0	0	NA	NA	no	0	NA	NA	no	0	NA	NA	0.985714	0	0	0	0.04	NA	0.02	NA	0.00857143	NA	23.276	0	11.2903	11.2903	NA	0.225806	NA	0.193548	NA	0.0967742	NA
AGAP002100-RA	mRNA	no significant PP	20.9084	0	NA	0	NA	NA	no	20.9084	0	0	NA	NA	no	0	NA	NA	no	0	NA	NA	0	0.179729	0	0.00859599	0.82235	NA	0.243553	NA	0.154728	NA	100.612	0	2.60448	2.60448	NA	0.753731	NA	0.253731	NA	0.186567	NA
AGAP010724-RA	mRNA	no significant PP	20.6688	0	NA	0	NA	NA	no	0	0	0	NA	NA	no	0	NA	NA	no	0	NA	NA	1	0	0	0	0.0405797	NA	0.0144928	NA	0.00869565	NA	21.0235	0	12.3214	12.3214	NA	0.25	NA	0.178571	NA	0.107143	NA
AGAP009431-RB	mRNA	no significant PP	20.4292	0	NA	0	NA	NA	no	20.4292	0	0	NA	NA	no	0	NA	NA	no	0	NA	NA	0	0.119819	0	0.0058651	0.0527859	NA	0.058651	NA	0.0381232	NA	31.5352	0	8.11905	8.11905	NA	0.285714	NA	0.333333	NA	0.166667	NA
AGAP007633-RA	mRNA	no significant PP	20.0697	0	NA	0	NA	NA	no	20.0697	0	0	NA	NA	no	0	NA	NA	no	0	NA	NA	0	0	0	0	0.749254	NA	0.492537	NA	0.447761	NA	98.3599	0	2.55725	2.55725	NA	0.549618	NA	0.229008	NA	0.160305	NA
AGAP007633-RB	mRNA	no significant PP	19.89	0	NA	0	NA	NA	no	19.89	0	0	NA	NA	no	0	NA	NA	no	0	NA	NA	0	0	0	0	0.756024	NA	0.496988	NA	0.451807	NA	96.8583	0	2.57364	2.57364	NA	0.55814	NA	0.232558	NA	0.162791	NA
AGAP007633-RC	mRNA	no significant PP	19.89	0	NA	0	NA	NA	no	19.89	0	0	NA	NA	no	0	NA	NA	no	0	NA	NA	0	0	0	0	0.756024	NA	0.496988	NA	0.451807	NA	96.8583	0	2.57364	2.57364	NA	0.55814	NA	0.232558	NA	0.162791	NA
AGAP007633-RD	mRNA	no significant PP	19.89	0	NA	0	NA	NA	no	19.89	0	0	NA	NA	no	0	NA	NA	no	0	NA	NA	0	0	0	0	0.756024	NA	0.496988	NA	0.451807	NA	96.8583	0	2.57364	2.57364	NA	0.55814	NA	0.232558	NA	0.162791	NA
AGAP007633-RE	mRNA	no significant PP	19.8301	0	NA	0	NA	NA	no	19.8301	0	0	NA	NA	no	0	NA	NA	no	0	NA	NA	0	0	0	0	0.758308	NA	0.498489	NA	0.453172	NA	96.1074	0	2.58594	2.58594	NA	0.5625	NA	0.234375	NA	0.164062	NA
AGAP001957-RA	mRNA	no significant PP	19.5904	0	NA	0	NA	NA	no	19.5305	0	0	NA	NA	no	0	NA	NA	no	0	NA	NA	0.0030581	0	0	0	0.0703364	NA	0.914373	NA	0.0336391	NA	23.276	0	10.5484	10.5484	NA	0.419355	NA	0.516129	NA	0.193548	NA
AGAP001957-RB	mRNA	no significant PP	19.5904	0	NA	0	NA	NA	no	19.5305	0	0	NA	NA	no	0	NA	NA	no	0	NA	NA	0.0030581	0	0	0	0.0703364	NA	0.914373	NA	0.0336391	NA	23.276	0	10.5484	10.5484	NA	0.419355	NA	0.516129	NA	0.193548	NA
AGAP012140-RA	mRNA	no significant PP	19.5904	0	NA	0	NA	NA	no	19.5904	0	0	NA	NA	no	0	NA	NA	no	0	NA	NA	0	0.479277	0	0.0244648	0.629969	NA	0.125382	NA	0.0336391	NA	69.8281	0	3.51613	3.51613	NA	0.225806	NA	0.268817	NA	0.0430108	NA
AGAP000462-RA	mRNA	no significant PP	19.4706	0.0599096	325	1	NA	NA	NA: Bsum <30	19.4706	0.0599096	1	NA	NA	NA: Usum <30	1	NA	NA	NA: nonTEBsum <30	1	NA	NA: nonTEBsum <30	0	0	0	0	0.403077	0	0.433846	0	0.261538	0	89.3499	0.750839	2.71667	2.73109	1	0.235294	0	0.302521	0	0.0756303	0
AGAP000462-RB	mRNA	no significant PP	19.4706	0.0599096	325	1	NA	NA	NA: Bsum <30	19.4706	0.0599096	1	NA	NA	NA: Usum <30	1	NA	NA	NA: nonTEBsum <30	1	NA	NA: nonTEBsum <30	0	0	0	0	0.403077	0	0.433846	0	0.261538	0	89.3499	0.750839	2.71667	2.73109	1	0.235294	0	0.302521	0	0.0756303	0
AGAP004192-RA	mRNA	no significant PP	19.2909	0.0599096	322	1	NA	NA	NA: Bsum <30	18.6319	0.0599096	1	NA	NA	NA: Usum <30	1	NA	NA	NA: nonTEBsum <30	1	NA	NA: nonTEBsum <30	0.0340557	0.778825	0	0.0402477	0.0465839	0	0.226708	0	0.0341615	0	105.117	0.750839	2.29078	2.3	1	0.0857143	0	0.321429	0	0.0571429	0
AGAP009031-RA	mRNA	no significant PP	19.2909	0	NA	0	NA	NA	no	19.2909	0	0	NA	NA	no	0	NA	NA	no	0	NA	NA	0	0.299548	0	0.015528	0.428571	NA	0.267081	NA	0.152174	NA	111.875	0	2.16107	2.16107	NA	0.369128	NA	0.248322	NA	0.0872483	NA
AGAP007643-RA	mRNA	no significant PP	18.9314	0	NA	0	NA	NA	no	18.9314	0	0	NA	NA	no	0	NA	NA	no	0	NA	NA	0	0	0	0	0.142405	NA	0.803797	NA	0.00632911	NA	25.5285	0	9.29412	9.29412	NA	0.235294	NA	0.411765	NA	0.0588235	NA
AGAP007643-RB	mRNA	no significant PP	18.9314	0	NA	0	NA	NA	no	18.9314	0	0	NA	NA	no	0	NA	NA	no	0	NA	NA	0	0	0	0	0.142405	NA	0.803797	NA	0.00632911	NA	25.5285	0	9.29412	9.29412	NA	0.235294	NA	0.411765	NA	0.0588235	NA
AGAP010173-RA	mRNA	no significant PP	18.8715	0.0599096	315	0	NA	NA	no	15.9359	0.0599096	0	NA	NA	no	0	NA	NA	no	0	NA	NA	0.155063	0.119819	0	0.00632911	0.28254	0	0.32381	0	0.12381	0	93.8549	0.750839	2.50794	2.52	1	0.256	0	0.28	0	0.096	0
AGAP009863-RA	mRNA	no significant PP	18.8116	0	NA	0	NA	NA	no	18.8116	0	0	NA	NA	no	0	NA	NA	no	0	NA	NA	0	0.0599096	0	0.00318471	0.652866	NA	0.264331	NA	0.11465	NA	86.3465	0	2.73043	2.73043	NA	0.434783	NA	0.26087	NA	0.0956522	NA
AGAP000891-RA	mRNA	no significant PP	18.1526	0	NA	0	NA	NA	no	18.0927	0	0	NA	NA	no	0	NA	NA	no	0	NA	NA	0.00330033	0.0599096	0	0.00330033	0.943894	NA	0.00990099	NA	0.00330033	NA	15.0168	0	15.15	15.15	NA	0.4	NA	0.15	NA	0.05	NA
AGAP005024-RA	mRNA	no significant PP	18.0927	0	NA	0	NA	NA	no	7.36888	0	0	NA	NA	no	0	NA	NA	no	0	NA	NA	0.592715	0	0	0	0.745033	NA	0.129139	NA	0.0927152	NA	59.3163	0	3.82278	3.82278	NA	0.468354	NA	0.227848	NA	0.139241	NA
AGAP003021-RA	mRNA	no significant PP	17.3738	0.119819	145	0	NA	NA	no	17.3738	0.119819	0	NA	NA	no	0	NA	NA	no	0	NA	NA	0	0.419367	0	0.0239726	0.124138	0	0.182759	0.5	0.0413793	0	109.623	1.50168	1.97297	1.9863	1	0.191781	0	0.205479	0.5	0.0547945	0
AGAP003021-RB	mRNA	no significant PP	17.3738	0.119819	145	0	NA	NA	no	17.3738	0.119819	0	NA	NA	no	0	NA	NA	no	0	NA	NA	0	0.419367	0	0.0239726	0.124138	0	0.182759	0.5	0.0413793	0	109.623	1.50168	1.97297	1.9863	1	0.191781	0	0.205479	0.5	0.0547945	0
AGAP007867-RA	mRNA	no significant PP	17.3139	0	NA	0	NA	NA	no	17.3139	0	0	NA	NA	no	0	NA	NA	no	0	NA	NA	0	0.179729	0	0.0103806	0.0657439	NA	0.435986	NA	0.0311419	NA	93.1041	0	2.33065	2.33065	NA	0.120968	NA	0.354839	NA	0.0483871	NA
AGAP006766-RA	mRNA	no significant PP	17.254	0	NA	0	NA	NA	no	17.1941	0	0	NA	NA	no	0	NA	NA	no	0	NA	NA	0.00347222	0.119819	0	0.00694444	0.559028	NA	0.0520833	NA	0.0173611	NA	44.2995	0	4.88136	4.88136	NA	0.288136	NA	0.169492	NA	0.0338983	NA
AGAP003663-RB	mRNA	no significant PP	16.8945	0	NA	0	NA	NA	no	14.9774	0	0	NA	NA	no	0	NA	NA	no	0	NA	NA	0.113475	0.119819	0	0.0070922	0.297872	NA	0.379433	NA	0.237589	NA	84.8448	0	2.49558	2.49558	NA	0.185841	NA	0.292035	NA	0.0973451	NA
AGAP002754-RA	mRNA	no significant PP	16.8346	0.239638	70.25	13	NA	NA	NA: Bsum <30	16.8346	0.239638	13	NA	NA	NA: Usum <30	13	NA	NA	NA: nonTEBsum <30	13	NA	NA: nonTEBsum <30	0	0.359458	0	0.0210526	0.505338	0	0.320285	1	0.0569395	0	44.2995	2.25252	4.59677	4.76271	1.33333	0.254237	0	0.271186	1	0.101695	0
AGAP002919-RA	mRNA	no significant PP	16.8346	0	NA	0	NA	NA	no	16.3553	0	0	NA	NA	no	0	NA	NA	no	0	NA	NA	0.0284698	0	0	0	0.11032	NA	0.188612	NA	0.0533808	NA	81.0906	0	2.60185	2.60185	NA	0.185185	NA	0.212963	NA	0.0555556	NA
AGAP009619-RA	mRNA	no significant PP	16.7747	0	NA	0	NA	NA	no	16.7747	0	0	NA	NA	no	0	NA	NA	no	0	NA	NA	0	0.0599096	0	0.00357143	0.8	NA	0.5	NA	0.457143	NA	52.5587	0	4	4	NA	0.471429	NA	0.285714	NA	0.157143	NA
AGAP004164-RB	mRNA	no significant PP	16.595	0.119819	138.5	0	NA	NA	no	9.58553	0.119819	0	NA	NA	no	0	NA	NA	no	0	NA	NA	0.419355	0	0	0	0.31769	0	0.234657	0	0.0397112	0	75.8348	1.50168	2.70874	2.74257	1	0.267327	0	0.19802	0	0.049505	0
AGAP006459-RA	mRNA	no significant PP	16.3553	0.0599096	273	0	NA	NA	no	16.3553	0.0599096	0	NA	NA	no	0	NA	NA	no	0	NA	NA	0	0	0	0	0.18315	0	0.124542	0	0.0622711	0	48.0537	0.750839	4.21538	4.26562	1	0.40625	0	0.25	0	0.09375	0
AGAP001279-RA	mRNA	no significant PP	16.1157	0	NA	0	NA	NA	no	16.1157	0	0	NA	NA	no	0	NA	NA	no	0	NA	NA	0	0.0599096	0	0.00371747	0.0817844	NA	0.182156	NA	0.0148699	NA	88.599	0	2.27966	2.27966	NA	0.135593	NA	0.152542	NA	0.0338983	NA
AGAP002306-RA	mRNA	no significant PP	15.9959	0	NA	0	NA	NA	no	15.9959	0	0	NA	NA	no	0	NA	NA	no	0	NA	NA	0	0.179729	0	0.011236	0.273408	NA	0.123596	NA	0.0149813	NA	98.3599	0	2.03817	2.03817	NA	0.290076	NA	0.129771	NA	0.0305344	NA
AGAP006165-RA	mRNA	no significant PP	15.9359	0.119819	133	0	NA	NA	no	15.876	0.0599096	0	NA	NA	no	0	NA	NA	no	0	NA	NA	0.00746269	0.119819	0.0599096	0.011194	0.093985	0.5	0.225564	0	0.0225564	0	75.0839	1.50168	2.62745	2.66	1	0.14	0.5	0.35	0	0.05	0
AGAP006165-RB	mRNA	no significant PP	15.876	0.0599096	265	0	NA	NA	no	15.876	0.0599096	0	NA	NA	no	0	NA	NA	no	0	NA	NA	0	0	0	0	0.128302	0	0.215094	0	0.0188679	0	69.0772	0.750839	2.86022	2.88043	1	0.152174	0	0.347826	0	0.0434783	0
AGAP005427-RA	mRNA	no significant PP	15.7562	0	NA	0	NA	NA	no	15.7562	0	0	NA	NA	no	0	NA	NA	no	0	NA	NA	0	0.0599096	0	0.00380228	0.0646388	NA	0.106464	NA	0.00380228	NA	48.0537	0	4.10938	4.10938	NA	0.203125	NA	0.21875	NA	0.015625	NA
AGAP002654-RA	mRNA	no significant PP	15.6364	0.179729	87	2	NA	NA	NA: Bsum <30	15.6364	0.179729	2	NA	NA	NA: Usum <30	2	NA	NA	NA: nonTEBsum <30	2	NA	NA: nonTEBsum <30	0	0.119819	0	0.00757576	0.214559	0	0.302682	0	0.149425	0	105.117	2.25252	1.84615	1.86429	1	0.157143	0	0.228571	0	0.0571429	0
AGAP002015-RA	mRNA	no significant PP	15.5765	0	NA	0	NA	NA	no	15.5765	0	0	NA	NA	no	0	NA	NA	no	0	NA	NA	0	0.359458	0	0.0230769	0.130769	NA	0.180769	NA	0.0615385	NA	120.885	0	1.61491	1.61491	NA	0.149068	NA	0.217391	NA	0.068323	NA
AGAP006935-RA	mRNA	no significant PP	15.5765	0	NA	0	NA	NA	no	14.0788	0	0	NA	NA	no	0	NA	NA	no	0	NA	NA	0.0961538	2.33647	0	0.15	0.0384615	NA	0.242308	NA	0.00769231	NA	73.5822	0	2.65306	2.65306	NA	0.0714286	NA	0.244898	NA	0.0204082	NA
AGAP011092-RA	mRNA	no significant PP	15.5765	0	NA	0	NA	NA	no	15.5765	0	0	NA	NA	no	0	NA	NA	no	0	NA	NA	0	0.479277	0	0.0307692	0.161538	NA	0.207692	NA	0.0384615	NA	95.3566	0	2.04724	2.04724	NA	0.228346	NA	0.220472	NA	0.0472441	NA
AGAP028034-RA	mRNA	no significant PP	15.5166	0	NA	0	NA	NA	no	0.299548	0	0	NA	NA	no	0	NA	NA	no	0	NA	NA	0.980695	0.479277	0	0.030888	0.204633	NA	0.27027	NA	0.177606	NA	52.5587	0	3.7	3.7	NA	0.1	NA	0.271429	NA	0.0428571	NA
AGAP000167-RA	mRNA	no significant PP	15.3369	0	NA	0	NA	NA	no	15.3369	0	0	NA	NA	no	0	NA	NA	no	0	NA	NA	0	0.179729	0	0.0117188	0.132812	NA	0.367188	NA	0.0546875	NA	97.6091	0	1.96923	1.96923	NA	0.161538	NA	0.284615	NA	0.0615385	NA
AGAP002015-RB	mRNA	no significant PP	15.3369	0	NA	0	NA	NA	no	15.3369	0	0	NA	NA	no	0	NA	NA	no	0	NA	NA	0	0.359458	0	0.0234375	0.125	NA	0.175781	NA	0.0546875	NA	118.633	0	1.62025	1.62025	NA	0.139241	NA	0.208861	NA	0.056962	NA
AGAP006935-RB	mRNA	no significant PP	15.3369	0	NA	0	NA	NA	no	13.8391	0	0	NA	NA	no	0	NA	NA	no	0	NA	NA	0.0976562	2.33647	0	0.152344	0.0390625	NA	0.230469	NA	0.0078125	NA	72.8314	0	2.63918	2.63918	NA	0.0721649	NA	0.237113	NA	0.0206186	NA
AGAP028149-RA	mRNA	no significant PP	15.3369	0	NA	0	NA	NA	no	0.119819	0	0	NA	NA	no	0	NA	NA	no	0	NA	NA	0.992188	0.479277	0	0.03125	0.207031	NA	0.273438	NA	0.179688	NA	51.0571	0	3.76471	3.76471	NA	0.102941	NA	0.279412	NA	0.0441176	NA
AGAP006935-RC	mRNA	no significant PP	15.217	0	NA	0	NA	NA	no	13.7193	0	0	NA	NA	no	0	NA	NA	no	0	NA	NA	0.0984252	2.33647	0	0.153543	0.0393701	NA	0.228346	NA	0.00787402	NA	71.3297	0	2.67368	2.67368	NA	0.0736842	NA	0.231579	NA	0.0210526	NA
AGAP007120-RA	mRNA	no significant PP	15.217	0	NA	0	NA	NA	no	15.217	0	0	NA	NA	no	0	NA	NA	no	0	NA	NA	0	0	0	0	0.0787402	NA	0.472441	NA	0.019685	NA	63.8213	0	2.98824	2.98824	NA	0.152941	NA	0.258824	NA	0.0352941	NA
AGAP009792-RA	mRNA	no significant PP	15.217	0	NA	0	NA	NA	no	15.217	0	0	NA	NA	no	0	NA	NA	no	0	NA	NA	0	0.119819	0	0.00787402	0.102362	NA	0.19685	NA	0.0866142	NA	69.0772	0	2.76087	2.76087	NA	0.108696	NA	0.228261	NA	0.0652174	NA
AGAP004962-RA	mRNA	no significant PP	15.0972	0	NA	0	NA	NA	no	3.71439	0	0	NA	NA	no	0	NA	NA	no	0	NA	NA	0.753968	0.419367	0	0.0277778	0.392857	NA	0.265873	NA	0.015873	NA	65.323	0	2.89655	2.89655	NA	0.218391	NA	0.298851	NA	0.0344828	NA
AGAP006782-RA	mRNA	no significant PP	14.7378	0.0599096	246	1	NA	NA	NA: Bsum <30	14.7378	0.0599096	1	NA	NA	NA: Usum <30	1	NA	NA	NA: nonTEBsum <30	1	NA	NA: nonTEBsum <30	0	0	0	0	0.166667	0	0.162602	0	0.0528455	0	70.5789	0.750839	2.6	2.61702	1	0.287234	0	0.202128	0	0.0744681	0
AGAP012900-RA	mRNA	no significant PP	14.7378	0.0599096	246	2	NA	NA	NA: Bsum <30	0	0	0	NA	NA	no	2	NA	NA	NA: nonTEBsum <30	0	NA	NA	1	0.0599096	0	0.00404858	0.0934959	0	0.0528455	0	0.0243902	0	48.8046	0.750839	3.74242	3.78462	1	0.2	0	0.138462	0	0.0769231	0
AGAP001759-RA	mRNA	no significant PP	14.6179	0	NA	0	NA	NA	no	14.6179	0	0	NA	NA	no	0	NA	NA	no	0	NA	NA	0	0.0599096	0	0.00409836	0.0532787	NA	0.79918	NA	0.0245902	NA	38.2928	0	4.78431	4.78431	NA	0.137255	NA	0.372549	NA	0.0588235	NA
AGAP008329-RB	mRNA	no significant PP	14.6179	0.119819	122	1	NA	NA	NA: Bsum <30	9.16617	0	0	NA	NA	no	1	NA	NA	NA: nonTEBsum <30	0	NA	NA	0.378049	0.119819	0	0.00813008	0.209016	0	0.254098	0	0.00409836	0	92.3532	0.750839	1.98387	1.98374	2	0.178862	0	0.276423	0	0.00813008	0
AGAP011165-RA	mRNA	no significant PP	14.2585	0	NA	0	NA	NA	no	14.2585	0	0	NA	NA	no	0	NA	NA	no	0	NA	NA	0	0	0	0	0.0168067	NA	0.903361	NA	0.00840336	NA	12.0134	0	14.875	14.875	NA	0.1875	NA	0.4375	NA	0.0625	NA
AGAP001045-RA	mRNA	no significant PP	14.1986	1.2581	11.2857	13	NA	NA	NA: Bsum <30	3.05539	0	0	NA	NA	no	13	NA	NA	NA: nonTEBsum <30	0	NA	NA	0.802326	0.239638	0	0.0155039	0.738397	0.571429	0.481013	0.380952	0.35443	0.0952381	43.5487	6.75755	3.85075	4.08621	2.33333	0.568966	0.555556	0.155172	0.222222	0.0517241	0.111111
AGAP010257-RA	mRNA	no significant PP	14.0788	0	NA	0	NA	NA	no	14.0788	0	0	NA	NA	no	0	NA	NA	no	0	NA	NA	0	0	0	0	0.370213	NA	0.102128	NA	0.0255319	NA	84.094	0	2.09821	2.09821	NA	0.339286	NA	0.178571	NA	0.0446429	NA
AGAP001157-RA	mRNA	no significant PP	13.7792	0	NA	0	NA	NA	no	13.7792	0	0	NA	NA	no	0	NA	NA	no	0	NA	NA	0	0	0	0	0.234783	NA	0.295652	NA	0.0652174	NA	112.626	0	1.53333	1.53333	NA	0.24	NA	0.28	NA	0.08	NA
AGAP003768-RB	mRNA	no significant PP	13.7193	0	NA	0	NA	NA	no	13.7193	0	0	NA	NA	no	0	NA	NA	no	0	NA	NA	0	0	0	0	0.240175	NA	0.170306	NA	0.0393013	NA	74.3331	0	2.31313	2.31313	NA	0.20202	NA	0.161616	NA	0.0505051	NA
AGAP003912-RA	mRNA	no significant PP	13.6594	0.419367	32.5714	26	NA	NA	NA: Bsum <30	0	0	0	NA	NA	no	26	NA	NA	NA: nonTEBsum <30	0	NA	NA	1	0	0	0	0.881579	0.714286	0.0789474	0.142857	0.00877193	0.142857	18.0201	3.7542	8.10345	9.5	1.4	0.291667	0.6	0.333333	0.2	0.0416667	0.2
AGAP007647-RA	mRNA	no significant PP	13.5995	1.13828	11.9474	19	NA	NA	NA: Bsum <30	13.5995	1.13828	19	NA	NA	NA: Usum <30	19	NA	NA	NA: nonTEBsum <30	19	NA	NA: nonTEBsum <30	0	0.539186	0	0.0365854	0.0969163	0	0.273128	0	0	0	81.0906	3.00336	2.19643	2.10185	4.75	0.157407	0	0.148148	0	0	0
AGAP000378-RA	mRNA	no significant PP	13.4797	0	NA	0	NA	NA	no	13.4797	0	0	NA	NA	no	0	NA	NA	no	0	NA	NA	0	0	0	0	0.755556	NA	0.168889	NA	0.115556	NA	65.323	0	2.58621	2.58621	NA	0.471264	NA	0.195402	NA	0.0804598	NA
AGAP000883-RA	mRNA	no significant PP	13.4197	0	NA	0	NA	NA	no	13.4197	0	0	NA	NA	no	0	NA	NA	no	0	NA	NA	0	0.179729	0	0.0133929	0.196429	NA	0.285714	NA	0.0535714	NA	83.3432	0	2.01802	2.01802	NA	0.252252	NA	0.342342	NA	0.0990991	NA
AGAP003768-RA	mRNA	no significant PP	13.4197	0	NA	0	NA	NA	no	13.4197	0	0	NA	NA	no	0	NA	NA	no	0	NA	NA	0	0	0	0	0.232143	NA	0.174107	NA	0.0401786	NA	72.0806	0	2.33333	2.33333	NA	0.197917	NA	0.166667	NA	0.0520833	NA
AGAP008329-RC	mRNA	no significant PP	13.4197	0.119819	112	1	NA	NA	NA: Bsum <30	7.90807	0	0	NA	NA	no	1	NA	NA	NA: nonTEBsum <30	0	NA	NA	0.415929	0.119819	0	0.00884956	0.169643	0	0.241071	0	0.00446429	0	90.1007	0.750839	1.86777	1.86667	2	0.158333	0	0.275	0	0.00833333	0
AGAP008329-RA	mRNA	no significant PP	13.2999	0.119819	111	1	NA	NA	NA: Bsum <30	7.84816	0	0	NA	NA	no	1	NA	NA	NA: nonTEBsum <30	0	NA	NA	0.415179	0.119819	0	0.00892857	0.171171	0	0.238739	0	0.0045045	0	88.599	0.750839	1.88235	1.88136	2	0.161017	0	0.271186	0	0.00847458	0
AGAP010301-RA	mRNA	no significant PP	13.2999	0.239638	55.5	28	NA	NA	NA: Bsum <30	0.0599096	0	0	NA	NA	no	24	NA	NA	NA: nonTEBsum <30	0	NA	NA	0.995575	0	0	0	0.63964	0	0.027027	0	0.027027	0	21.7743	2.25252	7.0625	7.65517	1.33333	0.689655	0	0.103448	0	0.103448	0
AGAP004296-RA	mRNA	no significant PP	13.1801	0	NA	0	NA	NA	no	13.1801	0	0	NA	NA	no	0	NA	NA	no	0	NA	NA	0	0	0	0	0.963636	NA	0.00909091	NA	0	NA	12.0134	0	13.75	13.75	NA	0.625	NA	0.125	NA	0	NA
AGAP005547-RA	mRNA	no significant PP	13.1801	0	NA	0	NA	NA	no	1.31801	0	0	NA	NA	no	0	NA	NA	no	0	NA	NA	0.9	0.359458	0	0.0272727	0.227273	NA	0.272727	NA	0.0545455	NA	78.8381	0	2.09524	2.09524	NA	0.257143	NA	0.219048	NA	0.0571429	NA
AGAP003532-RA	mRNA	no significant PP	13.1202	0.0599096	219	10	NA	NA	NA: Bsum <30	13.1202	0.0599096	10	NA	NA	NA: Usum <30	10	NA	NA	NA: nonTEBsum <30	10	NA	NA: nonTEBsum <30	0	0.239638	0	0.0181818	0.273973	0	0.210046	0	0.0821918	0	70.5789	0.750839	2.31579	2.32979	1	0.223404	0	0.287234	0	0.106383	0
AGAP006959-RA	mRNA	no significant PP	13.1202	0	NA	0	NA	NA	no	1.31801	0	0	NA	NA	no	0	NA	NA	no	0	NA	NA	0.899543	0.119819	0	0.00913242	0.118721	NA	0.228311	NA	0.0456621	NA	82.5923	0	1.99091	1.99091	NA	0.163636	NA	0.263636	NA	0.0727273	NA
AGAP003331-RA	mRNA	no significant PP	13.0603	0	NA	0	NA	NA	no	13.0603	0	0	NA	NA	no	0	NA	NA	no	0	NA	NA	0	0.0599096	0	0.00458716	0.105505	NA	0.426606	NA	0.0412844	NA	73.5822	0	2.22449	2.22449	NA	0.183673	NA	0.357143	NA	0.0612245	NA
AGAP005871-RA	mRNA	no significant PP	13.0004	0	NA	0	NA	NA	no	13.0004	0	0	NA	NA	no	0	NA	NA	no	0	NA	NA	0	0	0	0	0.917051	NA	0.0414747	NA	0.00460829	NA	16.5185	0	9.86364	9.86364	NA	0.5	NA	0.227273	NA	0.0454545	NA
AGAP008738-RA	mRNA	no significant PP	12.9405	0	NA	0	NA	NA	no	12.7008	0	0	NA	NA	no	0	NA	NA	no	0	NA	NA	0.0185185	1.79729	0	0.138889	0.185185	NA	0.208333	NA	0.0462963	NA	75.8348	0	2.13861	2.13861	NA	0.267327	NA	0.267327	NA	0.0693069	NA
AGAP002149-RB	mRNA	no significant PP	12.8806	0	NA	0	NA	NA	no	12.8207	0	0	NA	NA	no	0	NA	NA	no	0	NA	NA	0.00465116	0.479277	0	0.0372093	0.134884	NA	0.334884	NA	0.0186047	NA	86.3465	0	1.86957	1.86957	NA	0.2	NA	0.269565	NA	0.026087	NA
AGAP003769-RA	mRNA	no significant PP	12.8806	0	NA	0	NA	NA	no	12.8806	0	0	NA	NA	no	0	NA	NA	no	0	NA	NA	0	0	0	0	0.0744186	NA	0.339535	NA	0.0325581	NA	81.8415	0	1.97248	1.97248	NA	0.137615	NA	0.174312	NA	0.0642202	NA
AGAP006609-RA	mRNA	no significant PP	12.8207	0	NA	0	NA	NA	no	12.8207	0	0	NA	NA	no	0	NA	NA	no	0	NA	NA	0	0	0	0	0.158879	NA	0.21028	NA	0.0327103	NA	77.3364	0	2.07767	2.07767	NA	0.194175	NA	0.23301	NA	0.0582524	NA
AGAP003649-RA	mRNA	no significant PP	12.7008	0	NA	0	NA	NA	no	12.2216	0	0	NA	NA	no	0	NA	NA	no	0	NA	NA	0.0377358	0	0	0	0.0896226	NA	0.0518868	NA	0.00471698	NA	39.7945	0	4	4	NA	0.245283	NA	0.0943396	NA	0.0188679	NA
AGAP003649-RB	mRNA	no significant PP	12.7008	0	NA	0	NA	NA	no	12.2216	0	0	NA	NA	no	0	NA	NA	no	0	NA	NA	0.0377358	0	0	0	0.0896226	NA	0.0518868	NA	0.00471698	NA	39.7945	0	4	4	NA	0.245283	NA	0.0943396	NA	0.0188679	NA
AGAP003649-RC	mRNA	no significant PP	12.7008	0	NA	0	NA	NA	no	12.2216	0	0	NA	NA	no	0	NA	NA	no	0	NA	NA	0.0377358	0	0	0	0.0896226	NA	0.0518868	NA	0.00471698	NA	39.7945	0	4	4	NA	0.245283	NA	0.0943396	NA	0.0188679	NA
AGAP010386-RA	mRNA	no significant PP	12.6409	0	NA	0	NA	NA	no	12.6409	0	0	NA	NA	no	0	NA	NA	no	0	NA	NA	0	0	0	0	0.890995	NA	0.255924	NA	0.246445	NA	49.5554	0	3.19697	3.19697	NA	0.681818	NA	0.227273	NA	0.19697	NA
AGAP003080-RA	mRNA	no significant PP	12.581	0	NA	0	NA	NA	no	12.581	0	0	NA	NA	no	0	NA	NA	no	0	NA	NA	0	0.179729	0	0.0142857	0.12381	NA	0.347619	NA	0.052381	NA	76.5856	0	2.05882	2.05882	NA	0.166667	NA	0.333333	NA	0.0490196	NA
AGAP010612-RA	mRNA	no significant PP	12.581	0	NA	0	NA	NA	no	3.7743	0	0	NA	NA	no	0	NA	NA	no	0	NA	NA	0.7	0	0	0	0.0428571	NA	0.333333	NA	0.0190476	NA	67.5755	0	2.33333	2.33333	NA	0.0888889	NA	0.455556	NA	0.0444444	NA
AGAP002149-RA	mRNA	no significant PP	12.4612	0	NA	0	NA	NA	no	12.4013	0	0	NA	NA	no	0	NA	NA	no	0	NA	NA	0.00480769	0.479277	0	0.0384615	0.134615	NA	0.326923	NA	0.0192308	NA	84.094	0	1.85714	1.85714	NA	0.196429	NA	0.258929	NA	0.0267857	NA
AGAP002468-RA	mRNA	no significant PP	12.4013	0	NA	0	NA	NA	no	12.4013	0	0	NA	NA	no	0	NA	NA	no	0	NA	NA	0	0	0	0	0.21256	NA	0.125604	NA	0.0338164	NA	50.3062	0	3.08955	3.08955	NA	0.208955	NA	0.253731	NA	0.0597015	NA
AGAP001911-RA	mRNA	no significant PP	12.3414	0	NA	0	NA	NA	no	6.05087	0	0	NA	NA	no	0	NA	NA	no	0	NA	NA	0.509709	0	0	0	0.0873786	NA	0.412621	NA	0	NA	75.8348	0	2.0396	2.0396	NA	0.128713	NA	0.306931	NA	0	NA
AGAP008578-RA	mRNA	no significant PP	12.2216	0	NA	0	NA	NA	no	12.2216	0	0	NA	NA	no	0	NA	NA	no	0	NA	NA	0	0	0	0	0.191176	NA	0.220588	NA	0.0735294	NA	83.3432	0	1.83784	1.83784	NA	0.27027	NA	0.261261	NA	0.0990991	NA
AGAP010645-RA	mRNA	no significant PP	12.2216	0	NA	0	NA	NA	no	0.958553	0	0	NA	NA	no	0	NA	NA	no	0	NA	NA	0.921569	0.119819	0	0.00980392	0.147059	NA	0.313725	NA	0.0784314	NA	54.0604	0	2.83333	2.83333	NA	0.236111	NA	0.25	NA	0.125	NA
AGAP003892-RA	mRNA	no significant PP	12.1616	0	NA	0	NA	NA	no	7.96797	0	0	NA	NA	no	0	NA	NA	no	0	NA	NA	0.344828	0.0599096	0	0.00492611	0.773399	NA	0.295567	NA	0.270936	NA	87.0974	0	1.75	1.75	NA	0.689655	NA	0.232759	NA	0.198276	NA
AGAP005960-RA	mRNA	no significant PP	12.0418	0	NA	0	NA	NA	no	12.0418	0	0	NA	NA	no	0	NA	NA	no	0	NA	NA	0	0	0	0	0.0547264	NA	0.298507	NA	0.0298507	NA	42.7978	0	3.52632	3.52632	NA	0.0877193	NA	0.175439	NA	0.0350877	NA
AGAP005548-RA	mRNA	no significant PP	11.8621	0	NA	0	NA	NA	no	0	0	0	NA	NA	no	0	NA	NA	no	0	NA	NA	1	0.359458	0	0.030303	0.212121	NA	0.262626	NA	0.0606061	NA	66.8247	0	2.22472	2.22472	NA	0.235955	NA	0.213483	NA	0.0674157	NA
AGAP005025-RA	mRNA	no significant PP	11.8022	0	NA	0	NA	NA	no	1.07837	0	0	NA	NA	no	0	NA	NA	no	0	NA	NA	0.908629	0	0	0	0.685279	NA	0.15736	NA	0.111675	NA	47.3029	0	3.12698	3.12698	NA	0.444444	NA	0.253968	NA	0.126984	NA
AGAP009929-RA	mRNA	no significant PP	11.8022	0	NA	0	NA	NA	no	11.8022	0	0	NA	NA	no	0	NA	NA	no	0	NA	NA	0	0	0	0	0.48731	NA	0.385787	NA	0.299492	NA	84.094	0	1.75893	1.75893	NA	0.383929	NA	0.267857	NA	0.160714	NA
AGAP001274-RA	mRNA	no significant PP	11.7423	0	NA	0	NA	NA	no	11.7423	0	0	NA	NA	no	0	NA	NA	no	0	NA	NA	0	0	0	0	0.22449	NA	0.153061	NA	0.0612245	NA	57.0638	0	2.57895	2.57895	NA	0.197368	NA	0.171053	NA	0.0657895	NA
AGAP003080-RB	mRNA	no significant PP	11.7423	0	NA	0	NA	NA	no	11.7423	0	0	NA	NA	no	0	NA	NA	no	0	NA	NA	0	0.179729	0	0.0153061	0.127551	NA	0.336735	NA	0.0561224	NA	68.3264	0	2.15385	2.15385	NA	0.175824	NA	0.307692	NA	0.0549451	NA
AGAP011333-RB	mRNA	no significant PP	11.6225	0	NA	0	NA	NA	no	11.6225	0	0	NA	NA	no	0	NA	NA	no	0	NA	NA	0	4.61304	0	0.396907	0.427835	NA	0.5	NA	0.407216	NA	19.5218	0	7.46154	7.46154	NA	0.307692	NA	0.384615	NA	0.192308	NA
AGAP011333-RA	mRNA	no significant PP	11.5625	0	NA	0	NA	NA	no	11.5625	0	0	NA	NA	no	0	NA	NA	no	0	NA	NA	0	4.61304	0	0.398964	0.430052	NA	0.502591	NA	0.409326	NA	18.771	0	7.72	7.72	NA	0.32	NA	0.4	NA	0.2	NA
AGAP000561-RA	mRNA	no significant PP	11.4427	0	NA	0	NA	NA	no	11.4427	0	0	NA	NA	no	0	NA	NA	no	0	NA	NA	0	0	0	0	0.120419	NA	0.65445	NA	0.0628272	NA	43.5487	0	3.2931	3.2931	NA	0.206897	NA	0.37931	NA	0.103448	NA
AGAP004963-RA	mRNA	no significant PP	11.4427	0	NA	0	NA	NA	no	0.0599096	0	0	NA	NA	no	0	NA	NA	no	0	NA	NA	0.994764	0.119819	0	0.0104712	0.47644	NA	0.151832	NA	0.0209424	NA	54.8113	0	2.61644	2.61644	NA	0.232877	NA	0.273973	NA	0.0410959	NA
AGAP001928-RA	mRNA	no significant PP	11.3828	0	NA	0	NA	NA	no	11.3828	0	0	NA	NA	no	0	NA	NA	no	0	NA	NA	0	0.479277	0	0.0421053	0.121053	NA	0.252632	NA	0.0157895	NA	77.3364	0	1.84466	1.84466	NA	0.15534	NA	0.23301	NA	0.0291262	NA
AGAP003302-RA	mRNA	no significant PP	11.3828	0.179729	63.3333	2	NA	NA	NA: Bsum <30	0.239638	0	0	NA	NA	no	0	NA	NA	no	0	NA	NA	0.979275	10.8436	0.179729	0.953368	0.942105	0	0.0842105	0.666667	0.0736842	0	17.2693	1.50168	7.72	8.26087	1.5	0.565217	0	0.26087	0.5	0.173913	0
AGAP004672-RA	mRNA	no significant PP	11.3828	0.0599096	190	1	NA	NA	NA: Bsum <30	11.3828	0.0599096	1	NA	NA	NA: Usum <30	1	NA	NA	NA: nonTEBsum <30	1	NA	NA: nonTEBsum <30	0	0.179729	0	0.0157068	0.147368	1	0.252632	0	0.0368421	0	87.8482	0.750839	1.61864	1.62393	1	0.17094	1	0.282051	0	0.0598291	0
AGAP013742-RA	mRNA	no significant PP	11.3828	0	NA	0	NA	NA	no	8.98644	0	0	NA	NA	no	0	NA	NA	no	0	NA	NA	0.210526	0.0599096	0	0.00526316	0.0894737	NA	0.526316	NA	0.0263158	NA	52.5587	0	2.71429	2.71429	NA	0.171429	NA	0.314286	NA	0.0285714	NA
AGAP006702-RA	mRNA	no significant PP	11.263	0.0599096	188	5	NA	NA	NA: Bsum <30	11.1432	0.0599096	5	NA	NA	NA: Usum <30	5	NA	NA	NA: nonTEBsum <30	5	NA	NA: nonTEBsum <30	0.010582	0.0599096	0	0.005291	0.12234	0	0.18617	1	0.0319149	0	72.8314	0.750839	1.92857	1.93814	1	0.206186	0	0.216495	1	0.0515464	0
AGAP000546-RA	mRNA	no significant PP	11.1432	0	NA	0	NA	NA	no	11.1432	0	0	NA	NA	no	0	NA	NA	no	0	NA	NA	0	0.0599096	0	0.00537634	0.0376344	NA	0.134409	NA	0.0107527	NA	45.0504	0	3.1	3.1	NA	0.0833333	NA	0.233333	NA	0.0166667	NA
AGAP006702-RB	mRNA	no significant PP	11.1432	0.0599096	186	5	NA	NA	NA: Bsum <30	11.0234	0.0599096	5	NA	NA	NA: Usum <30	5	NA	NA	NA: nonTEBsum <30	5	NA	NA: nonTEBsum <30	0.0106952	0.0599096	0	0.00534759	0.112903	0	0.188172	1	0.0322581	0	71.3297	0.750839	1.94792	1.95789	1	0.189474	0	0.221053	1	0.0526316	0
AGAP011846-RA	mRNA	no significant PP	11.1432	0	NA	0	NA	NA	no	11.1432	0	0	NA	NA	no	0	NA	NA	no	0	NA	NA	0	0	0	0	0.016129	NA	0.172043	NA	0	NA	15.0168	0	9.3	9.3	NA	0.1	NA	0.3	NA	0	NA
AGAP007699-RC	mRNA	no significant PP	11.0833	0.119819	92.5	0	NA	NA	no	11.0833	0.119819	0	NA	NA	no	0	NA	NA	no	0	NA	NA	0	0.179729	0	0.0160428	0.108108	0	0.156757	0	0.0486486	0	48.8046	0.750839	2.83333	2.84615	2	0.230769	0	0.323077	0	0.107692	0
AGAP007699-RA	mRNA	no significant PP	10.9635	0	NA	0	NA	NA	no	10.9635	0	0	NA	NA	no	0	NA	NA	no	0	NA	NA	0	0.179729	0	0.0163934	0.103825	NA	0.15847	NA	0.0491803	NA	47.3029	0	2.90476	2.90476	NA	0.222222	NA	0.333333	NA	0.111111	NA
AGAP007699-RB	mRNA	no significant PP	10.9635	0	NA	0	NA	NA	no	10.9635	0	0	NA	NA	no	0	NA	NA	no	0	NA	NA	0	0.179729	0	0.0163934	0.103825	NA	0.15847	NA	0.0491803	NA	47.3029	0	2.90476	2.90476	NA	0.222222	NA	0.333333	NA	0.111111	NA
AGAP001296-RA	mRNA	no significant PP	10.9035	0.0599096	182	0	NA	NA	no	10.9035	0.0599096	0	NA	NA	no	0	NA	NA	no	0	NA	NA	0	0.239638	0	0.0218579	0.0934066	0	0.269231	0	0.0384615	0	96.1074	0.750839	1.4186	1.42188	1	0.109375	0	0.273438	0	0.0390625	0
AGAP006961-RA	mRNA	no significant PP	10.8436	0	NA	0	NA	NA	no	0.179729	0	0	NA	NA	no	0	NA	NA	no	0	NA	NA	0.983425	0.119819	0	0.0110497	0.143646	NA	0.171271	NA	0.0497238	NA	69.0772	0	1.96739	1.96739	NA	0.195652	NA	0.217391	NA	0.076087	NA
AGAP002803-RA	mRNA	no significant PP	10.7837	46.9691	0.229592	229	1.69924	0.122271	no	3.71439	3.7743	25	NA	NA	NA: Usum <30	228	1.69947	0.122807	no	25	NA	NA: nonTEBsum <30	0.870332	0	0.179729	0.00311203	0.372222	0.978316	0.788889	0.172194	0.188889	0.16199	50.3062	79.589	5.57225	2.68657	7.39623	0.492537	0.943396	0.716418	0.264151	0.283582	0.245283
AGAP000029-RA	mRNA	no significant PP	10.6639	0.0599096	178	0	NA	NA	no	10.5441	0	0	NA	NA	no	0	NA	NA	no	0	NA	NA	0.0167598	0.179729	0.0599096	0.0223464	0.0842697	1	0.303371	0	0.0168539	0	101.363	0.750839	1.31618	1.31852	1	0.0740741	1	0.311111	0	0.0222222	0
AGAP007473-RA	mRNA	no significant PP	10.6639	0	NA	0	NA	NA	no	10.6639	0	0	NA	NA	no	0	NA	NA	no	0	NA	NA	0	1.13828	0	0.106742	0.101124	NA	0.106742	NA	0.0224719	NA	58.5655	0	2.28205	2.28205	NA	0.205128	NA	0.179487	NA	0.0512821	NA
AGAP011872-RA	mRNA	no significant PP	10.6639	0	NA	0	NA	NA	no	10.6639	0	0	NA	NA	no	0	NA	NA	no	0	NA	NA	0	0.299548	0	0.0280899	0.146067	NA	0.191011	NA	0.0168539	NA	69.8281	0	1.91398	1.91398	NA	0.225806	NA	0.193548	NA	0.0322581	NA
AGAP012359-RA	mRNA	no significant PP	10.604	0.958553	11.0625	75	-0.642387	0.0133333	no	0.419367	0	0	NA	NA	no	0	NA	NA	no	0	NA	NA	0.963731	10.1846	0.958553	0.963731	0.903955	0.625	0.875706	0.25	0.841808	0	18.0201	9.01007	5.36111	7.375	1.33333	0.458333	0.583333	0.458333	0.25	0.291667	0
AGAP000541-RA	mRNA	no significant PP	10.604	0	NA	0	NA	NA	no	9.46571	0	0	NA	NA	no	0	NA	NA	no	0	NA	NA	0.107345	0	0	0	0.0960452	NA	0.282486	NA	0.0338983	NA	39.0436	0	3.40385	3.40385	NA	0.25	NA	0.384615	NA	0.0769231	NA
AGAP003823-RA	mRNA	no significant PP	10.604	0	NA	0	NA	NA	no	9.64544	0	0	NA	NA	no	0	NA	NA	no	0	NA	NA	0.0903955	0	0	0	0.112994	NA	0.225989	NA	0.0621469	NA	48.0537	0	2.76562	2.76562	NA	0.15625	NA	0.296875	NA	0.0625	NA
AGAP004197-RA	mRNA	no significant PP	10.5441	0	NA	0	NA	NA	no	10.3644	0	0	NA	NA	no	0	NA	NA	no	0	NA	NA	0.0170455	0.119819	0	0.0113636	0.295455	NA	0.1875	NA	0.0511364	NA	57.8146	0	2.28571	2.28571	NA	0.428571	NA	0.220779	NA	0.0779221	NA
AGAP008482-RA	mRNA	no significant PP	10.4842	0	NA	0	NA	NA	no	10.4842	0	0	NA	NA	no	0	NA	NA	no	0	NA	NA	0	0.119819	0	0.0114286	0.0742857	NA	0.222857	NA	0.0228571	NA	91.6024	0	1.43443	1.43443	NA	0.106557	NA	0.237705	NA	0.0327869	NA
AGAP003823-RB	mRNA	no significant PP	10.4243	0	NA	0	NA	NA	no	9.58553	0	0	NA	NA	no	0	NA	NA	no	0	NA	NA	0.0804598	0	0	0	0.114943	NA	0.224138	NA	0.0632184	NA	46.552	0	2.80645	2.80645	NA	0.16129	NA	0.290323	NA	0.0645161	NA
AGAP028366-RA	mRNA	no significant PP	10.4243	0	NA	0	NA	NA	no	10.4243	0	0	NA	NA	no	0	NA	NA	no	0	NA	NA	0	0	0	0	0.270115	NA	0.189655	NA	0.103448	NA	44.2995	0	2.94915	2.94915	NA	0.322034	NA	0.271186	NA	0.101695	NA
AGAP012284-RA	mRNA	no significant PP	10.3644	0	NA	0	NA	NA	no	1.61756	0	0	NA	NA	no	0	NA	NA	no	0	NA	NA	0.843931	1.19819	0	0.115607	0.150289	NA	0.468208	NA	0.0289017	NA	48.0537	0	2.70312	2.70312	NA	0.171875	NA	0.3125	NA	0.046875	NA
AGAP004349-RA	mRNA	no significant PP	10.3044	0	NA	0	NA	NA	no	10.2445	0	0	NA	NA	no	0	NA	NA	no	0	NA	NA	0.00581395	0	0	0	0.145349	NA	0.645349	NA	0.0116279	NA	36.7911	0	3.5102	3.5102	NA	0.204082	NA	0.408163	NA	0.0408163	NA
AGAP009057-RA	mRNA	no significant PP	10.3044	0	NA	0	NA	NA	no	10.3044	0	0	NA	NA	no	0	NA	NA	no	0	NA	NA	0	0.0599096	0	0.00581395	0.180233	NA	0.22093	NA	0.0232558	NA	87.0974	0	1.48276	1.48276	NA	0.224138	NA	0.232759	NA	0.0344828	NA
AGAP002502-RA	mRNA	no significant PP	10.2445	0	NA	0	NA	NA	no	10.1846	0	0	NA	NA	no	0	NA	NA	no	0	NA	NA	0.00584795	0.299548	0	0.0292398	0.140351	NA	0.391813	NA	0.0467836	NA	62.3197	0	2.06024	2.06024	NA	0.180723	NA	0.313253	NA	0.060241	NA
AGAP003519-RA	mRNA	no significant PP	10.2445	0.0599096	171	0	NA	NA	no	10.2445	0	0	NA	NA	no	0	NA	NA	no	0	NA	NA	0.00581395	0.299548	0.0599096	0.0348837	0.0467836	1	0.222222	0	0.00584795	0	87.0974	0.750839	1.47009	1.47414	1	0.0517241	1	0.224138	0	0.00862069	0
AGAP006871-RA	mRNA	no significant PP	10.2445	0	NA	0	NA	NA	no	10.2445	0	0	NA	NA	no	0	NA	NA	no	0	NA	NA	0	0	0	0	0.0760234	NA	0.25731	NA	0.0175439	NA	64.5722	0	1.98837	1.98837	NA	0.116279	NA	0.27907	NA	0.0232558	NA
AGAP001780-RA	mRNA	no significant PP	10.1846	0	NA	0	NA	NA	no	10.1846	0	0	NA	NA	no	0	NA	NA	no	0	NA	NA	0	0.0599096	0	0.00588235	0.135294	NA	0.1	NA	0.0294118	NA	80.3398	0	1.58879	1.58879	NA	0.168224	NA	0.149533	NA	0.0373832	NA
AGAP003290-RA	mRNA	no significant PP	10.1846	0	NA	0	NA	NA	no	10.1846	0	0	NA	NA	no	0	NA	NA	no	0	NA	NA	0	0	0	0	0.188235	NA	0.376471	NA	0.105882	NA	77.3364	0	1.65049	1.65049	NA	0.165049	NA	0.339806	NA	0.0582524	NA
AGAP004817-RA	mRNA	no significant PP	10.1846	0	NA	0	NA	NA	no	10.1247	0	0	NA	NA	no	0	NA	NA	no	0	NA	NA	0.00588235	0.718915	0	0.0705882	0.147059	NA	0.176471	NA	0.0352941	NA	73.5822	0	1.73469	1.73469	NA	0.193878	NA	0.214286	NA	0.0612245	NA
AGAP001151-RA	mRNA	no significant PP	10.1247	0	NA	0	NA	NA	no	10.1247	0	0	NA	NA	no	0	NA	NA	no	0	NA	NA	0	0.239638	0	0.0236686	0.130178	NA	0.343195	NA	0.0473373	NA	70.5789	0	1.79787	1.79787	NA	0.191489	NA	0.361702	NA	0.0638298	NA
AGAP010163-RA	mRNA	no significant PP	10.1247	0	NA	0	NA	NA	no	10.1247	0	0	NA	NA	no	0	NA	NA	no	0	NA	NA	0	0	0	0	0.0769231	NA	0.301775	NA	0.00591716	NA	29.2827	0	4.33333	4.33333	NA	0.230769	NA	0.282051	NA	0.025641	NA
AGAP010957-RA	mRNA	no significant PP	10.1247	0	NA	0	NA	NA	no	0	0	0	NA	NA	no	0	NA	NA	no	0	NA	NA	1	0	0	0	0.0828402	NA	0.0946746	NA	0.0473373	NA	27.7811	0	4.56757	4.56757	NA	0.135135	NA	0.216216	NA	0.0540541	NA
AGAP011828-RA	mRNA	no significant PP	10.0049	0	NA	0	NA	NA	no	10.0049	0	0	NA	NA	no	0	NA	NA	no	0	NA	NA	0	0.0599096	0	0.00598802	0.137725	NA	0.203593	NA	0.0359281	NA	51.0571	0	2.45588	2.45588	NA	0.235294	NA	0.205882	NA	0.0294118	NA
AGAP001971-RA	mRNA	no significant PP	9.94499	0	NA	0	NA	NA	no	0.838734	0	0	NA	NA	no	0	NA	NA	no	0	NA	NA	0.915663	0.299548	0	0.0301205	0.23494	NA	0.542169	NA	0.162651	NA	54.8113	0	2.27397	2.27397	NA	0.246575	NA	0.356164	NA	0.150685	NA
AGAP012708-RA	mRNA	no significant PP	9.94499	0	NA	0	NA	NA	no	0.359458	0	0	NA	NA	no	0	NA	NA	no	0	NA	NA	0.963855	0.179729	0	0.0180723	0.277108	NA	0.614458	NA	0.0060241	NA	22.5252	0	5.53333	5.53333	NA	0.466667	NA	0.266667	NA	0.0333333	NA
AGAP011805-RA	mRNA	no significant PP	9.76526	0	NA	0	NA	NA	no	9.76526	0	0	NA	NA	no	0	NA	NA	no	0	NA	NA	0	0	0	0	0.0490798	NA	0.0920245	NA	0.0306748	NA	42.7978	0	2.85965	2.85965	NA	0.0877193	NA	0.140351	NA	0.0526316	NA
AGAP001548-RC	mRNA	no significant PP	9.70535	0	NA	0	NA	NA	no	9.70535	0	0	NA	NA	no	0	NA	NA	no	0	NA	NA	0	0	0	0	0.82716	NA	0.0740741	NA	0.0185185	NA	27.7811	0	4.37838	4.37838	NA	0.405405	NA	0.27027	NA	0.0810811	NA
AGAP011687-RA	mRNA	no significant PP	9.64544	0	NA	0	NA	NA	no	9.64544	0	0	NA	NA	no	0	NA	NA	no	0	NA	NA	0	0.419367	0	0.0434783	0.204969	NA	0.229814	NA	0.0434783	NA	68.3264	0	1.76923	1.76923	NA	0.252747	NA	0.21978	NA	0.0659341	NA
AGAP012407-RA	mRNA	no significant PP	9.64544	0	NA	0	NA	NA	no	9.64544	0	0	NA	NA	no	0	NA	NA	no	0	NA	NA	0	0	0	0	0.236025	NA	0.372671	NA	0.180124	NA	63.8213	0	1.89412	1.89412	NA	0.223529	NA	0.329412	NA	0.141176	NA
AGAP000983-RA	mRNA	no significant PP	9.58553	0.958553	10	130	-0.649773	0	no	1.97702	0	0	NA	NA	no	0	NA	NA	no	0	NA	NA	0.8125	7.60852	0.958553	0.8125	0.30625	0.4375	0.3375	0.5	0.18125	0	29.2827	6.75755	3.66667	4.10256	1.77778	0.25641	0.444444	0.307692	0.444444	0.102564	0
AGAP000562-RC	mRNA	no significant PP	9.58553	0	NA	0	NA	NA	no	9.58553	0	0	NA	NA	no	0	NA	NA	no	0	NA	NA	0	0.179729	0	0.01875	0.05625	NA	0.2625	NA	0.0125	NA	64.5722	0	1.86047	1.86047	NA	0.0581395	NA	0.313953	NA	0.0116279	NA
AGAP010591-RA	mRNA	no significant PP	9.58553	0	NA	0	NA	NA	no	9.58553	0	0	NA	NA	no	0	NA	NA	no	0	NA	NA	0	0	0	0	0.24375	NA	0.3125	NA	0.0125	NA	54.0604	0	2.22222	2.22222	NA	0.305556	NA	0.236111	NA	0.0277778	NA
AGAP028364-RA	mRNA	no significant PP	9.58553	0.419367	22.8571	2	NA	NA	NA: Bsum <30	9.58553	0.419367	2	NA	NA	NA: Usum <30	2	NA	NA	NA: nonTEBsum <30	2	NA	NA: nonTEBsum <30	0	0.539186	0	0.0538922	0.38125	0.428571	0.15625	0.285714	0.04375	0.285714	75.8348	4.50504	1.56075	1.58416	1.16667	0.425743	0.333333	0.188119	0.166667	0.0693069	0.166667
AGAP009990-RA	mRNA	no significant PP	9.52562	0.0599096	159	0	NA	NA	no	9.52562	0.0599096	0	NA	NA	no	0	NA	NA	no	0	NA	NA	0	0	0	0	0.0628931	0	0.194969	1	0.0125786	0	88.599	0.750839	1.34454	1.34746	1	0.0677966	0	0.194915	1	0.0169492	0
AGAP012056-RA	mRNA	no significant PP	9.52562	0	NA	0	NA	NA	no	9.52562	0	0	NA	NA	no	0	NA	NA	no	0	NA	NA	0	0.179729	0	0.0188679	0.36478	NA	0.125786	NA	0.0188679	NA	42.7978	0	2.78947	2.78947	NA	0.140351	NA	0.298246	NA	0.0350877	NA
AGAP000837-RA	mRNA	no significant PP	9.46571	0	NA	0	NA	NA	no	9.46571	0	0	NA	NA	no	0	NA	NA	no	0	NA	NA	0	0	0	0	0.177215	NA	0.132911	NA	0.0443038	NA	81.0906	0	1.46296	1.46296	NA	0.203704	NA	0.148148	NA	0.0462963	NA
AGAP003698-RA	mRNA	no significant PP	9.46571	0.119819	79	12	NA	NA	NA: Bsum <30	0.718915	0	0	NA	NA	no	12	NA	NA	NA: nonTEBsum <30	0	NA	NA	0.925	0	0	0	0.772152	0.5	0.208861	1	0.107595	0.5	25.5285	1.50168	4.44444	4.64706	1	0.558824	0.5	0.441176	1	0.294118	0.5
AGAP004488-RA	mRNA	no significant PP	9.46571	0	NA	0	NA	NA	no	9.46571	0	0	NA	NA	no	0	NA	NA	no	0	NA	NA	0	0	0	0	0.968354	NA	0.0126582	NA	0	NA	4.50504	0	26.3333	26.3333	NA	0.166667	NA	0.333333	NA	0	NA
AGAP010216-RA	mRNA	no significant PP	9.46571	0	NA	0	NA	NA	no	9.46571	0	0	NA	NA	no	0	NA	NA	no	0	NA	NA	0	0	0	0	0.259494	NA	0.0949367	NA	0.0316456	NA	42.047	0	2.82143	2.82143	NA	0.285714	NA	0.142857	NA	0.0178571	NA
AGAP007087-RA	mRNA	no significant PP	9.4058	0	NA	0	NA	NA	no	9.4058	0	0	NA	NA	no	0	NA	NA	no	0	NA	NA	0	0	0	0	0.700637	NA	0.343949	NA	0.280255	NA	42.047	0	2.80357	2.80357	NA	0.446429	NA	0.285714	NA	0.142857	NA
AGAP005134-RA	mRNA	no significant PP	9.3459	0.0599096	156	0	NA	NA	no	9.3459	0.0599096	0	NA	NA	no	0	NA	NA	no	0	NA	NA	0	0	0	0	0.166667	0	0.230769	0	0.0384615	0	83.3432	0.750839	1.40179	1.40541	1	0.216216	0	0.225225	0	0.0540541	0
AGAP007112-RA	mRNA	no significant PP	9.3459	0	NA	0	NA	NA	no	9.3459	0	0	NA	NA	no	0	NA	NA	no	0	NA	NA	0	0	0	0	0.0641026	NA	0.628205	NA	0.0128205	NA	53.3096	0	2.19718	2.19718	NA	0.112676	NA	0.352113	NA	0.028169	NA
AGAP011054-RA	mRNA	no significant PP	9.3459	0.0599096	156	0	NA	NA	no	9.3459	0.0599096	0	NA	NA	no	0	NA	NA	no	0	NA	NA	0	0.299548	0.0599096	0.0382166	0.102564	0	0.115385	0	0.025641	0	54.8113	0.750839	2.12162	2.13699	1	0.178082	0	0.123288	0	0.0273973	0
AGAP001548-RA	mRNA	no significant PP	9.28599	0	NA	0	NA	NA	no	9.28599	0	0	NA	NA	no	0	NA	NA	no	0	NA	NA	0	0	0	0	0.864516	NA	0.0451613	NA	0.0193548	NA	24.0269	0	4.84375	4.84375	NA	0.46875	NA	0.21875	NA	0.09375	NA
AGAP006942-RA	mRNA	no significant PP	9.28599	0.119819	77.5	0	NA	NA	no	9.28599	0.119819	0	NA	NA	no	0	NA	NA	no	0	NA	NA	0	0	0	0	0.2	0.5	0.374194	1	0.0516129	0.5	69.8281	1.50168	1.65263	1.66667	1	0.247312	0.5	0.322581	1	0.0752688	0.5
AGAP000562-RA	mRNA	no significant PP	9.22608	0	NA	0	NA	NA	no	9.22608	0	0	NA	NA	no	0	NA	NA	no	0	NA	NA	0	0.179729	0	0.0194805	0.0584416	NA	0.253247	NA	0.012987	NA	63.0705	0	1.83333	1.83333	NA	0.0595238	NA	0.309524	NA	0.0119048	NA
AGAP001805-RA	mRNA	no significant PP	9.22608	0	NA	0	NA	NA	no	9.22608	0	0	NA	NA	no	0	NA	NA	no	0	NA	NA	0	0.179729	0	0.0194805	0.207792	NA	0.188312	NA	0.0324675	NA	66.8247	0	1.73034	1.73034	NA	0.235955	NA	0.224719	NA	0.0561798	NA
AGAP004395-RA	mRNA	no significant PP	9.22608	0	NA	0	NA	NA	no	9.22608	0	0	NA	NA	no	0	NA	NA	no	0	NA	NA	0	0.479277	0	0.0519481	0.201299	NA	0.363636	NA	0.168831	NA	45.0504	0	2.56667	2.56667	NA	0.183333	NA	0.3	NA	0.1	NA
AGAP008916-RA	mRNA	no significant PP	9.22608	0	NA	0	NA	NA	no	9.22608	0	0	NA	NA	no	0	NA	NA	no	0	NA	NA	0	0.119819	0	0.012987	0.162338	NA	0.149351	NA	0.0324675	NA	46.552	0	2.48387	2.48387	NA	0.177419	NA	0.306452	NA	0.0645161	NA
AGAP002779-RA	mRNA	no significant PP	9.16617	0.119819	76.5	0	NA	NA	no	9.16617	0.119819	0	NA	NA	no	0	NA	NA	no	0	NA	NA	0	0.119819	0	0.0129032	0.0784314	0.5	0.947712	0	0.0653595	0	15.7676	1.50168	6.73913	7.28571	1	0.142857	0.5	0.666667	0	0.047619	0
AGAP007823-RA	mRNA	no significant PP	9.16617	0.0599096	153	0	NA	NA	no	9.16617	0.0599096	0	NA	NA	no	0	NA	NA	no	0	NA	NA	0	0.0599096	0	0.00649351	0.189542	0	0.30719	0	0.0196078	0	68.3264	0.750839	1.67391	1.68132	1	0.21978	0	0.296703	0	0.032967	0
AGAP001424-RA	mRNA	no significant PP	9.10626	0.0599096	152	0	NA	NA	no	9.10626	0.0599096	0	NA	NA	no	0	NA	NA	no	0	NA	NA	0	0.119819	0	0.0130719	0.0460526	1	0.427632	0	0.00657895	0	49.5554	0.750839	2.28358	2.30303	1	0.106061	1	0.212121	0	0.0151515	0
AGAP010895-RA	mRNA	no significant PP	9.10626	0.0599096	152	0	NA	NA	no	9.10626	0.0599096	0	NA	NA	no	0	NA	NA	no	0	NA	NA	0	0	0	0	0.0592105	0	0.414474	0	0.0197368	0	60.818	0.750839	1.86585	1.87654	1	0.0987654	0	0.333333	0	0.0246914	0
AGAP006885-RA	mRNA	no significant PP	9.04635	0.119819	75.5	0	NA	NA	no	9.04635	0.119819	0	NA	NA	no	0	NA	NA	no	0	NA	NA	0	0	0	0	0.192053	0	0.218543	1	0.0662252	0	69.8281	0.750839	1.62766	1.62366	2	0.258065	0	0.236559	1	0.0860215	0
AGAP007580-RA	mRNA	no significant PP	9.04635	0	NA	0	NA	NA	no	9.04635	0	0	NA	NA	no	0	NA	NA	no	0	NA	NA	0	0	0	0	0.278146	NA	0.251656	NA	0.0463576	NA	51.0571	0	2.22059	2.22059	NA	0.308824	NA	0.235294	NA	0.0735294	NA
AGAP007580-RB	mRNA	no significant PP	9.04635	0	NA	0	NA	NA	no	9.04635	0	0	NA	NA	no	0	NA	NA	no	0	NA	NA	0	0	0	0	0.278146	NA	0.251656	NA	0.0463576	NA	51.0571	0	2.22059	2.22059	NA	0.308824	NA	0.235294	NA	0.0735294	NA
AGAP005467-RB	mRNA	no significant PP	8.98644	0	NA	0	NA	NA	no	8.98644	0	0	NA	NA	no	0	NA	NA	no	0	NA	NA	0	0	0	0	0.126667	NA	0.213333	NA	0.0466667	NA	55.5621	0	2.02703	2.02703	NA	0.135135	NA	0.297297	NA	0.0810811	NA
AGAP002273-RA	mRNA	no significant PP	8.92653	11.4427	0.780105	41	0.932471	0.097561	no	0.239638	0.0599096	1	NA	NA	NA: Usum <30	31	2.45057	0.16129	yes	1	NA	NA: nonTEBsum <30	0.985294	0.718915	0.0599096	0.0382353	0.0402685	0.973822	0.624161	0.026178	0.0402685	0.0209424	26.2794	35.2894	4.14634	4.25714	4.06383	0.171429	0.914894	0.857143	0.0638298	0.171429	0.0425532
AGAP005672-RA	mRNA	no significant PP	8.92653	0	NA	0	NA	NA	no	8.02788	0	0	NA	NA	no	0	NA	NA	no	0	NA	NA	0.100671	0	0	0	0.14094	NA	0.395973	NA	0.0201342	NA	63.8213	0	1.75294	1.75294	NA	0.211765	NA	0.258824	NA	0.0352941	NA
AGAP002437-RA	mRNA	no significant PP	8.80671	0	NA	0	NA	NA	no	8.80671	0	0	NA	NA	no	0	NA	NA	no	0	NA	NA	0	0.119819	0	0.0136054	0.136054	NA	0.489796	NA	0.0340136	NA	51.8079	0	2.13043	2.13043	NA	0.173913	NA	0.376812	NA	0.0434783	NA
AGAP004344-RA	mRNA	no significant PP	8.80671	0	NA	0	NA	NA	no	8.80671	0	0	NA	NA	no	0	NA	NA	no	0	NA	NA	0	0.419367	0	0.047619	0.312925	NA	0.217687	NA	0.0884354	NA	74.3331	0	1.48485	1.48485	NA	0.363636	NA	0.20202	NA	0.0808081	NA
AGAP010220-RA	mRNA	no significant PP	8.7468	0	NA	0	NA	NA	no	8.7468	0	0	NA	NA	no	0	NA	NA	no	0	NA	NA	0	0.0599096	0	0.00684931	0.253425	NA	0.205479	NA	0.0547945	NA	33.0369	0	3.31818	3.31818	NA	0.454545	NA	0.318182	NA	0.159091	NA
AGAP012879-RA	mRNA	no significant PP	8.7468	0	NA	0	NA	NA	no	0	0	0	NA	NA	no	0	NA	NA	no	0	NA	NA	1	1.19819	0	0.136986	0.164384	NA	0.520548	NA	0.0342466	NA	35.2894	0	3.10638	3.10638	NA	0.212766	NA	0.361702	NA	0.0638298	NA
AGAP008985-RA	mRNA	no significant PP	8.68689	0	NA	0	NA	NA	no	8.68689	0	0	NA	NA	no	0	NA	NA	no	0	NA	NA	0	0.0599096	0	0.00689655	0.6	NA	0.668966	NA	0.544828	NA	36.7911	0	2.95918	2.95918	NA	0.265306	NA	0.285714	NA	0.122449	NA
AGAP011157-RA	mRNA	no significant PP	8.68689	0.0599096	145	0	NA	NA	no	8.68689	0.0599096	0	NA	NA	no	0	NA	NA	no	0	NA	NA	0	0	0	0	0.0344828	0	0.144828	0	0	0	30.0336	0.750839	3.56098	3.625	1	0.075	0	0.25	0	0	0
AGAP011537-RA	mRNA	no significant PP	8.68689	0	NA	0	NA	NA	no	0.659005	0	0	NA	NA	no	0	NA	NA	no	0	NA	NA	0.924138	0.0599096	0	0.00689655	0.42069	NA	0.37931	NA	0.275862	NA	42.7978	0	2.54386	2.54386	NA	0.333333	NA	0.245614	NA	0.105263	NA
AGAP005467-RA	mRNA	no significant PP	8.62698	0	NA	0	NA	NA	no	8.62698	0	0	NA	NA	no	0	NA	NA	no	0	NA	NA	0	0	0	0	0.152778	NA	0.215278	NA	0.0486111	NA	54.0604	0	2	2	NA	0.152778	NA	0.291667	NA	0.0833333	NA
AGAP009751-RA	mRNA	no significant PP	8.62698	0.0599096	144	0	NA	NA	no	8.62698	0.0599096	0	NA	NA	no	0	NA	NA	no	0	NA	NA	0	0	0	0	0.1875	0	0.111111	0	0.0625	0	56.3129	0.750839	1.90789	1.92	1	0.253333	0	0.186667	0	0.0933333	0
AGAP006921-RA	mRNA	no significant PP	8.56707	0	NA	0	NA	NA	no	8.56707	0	0	NA	NA	no	0	NA	NA	no	0	NA	NA	0	0.0599096	0	0.00699301	0.244755	NA	0.398601	NA	0.034965	NA	60.0671	0	1.7875	1.7875	NA	0.225	NA	0.325	NA	0.05	NA
AGAP009511-RA	mRNA	no significant PP	8.56707	0.179729	47.6667	0	NA	NA	no	8.56707	0.179729	0	NA	NA	no	0	NA	NA	no	0	NA	NA	0	0.0599096	0	0.00684931	0.0979021	1	0.244755	0	0.020979	0	69.0772	2.25252	1.53684	1.55435	1	0.141304	1	0.23913	0	0.0326087	0
AGAP011580-RA	mRNA	no significant PP	8.56707	0	NA	0	NA	NA	no	8.56707	0	0	NA	NA	no	0	NA	NA	no	0	NA	NA	0	0.0599096	0	0.00699301	0.174825	NA	0.755245	NA	0.0769231	NA	24.0269	0	4.46875	4.46875	NA	0.21875	NA	0.375	NA	0.09375	NA
AGAP003537-RB	mRNA	no significant PP	8.50716	0	NA	0	NA	NA	no	8.50716	0	0	NA	NA	no	0	NA	NA	no	0	NA	NA	0	0	0	0	0.950704	NA	0.0633803	NA	0.056338	NA	10.5117	0	10.1429	10.1429	NA	0.5	NA	0.214286	NA	0.142857	NA
AGAP005108-RA	mRNA	no significant PP	8.50716	0	NA	0	NA	NA	no	8.50716	0	0	NA	NA	no	0	NA	NA	no	0	NA	NA	0	0.0599096	0	0.00704225	0.133803	NA	0.34507	NA	0.0422535	NA	49.5554	0	2.15152	2.15152	NA	0.19697	NA	0.393939	NA	0.0909091	NA
AGAP007299-RA	mRNA	no significant PP	8.50716	0	NA	0	NA	NA	no	7.54861	0	0	NA	NA	no	0	NA	NA	no	0	NA	NA	0.112676	0.898644	0	0.105634	0.492958	NA	0.21831	NA	0.112676	NA	51.0571	0	2.08824	2.08824	NA	0.441176	NA	0.323529	NA	0.147059	NA
AGAP001459-RB	mRNA	no significant PP	8.38734	0	NA	0	NA	NA	no	8.38734	0	0	NA	NA	no	0	NA	NA	no	0	NA	NA	0	0.479277	0	0.0571429	0.0928571	NA	0.321429	NA	0.0285714	NA	49.5554	0	2.12121	2.12121	NA	0.136364	NA	0.272727	NA	0.0454545	NA
AGAP001786-RA	mRNA	no significant PP	8.38734	0	NA	0	NA	NA	no	8.26752	0	0	NA	NA	no	0	NA	NA	no	0	NA	NA	0.0142857	0.119819	0	0.0142857	0.107143	NA	0.271429	NA	0.00714286	NA	58.5655	0	1.79487	1.79487	NA	0.153846	NA	0.25641	NA	0.0128205	NA
AGAP005291-RA	mRNA	no significant PP	8.38734	0.119819	70	0	NA	NA	no	8.38734	0.0599096	0	NA	NA	no	0	NA	NA	no	0	NA	NA	0.00704225	0.299548	0.0599096	0.0422535	0.135714	0.5	0.435714	0	0.0285714	0	68.3264	1.50168	1.52688	1.53846	1	0.175824	0.5	0.373626	0	0.032967	0
AGAP007523-RA	mRNA	no significant PP	8.38734	0	NA	0	NA	NA	no	8.38734	0	0	NA	NA	no	0	NA	NA	no	0	NA	NA	0	0.119819	0	0.0142857	0.121429	NA	0.328571	NA	0.0571429	NA	66.0739	0	1.59091	1.59091	NA	0.136364	NA	0.272727	NA	0.0568182	NA
AGAP012100-RA	mRNA	no significant PP	8.38734	0	NA	0	NA	NA	no	8.38734	0	0	NA	NA	no	0	NA	NA	no	0	NA	NA	0	0	0	0	0.292857	NA	0.428571	NA	0.135714	NA	51.8079	0	2.02899	2.02899	NA	0.304348	NA	0.391304	NA	0.115942	NA
AGAP000541-RB	mRNA	no significant PP	8.32743	0	NA	0	NA	NA	no	7.18915	0	0	NA	NA	no	0	NA	NA	no	0	NA	NA	0.136691	0	0	0	0.0647482	NA	0.323741	NA	0.00719424	NA	31.5352	0	3.30952	3.30952	NA	0.190476	NA	0.404762	NA	0.0238095	NA
AGAP005672-RB	mRNA	no significant PP	8.32743	0	NA	0	NA	NA	no	7.42879	0	0	NA	NA	no	0	NA	NA	no	0	NA	NA	0.107914	0	0	0	0.143885	NA	0.402878	NA	0.0215827	NA	56.3129	0	1.85333	1.85333	NA	0.213333	NA	0.253333	NA	0.04	NA
AGAP000058-RA	mRNA	no significant PP	8.26752	0	NA	0	NA	NA	no	8.1477	0	0	NA	NA	no	0	NA	NA	no	0	NA	NA	0.0144928	0.119819	0	0.0144928	0.673913	NA	0.442029	NA	0.384058	NA	45.0504	0	2.3	2.3	NA	0.6	NA	0.366667	NA	0.3	NA
AGAP007523-RB	mRNA	no significant PP	8.26752	0	NA	0	NA	NA	no	8.26752	0	0	NA	NA	no	0	NA	NA	no	0	NA	NA	0	0.119819	0	0.0144928	0.108696	NA	0.318841	NA	0.0434783	NA	65.323	0	1.58621	1.58621	NA	0.126437	NA	0.264368	NA	0.045977	NA
AGAP012895-RA	mRNA	no significant PP	8.26752	0	NA	0	NA	NA	no	2.57611	0	0	NA	NA	no	0	NA	NA	no	0	NA	NA	0.688406	0.479277	0	0.057971	0.304348	NA	0.217391	NA	0.101449	NA	48.0537	0	2.15625	2.15625	NA	0.296875	NA	0.265625	NA	0.09375	NA
AGAP005715-RA	mRNA	no significant PP	8.20761	0	NA	0	NA	NA	no	8.20761	0	0	NA	NA	no	0	NA	NA	no	0	NA	NA	0	0	0	0	0.0218978	NA	0.978102	NA	0.0145985	NA	6.00671	0	17.125	17.125	NA	0.25	NA	0.625	NA	0.125	NA
AGAP005715-RB	mRNA	no significant PP	8.20761	0	NA	0	NA	NA	no	8.20761	0	0	NA	NA	no	0	NA	NA	no	0	NA	NA	0	0	0	0	0.0218978	NA	0.978102	NA	0.0145985	NA	6.00671	0	17.125	17.125	NA	0.25	NA	0.625	NA	0.125	NA
AGAP007388-RA	mRNA	no significant PP	8.20761	0	NA	0	NA	NA	no	8.20761	0	0	NA	NA	no	0	NA	NA	no	0	NA	NA	0	0	0	0	0.182482	NA	0.218978	NA	0.0145985	NA	79.589	0	1.29245	1.29245	NA	0.198113	NA	0.226415	NA	0.0188679	NA
AGAP009509-RA	mRNA	no significant PP	8.20761	0	NA	0	NA	NA	no	8.20761	0	0	NA	NA	no	0	NA	NA	no	0	NA	NA	0	0.0599096	0	0.00729927	0.605839	NA	0.350365	NA	0.240876	NA	59.3163	0	1.73418	1.73418	NA	0.481013	NA	0.316456	NA	0.164557	NA
AGAP003537-RA	mRNA	no significant PP	8.1477	0	NA	0	NA	NA	no	8.1477	0	0	NA	NA	no	0	NA	NA	no	0	NA	NA	0	0	0	0	0.933824	NA	0.0294118	NA	0	NA	9.76091	0	10.4615	10.4615	NA	0.384615	NA	0.230769	NA	0	NA
AGAP004520-RA	mRNA	no significant PP	8.1477	0.359458	22.6667	2	NA	NA	NA: Bsum <30	8.1477	0.359458	2	NA	NA	NA: Usum <30	2	NA	NA	NA: nonTEBsum <30	2	NA	NA: nonTEBsum <30	0	0	0	0	0.0808824	1	0.632353	0	0.00735294	0	22.5252	3.7542	4.05714	4.53333	1.2	0.166667	1	0.433333	0	0.0333333	0
AGAP011298-RA	mRNA	no significant PP	8.1477	0	NA	0	NA	NA	no	8.1477	0	0	NA	NA	no	0	NA	NA	no	0	NA	NA	0	0	0	0	0.316176	NA	0.220588	NA	0.0367647	NA	53.3096	0	1.91549	1.91549	NA	0.380282	NA	0.169014	NA	0.0704225	NA
AGAP007505-RA	mRNA	no significant PP	8.08779	0	NA	0	NA	NA	no	8.08779	0	0	NA	NA	no	0	NA	NA	no	0	NA	NA	0	0.0599096	0	0.00740741	0.0888889	NA	0.17037	NA	0.00740741	NA	63.8213	0	1.58824	1.58824	NA	0.105882	NA	0.2	NA	0.0117647	NA
AGAP003462-RA	mRNA	no significant PP	8.02788	0	NA	0	NA	NA	no	7.96797	0	0	NA	NA	no	0	NA	NA	no	0	NA	NA	0.00746269	0	0	0	0.11194	NA	0.537313	NA	0.0522388	NA	41.2962	0	2.43636	2.43636	NA	0.163636	NA	0.327273	NA	0.0727273	NA
AGAP005046-RB	mRNA	no significant PP	7.96797	0	NA	0	NA	NA	no	7.96797	0	0	NA	NA	no	0	NA	NA	no	0	NA	NA	0	0	0	0	0.172932	NA	0.586466	NA	0.105263	NA	34.5386	0	2.8913	2.8913	NA	0.369565	NA	0.565217	NA	0.23913	NA
AGAP009505-RA	mRNA	no significant PP	7.96797	0	NA	0	NA	NA	no	7.96797	0	0	NA	NA	no	0	NA	NA	no	0	NA	NA	0	0.0599096	0	0.0075188	0.18797	NA	0.488722	NA	0.037594	NA	30.0336	0	3.325	3.325	NA	0.225	NA	0.275	NA	0.075	NA
AGAP009883-RA	mRNA	no significant PP	7.90807	0	NA	0	NA	NA	no	7.90807	0	0	NA	NA	no	0	NA	NA	no	0	NA	NA	0	0	0	0	0.924242	NA	0.0606061	NA	0	NA	6.00671	0	16.5	16.5	NA	0.625	NA	0.125	NA	0	NA
AGAP010613-RA	mRNA	no significant PP	7.90807	0	NA	0	NA	NA	no	0	0	0	NA	NA	no	0	NA	NA	no	0	NA	NA	1	0	0	0	0.0530303	NA	0.386364	NA	0.0151515	NA	48.0537	0	2.0625	2.0625	NA	0.09375	NA	0.421875	NA	0.03125	NA
AGAP000809-RA	mRNA	no significant PP	7.84816	0.419367	18.7143	18	NA	NA	NA: Bsum <30	0.778825	0	0	NA	NA	no	0	NA	NA	no	0	NA	NA	0.905797	0.239638	0.419367	0.0797101	0.954198	0.285714	0.00763359	0.714286	0.00763359	0	9.76091	4.50504	7.26316	10.0769	1.16667	0.769231	0.333333	0.0769231	0.666667	0.0769231	0
AGAP001826-RA	mRNA	no significant PP	7.84816	0	NA	0	NA	NA	no	7.84816	0	0	NA	NA	no	0	NA	NA	no	0	NA	NA	0	0.0599096	0	0.00763359	0.145038	NA	0.267176	NA	0.0381679	NA	76.5856	0	1.28431	1.28431	NA	0.147059	NA	0.264706	NA	0.0392157	NA
AGAP006921-RB	mRNA	no significant PP	7.84816	0	NA	0	NA	NA	no	7.84816	0	0	NA	NA	no	0	NA	NA	no	0	NA	NA	0	0	0	0	0.259542	NA	0.396947	NA	0.0305344	NA	53.3096	0	1.84507	1.84507	NA	0.239437	NA	0.295775	NA	0.0422535	NA
AGAP007393-RB	mRNA	no significant PP	7.84816	0	NA	0	NA	NA	no	7.84816	0	0	NA	NA	no	0	NA	NA	no	0	NA	NA	0	0.119819	0	0.0152672	0.175573	NA	0.183206	NA	0.0458015	NA	57.8146	0	1.7013	1.7013	NA	0.181818	NA	0.220779	NA	0.0649351	NA
AGAP002182-RA	mRNA	no significant PP	7.78825	0	NA	0	NA	NA	no	7.78825	0	0	NA	NA	no	0	NA	NA	no	0	NA	NA	0	0	0	0	0.176923	NA	0.353846	NA	0.0230769	NA	54.8113	0	1.78082	1.78082	NA	0.219178	NA	0.205479	NA	0.0410959	NA
AGAP011161-RA	mRNA	no significant PP	7.78825	0	NA	0	NA	NA	no	7.78825	0	0	NA	NA	no	0	NA	NA	no	0	NA	NA	0	0.0599096	0	0.00769231	0.407692	NA	0.230769	NA	0.0846154	NA	66.8247	0	1.46067	1.46067	NA	0.348315	NA	0.258427	NA	0.123596	NA
AGAP011897-RA	mRNA	no significant PP	7.78825	0	NA	0	NA	NA	no	7.78825	0	0	NA	NA	no	0	NA	NA	no	0	NA	NA	0	0	0	0	0.169231	NA	0.230769	NA	0.0769231	NA	66.0739	0	1.47727	1.47727	NA	0.193182	NA	0.25	NA	0.0909091	NA
AGAP005046-RA	mRNA	no significant PP	7.72834	0	NA	0	NA	NA	no	7.72834	0	0	NA	NA	no	0	NA	NA	no	0	NA	NA	0	0	0	0	0.155039	NA	0.581395	NA	0.100775	NA	31.5352	0	3.07143	3.07143	NA	0.357143	NA	0.547619	NA	0.238095	NA
AGAP009921-RA	mRNA	no significant PP	7.72834	0	NA	0	NA	NA	no	7.72834	0	0	NA	NA	no	0	NA	NA	no	0	NA	NA	0	0.0599096	0	0.00775194	0.224806	NA	0.27907	NA	0.116279	NA	66.8247	0	1.44944	1.44944	NA	0.258427	NA	0.269663	NA	0.123596	NA
AGAP001700-RA	mRNA	no significant PP	7.66843	0	NA	0	NA	NA	no	7.66843	0	0	NA	NA	no	0	NA	NA	no	0	NA	NA	0	0	0	0	0.15625	NA	0.453125	NA	0.0390625	NA	51.0571	0	1.88235	1.88235	NA	0.25	NA	0.205882	NA	0.0588235	NA
AGAP004238-RA	mRNA	no significant PP	7.66843	0	NA	0	NA	NA	no	7.66843	0	0	NA	NA	no	0	NA	NA	no	0	NA	NA	0	0	0	0	0.234375	NA	0.226562	NA	0.148438	NA	42.7978	0	2.24561	2.24561	NA	0.263158	NA	0.263158	NA	0.157895	NA
AGAP005108-RB	mRNA	no significant PP	7.66843	0	NA	0	NA	NA	no	7.66843	0	0	NA	NA	no	0	NA	NA	no	0	NA	NA	0	0	0	0	0.148438	NA	0.273438	NA	0.046875	NA	44.2995	0	2.16949	2.16949	NA	0.220339	NA	0.338983	NA	0.101695	NA
AGAP010331-RA	mRNA	no significant PP	7.66843	0.419367	18.2857	2	NA	NA	NA: Bsum <30	6.94951	0.299548	2	NA	NA	NA: Usum <30	2	NA	NA	NA: nonTEBsum <30	2	NA	NA: nonTEBsum <30	0.103704	0.0599096	0	0.00740741	0.320312	0.857143	0.203125	0.428571	0.0546875	0.285714	68.3264	3.7542	1.40625	1.40659	1.4	0.318681	0.8	0.241758	0.4	0.0659341	0.2
AGAP011284-RA	mRNA	no significant PP	7.60852	0	NA	0	NA	NA	no	7.60852	0	0	NA	NA	no	0	NA	NA	no	0	NA	NA	0	0.119819	0	0.015748	0.0787402	NA	0.425197	NA	0.00787402	NA	48.0537	0	1.98438	1.98438	NA	0.125	NA	0.3125	NA	0.015625	NA
AGAP006614-RA	mRNA	no significant PP	7.54861	0	NA	0	NA	NA	no	7.54861	0	0	NA	NA	no	0	NA	NA	no	0	NA	NA	0	0	0	0	0.420635	NA	0.111111	NA	0.015873	NA	43.5487	0	2.17241	2.17241	NA	0.275862	NA	0.206897	NA	0.0344828	NA
AGAP011896-RA	mRNA	no significant PP	7.54861	0	NA	0	NA	NA	no	7.54861	0	0	NA	NA	no	0	NA	NA	no	0	NA	NA	0	0	0	0	0.166667	NA	0.365079	NA	0.0555556	NA	45.8012	0	2.06557	2.06557	NA	0.262295	NA	0.442623	NA	0.0983607	NA
AGAP009075-RA	mRNA	no significant PP	7.4887	0	NA	0	NA	NA	no	7.4887	0	0	NA	NA	no	0	NA	NA	no	0	NA	NA	0	0.179729	0	0.024	0.136	NA	0.504	NA	0.056	NA	45.0504	0	2.08333	2.08333	NA	0.2	NA	0.366667	NA	0.0833333	NA
AGAP011831-RA	mRNA	no significant PP	7.42879	0	NA	0	NA	NA	no	7.42879	0	0	NA	NA	no	0	NA	NA	no	0	NA	NA	0	0.0599096	0	0.00806452	0.629032	NA	0.0967742	NA	0	NA	23.276	0	4	4	NA	0.193548	NA	0.258065	NA	0	NA
AGAP001701-RA	mRNA	no significant PP	7.36888	0	NA	0	NA	NA	no	7.36888	0	0	NA	NA	no	0	NA	NA	no	0	NA	NA	0	0	0	0	0.0243902	NA	0.170732	NA	0.0162602	NA	24.7777	0	3.72727	3.72727	NA	0.0909091	NA	0.242424	NA	0.0606061	NA
AGAP002651-RA	mRNA	no significant PP	7.36888	0	NA	0	NA	NA	no	7.30897	0	0	NA	NA	no	0	NA	NA	no	0	NA	NA	0.00813008	0.119819	0	0.0162602	0.121951	NA	0.203252	NA	0.0569106	NA	66.0739	0	1.39773	1.39773	NA	0.147727	NA	0.238636	NA	0.0681818	NA
AGAP007157-RA	mRNA	no significant PP	7.36888	0	NA	0	NA	NA	no	7.36888	0	0	NA	NA	no	0	NA	NA	no	0	NA	NA	0	0.0599096	0	0.00813008	0.113821	NA	0.317073	NA	0.0162602	NA	46.552	0	1.98387	1.98387	NA	0.145161	NA	0.258065	NA	0.0322581	NA
AGAP003742-RA	mRNA	no significant PP	7.30897	0	NA	0	NA	NA	no	7.30897	0	0	NA	NA	no	0	NA	NA	no	0	NA	NA	0	0.0599096	0	0.00819672	0.163934	NA	0.155738	NA	0.057377	NA	53.3096	0	1.71831	1.71831	NA	0.169014	NA	0.197183	NA	0.0422535	NA
AGAP003742-RB	mRNA	no significant PP	7.24906	0	NA	0	NA	NA	no	7.24906	0	0	NA	NA	no	0	NA	NA	no	0	NA	NA	0	0.0599096	0	0.00826446	0.165289	NA	0.157025	NA	0.0578512	NA	52.5587	0	1.72857	1.72857	NA	0.171429	NA	0.2	NA	0.0428571	NA
AGAP004310-RA	mRNA	no significant PP	7.24906	0.179729	40.3333	0	NA	NA	no	7.18915	0.119819	0	NA	NA	no	0	NA	NA	no	0	NA	NA	0.016129	0.119819	0.119819	0.0322581	0.264463	1	0.371901	0.333333	0.0743802	0.333333	56.3129	2.25252	1.58974	1.61333	1	0.32	1	0.32	0.333333	0.0666667	0.333333
AGAP005549-RA	mRNA	no significant PP	7.24906	0.0599096	121	4	NA	NA	NA: Bsum <30	7.24906	0.0599096	4	NA	NA	NA: Usum <30	4	NA	NA	NA: nonTEBsum <30	4	NA	NA: nonTEBsum <30	0	0	0	0	0.297521	0	0.22314	1	0.0909091	0	61.5688	0.750839	1.46988	1.47561	1	0.317073	0	0.268293	1	0.097561	0
AGAP011173-RA	mRNA	no significant PP	7.24906	0	NA	0	NA	NA	no	7.24906	0	0	NA	NA	no	0	NA	NA	no	0	NA	NA	0	0.0599096	0	0.00826446	0.31405	NA	0.206612	NA	0.0247934	NA	48.8046	0	1.86154	1.86154	NA	0.261538	NA	0.215385	NA	0.0461538	NA
AGAP011324-RA	mRNA	no significant PP	7.24906	0	NA	0	NA	NA	no	7.24906	0	0	NA	NA	no	0	NA	NA	no	0	NA	NA	0	0	0	0	0.768595	NA	0.355372	NA	0.256198	NA	41.2962	0	2.2	2.2	NA	0.654545	NA	0.345455	NA	0.218182	NA
AGAP006713-RA	mRNA	no significant PP	7.12924	1.43783	4.95833	96	0.476112	0.0833333	no	0	0	0	NA	NA	no	87	0.537234	0.091954	no	0	NA	NA	1	0.119819	0.419367	0.0629371	0.94958	0.0416667	0.0504202	0.958333	0.0168067	0	22.5252	6.00671	3.76316	3.96667	3	0.8	0.125	0.166667	0.875	0.0333333	0
AGAP004361-RA	mRNA	no significant PP	7.12924	0	NA	0	NA	NA	no	7.12924	0	0	NA	NA	no	0	NA	NA	no	0	NA	NA	0	0.359458	0	0.0504202	0.176471	NA	0.260504	NA	0.12605	NA	45.8012	0	1.95082	1.95082	NA	0.114754	NA	0.245902	NA	0.0327869	NA
AGAP004826-RA	mRNA	no significant PP	7.12924	0.239638	29.75	3	NA	NA	NA: Bsum <30	0.0599096	0.0599096	0	NA	NA	no	3	NA	NA	NA: nonTEBsum <30	0	NA	NA	0.98374	0	0	0	1	0.5	0.184874	0.5	0.184874	0	21.0235	3.00336	3.84375	4.25	1	1	0.5	0.285714	0.5	0.285714	0
AGAP012196-RA	mRNA	no significant PP	7.12924	0.0599096	119	0	NA	NA	no	7.12924	0.0599096	0	NA	NA	no	0	NA	NA	no	0	NA	NA	0	0	0	0	0.159664	0	0.12605	1	0.00840336	0	32.2861	0.750839	2.72727	2.76744	1	0.139535	0	0.232558	1	0.0232558	0
AGAP012990-RA	mRNA	no significant PP	7.12924	0	NA	0	NA	NA	no	7.12924	0	0	NA	NA	no	0	NA	NA	no	0	NA	NA	0	0	0	0	0.0336134	NA	0.470588	NA	0.0168067	NA	37.542	0	2.38	2.38	NA	0.06	NA	0.42	NA	0.04	NA
AGAP003218-RA	mRNA	no significant PP	7.06933	0	NA	0	NA	NA	no	7.06933	0	0	NA	NA	no	0	NA	NA	no	0	NA	NA	0	0.0599096	0	0.00847458	0.135593	NA	0.491525	NA	0.0508475	NA	35.2894	0	2.51064	2.51064	NA	0.212766	NA	0.340426	NA	0.12766	NA
AGAP008509-RA	mRNA	no significant PP	7.06933	0	NA	0	NA	NA	no	5.03241	0	0	NA	NA	no	0	NA	NA	no	0	NA	NA	0.288136	0	0	0	0.288136	NA	0.262712	NA	0.110169	NA	56.3129	0	1.57333	1.57333	NA	0.293333	NA	0.253333	NA	0.0933333	NA
AGAP000669-RA	mRNA	no significant PP	7.00942	0	NA	0	NA	NA	no	7.00942	0	0	NA	NA	no	0	NA	NA	no	0	NA	NA	0	0	0	0	0.025641	NA	0.0854701	NA	0	NA	15.0168	0	5.85	5.85	NA	0.15	NA	0.35	NA	0	NA
AGAP002594-RA	mRNA	no significant PP	7.00942	0	NA	0	NA	NA	no	7.00942	0	0	NA	NA	no	0	NA	NA	no	0	NA	NA	0	0	0	0	0.042735	NA	0.034188	NA	0.017094	NA	22.5252	0	3.9	3.9	NA	0.1	NA	0.1	NA	0.0333333	NA
AGAP008917-RA	mRNA	no significant PP	7.00942	0	NA	0	NA	NA	no	7.00942	0	0	NA	NA	no	0	NA	NA	no	0	NA	NA	0	0.0599096	0	0.00854701	0.128205	NA	0.324786	NA	0.0512821	NA	45.0504	0	1.95	1.95	NA	0.166667	NA	0.283333	NA	0.0833333	NA
AGAP010789-RA	mRNA	no significant PP	6.94951	0	NA	0	NA	NA	no	6.94951	0	0	NA	NA	no	0	NA	NA	no	0	NA	NA	0	0	0	0	0.301724	NA	0.0603448	NA	0.0172414	NA	42.047	0	2.07143	2.07143	NA	0.339286	NA	0.125	NA	0.0357143	NA
AGAP011629-RA	mRNA	no significant PP	6.94951	0	NA	0	NA	NA	no	6.94951	0	0	NA	NA	no	0	NA	NA	no	0	NA	NA	0	0	0	0	0.715517	NA	0.0948276	NA	0	NA	23.276	0	3.74194	3.74194	NA	0.258065	NA	0.193548	NA	0	NA
AGAP000812-RA	mRNA	no significant PP	6.8896	0	NA	0	NA	NA	no	2.03693	0	0	NA	NA	no	0	NA	NA	no	0	NA	NA	0.704348	0	0	0	0.026087	NA	0.73913	NA	0.0173913	NA	19.5218	0	4.42308	4.42308	NA	0.115385	NA	0.461538	NA	0.0769231	NA
AGAP003043-RA	mRNA	no significant PP	6.8896	0.0599096	115	2	NA	NA	NA: Bsum <30	6.8896	0	0	NA	NA	no	0	NA	NA	no	0	NA	NA	0.00862069	0	0.0599096	0.00862069	0.0347826	1	0.226087	0	0.026087	0	36.7911	0.750839	2.32	2.34694	1	0.0816327	1	0.306122	0	0.0612245	0
AGAP003043-RB	mRNA	no significant PP	6.8896	0.0599096	115	2	NA	NA	NA: Bsum <30	6.8896	0	0	NA	NA	no	0	NA	NA	no	0	NA	NA	0.00862069	0	0.0599096	0.00862069	0.0347826	1	0.226087	0	0.026087	0	36.7911	0.750839	2.32	2.34694	1	0.0816327	1	0.306122	0	0.0612245	0
AGAP003597-RB	mRNA	no significant PP	6.8896	0	NA	0	NA	NA	no	6.8896	0	0	NA	NA	no	0	NA	NA	no	0	NA	NA	0	0	0	0	0.0608696	NA	0.756522	NA	0.00869565	NA	21.0235	0	4.10714	4.10714	NA	0.214286	NA	0.25	NA	0.0357143	NA
AGAP002982-RA	mRNA	no significant PP	6.82969	0.239638	28.5	0	NA	NA	no	6.82969	0.239638	0	NA	NA	no	0	NA	NA	no	0	NA	NA	0	0.0599096	0.179729	0.0338983	0.105263	0	0.175439	0	0.0175439	0	60.0671	1.50168	1.43902	1.425	2	0.1375	0	0.1875	0	0.025	0
AGAP007927-RA	mRNA	no significant PP	6.82969	0	NA	0	NA	NA	no	5.03241	0	0	NA	NA	no	0	NA	NA	no	0	NA	NA	0.263158	0	0	0	0.22807	NA	0.482456	NA	0.0526316	NA	27.7811	0	3.08108	3.08108	NA	0.297297	NA	0.351351	NA	0.108108	NA
AGAP009477-RA	mRNA	no significant PP	6.82969	0.0599096	114	0	NA	NA	no	6.82969	0.0599096	0	NA	NA	no	0	NA	NA	no	0	NA	NA	0	0	0	0	0.350877	0	0.412281	0	0.157895	0	46.552	0.750839	1.8254	1.83871	1	0.33871	0	0.274194	0	0.0806452	0
AGAP004348-RA	mRNA	no significant PP	6.76978	0.119819	56.5	0	NA	NA	no	6.76978	0.119819	0	NA	NA	no	0	NA	NA	no	0	NA	NA	0	0.0599096	0	0.00869565	0.230088	0	0.451327	1	0.0884956	0	48.0537	0.750839	1.76923	1.76562	2	0.25	0	0.4375	1	0.109375	0
AGAP012289-RA	mRNA	no significant PP	6.76978	0	NA	0	NA	NA	no	6.76978	0	0	NA	NA	no	0	NA	NA	no	0	NA	NA	0	0	0	0	0.0442478	NA	0.929204	NA	0.0176991	NA	9.01007	0	9.41667	9.41667	NA	0.333333	NA	0.583333	NA	0.166667	NA
AGAP001910-RA	mRNA	no significant PP	6.70987	0	NA	0	NA	NA	no	6.70987	0	0	NA	NA	no	0	NA	NA	no	0	NA	NA	0	0	0	0	0.196429	NA	0.285714	NA	0.0178571	NA	44.2995	0	1.89831	1.89831	NA	0.169492	NA	0.254237	NA	0.0338983	NA
AGAP002762-RA	mRNA	no significant PP	6.70987	0	NA	0	NA	NA	no	6.70987	0	0	NA	NA	no	0	NA	NA	no	0	NA	NA	0	0	0	0	0.375	NA	0.196429	NA	0.0892857	NA	49.5554	0	1.69697	1.69697	NA	0.454545	NA	0.227273	NA	0.106061	NA
AGAP000835-RA	mRNA	no significant PP	6.64996	0	NA	0	NA	NA	no	6.64996	0	0	NA	NA	no	0	NA	NA	no	0	NA	NA	0	0.179729	0	0.027027	0.108108	NA	0.0810811	NA	0.00900901	NA	40.5453	0	2.05556	2.05556	NA	0.148148	NA	0.12963	NA	0.0185185	NA
AGAP001093-RA	mRNA	no significant PP	6.64996	0	NA	0	NA	NA	no	6.64996	0	0	NA	NA	no	0	NA	NA	no	0	NA	NA	0	0.119819	0	0.018018	0.702703	NA	0.513514	NA	0.441441	NA	33.7878	0	2.46667	2.46667	NA	0.555556	NA	0.288889	NA	0.2	NA
AGAP005728-RA	mRNA	no significant PP	6.64996	0.0599096	111	1	NA	NA	NA: Bsum <30	6.64996	0.0599096	1	NA	NA	NA: Usum <30	1	NA	NA	NA: nonTEBsum <30	1	NA	NA: nonTEBsum <30	0	0	0	0	0.0900901	0	0.144144	1	0.018018	0	48.8046	0.750839	1.69697	1.70769	1	0.0923077	0	0.184615	1	0.0307692	0
AGAP001686-RA	mRNA	no significant PP	6.59005	0	NA	0	NA	NA	no	6.59005	0	0	NA	NA	no	0	NA	NA	no	0	NA	NA	0	0	0	0	0	NA	0.00909091	NA	0	NA	3.7542	0	22	22	NA	0	NA	0.2	NA	0	NA
AGAP005369-RA	mRNA	no significant PP	6.59005	0.0599096	110	1	NA	NA	NA: Bsum <30	4.9725	0	0	NA	NA	no	0	NA	NA	no	0	NA	NA	0.252252	0.599096	0	0.0900901	0.136364	0	0.254545	0	0	0	46.552	0.750839	1.7619	1.77419	1	0.145161	0	0.306452	0	0	0
AGAP010313-RA	mRNA	no significant PP	6.59005	0.299548	22	5	NA	NA	NA: Bsum <30	6.53014	0.299548	5	NA	NA	NA: Usum <30	5	NA	NA	NA: nonTEBsum <30	5	NA	NA: nonTEBsum <30	0.00869565	0	0	0	0.6	0.8	0.172727	0.2	0.0909091	0	46.552	3.7542	1.71642	1.77419	1	0.5	0.8	0.209677	0.2	0.0645161	0
AGAP010933-RA	mRNA	no significant PP	6.59005	0	NA	0	NA	NA	no	6.59005	0	0	NA	NA	no	0	NA	NA	no	0	NA	NA	0	0.0599096	0	0.00909091	0.3	NA	0.145455	NA	0.0454545	NA	44.2995	0	1.86441	1.86441	NA	0.305085	NA	0.186441	NA	0.0677966	NA
AGAP011777-RA	mRNA	no significant PP	6.59005	0	NA	0	NA	NA	no	6.59005	0	0	NA	NA	no	0	NA	NA	no	0	NA	NA	0	0	0	0	0.2	NA	0.318182	NA	0.0272727	NA	42.047	0	1.96429	1.96429	NA	0.178571	NA	0.339286	NA	0.0535714	NA
AGAP001082-RB	mRNA	no significant PP	6.47024	0	NA	0	NA	NA	no	6.47024	0	0	NA	NA	no	0	NA	NA	no	0	NA	NA	0	0.0599096	0	0.00925926	0.287037	NA	0.351852	NA	0.0648148	NA	53.3096	0	1.52113	1.52113	NA	0.323944	NA	0.323944	NA	0.0704225	NA
AGAP001754-RA	mRNA	no significant PP	6.47024	0.0599096	108	0	NA	NA	no	6.41033	0.0599096	0	NA	NA	no	0	NA	NA	no	0	NA	NA	0.00917431	0.0599096	0	0.00917431	0.111111	0	0.212963	0	0.0740741	0	53.3096	0.750839	1.51389	1.52113	1	0.126761	0	0.239437	0	0.0704225	0
AGAP002395-RA	mRNA	no significant PP	6.47024	0	NA	0	NA	NA	no	3.65448	0	0	NA	NA	no	0	NA	NA	no	0	NA	NA	0.435185	0	0	0	0.296296	NA	0.175926	NA	0.111111	NA	45.8012	0	1.77049	1.77049	NA	0.311475	NA	0.196721	NA	0.114754	NA
AGAP004919-RA	mRNA	no significant PP	6.47024	0	NA	0	NA	NA	no	6.47024	0	0	NA	NA	no	0	NA	NA	no	0	NA	NA	0	0	0	0	0.212963	NA	0.231481	NA	0.037037	NA	42.047	0	1.92857	1.92857	NA	0.232143	NA	0.25	NA	0.0535714	NA
AGAP006652-RA	mRNA	no significant PP	6.47024	0.0599096	108	0	NA	NA	no	6.41033	0	0	NA	NA	no	0	NA	NA	no	0	NA	NA	0.0183486	0.359458	0.0599096	0.0642202	0.185185	1	0.324074	0	0.0185185	0	49.5554	0.750839	1.62687	1.63636	1	0.166667	1	0.30303	0	0.030303	0
AGAP003331-RB	mRNA	no significant PP	6.41033	0	NA	0	NA	NA	no	6.41033	0	0	NA	NA	no	0	NA	NA	no	0	NA	NA	0	0.0599096	0	0.00934579	0.0747664	NA	0.598131	NA	0.00934579	NA	30.7844	0	2.60976	2.60976	NA	0.146341	NA	0.414634	NA	0.0243902	NA
AGAP004428-RA	mRNA	no significant PP	6.41033	0	NA	0	NA	NA	no	3.89412	0	0	NA	NA	no	0	NA	NA	no	0	NA	NA	0.392523	0	0	0	0.0654206	NA	0.149533	NA	0.00934579	NA	35.2894	0	2.2766	2.2766	NA	0.12766	NA	0.212766	NA	0.0212766	NA
AGAP008118-RA	mRNA	no significant PP	6.41033	0	NA	0	NA	NA	no	6.11078	0	0	NA	NA	no	0	NA	NA	no	0	NA	NA	0.046729	0	0	0	0.261682	NA	0.214953	NA	0.102804	NA	43.5487	0	1.84483	1.84483	NA	0.275862	NA	0.224138	NA	0.103448	NA
AGAP005401-RA	mRNA	no significant PP	6.35042	0	NA	0	NA	NA	no	6.35042	0	0	NA	NA	no	0	NA	NA	no	0	NA	NA	0	0	0	0	0.320755	NA	0.283019	NA	0.188679	NA	44.2995	0	1.79661	1.79661	NA	0.305085	NA	0.237288	NA	0.152542	NA
AGAP000803-RA	mRNA	no significant PP	6.29051	0.239638	26.25	1	NA	NA	NA: Bsum <30	0.179729	0.119819	1	NA	NA	NA: Usum <30	1	NA	NA	NA: nonTEBsum <30	1	NA	NA: nonTEBsum <30	0.954128	0	0	0	0.961905	0.75	0.0571429	0.5	0.047619	0.5	11.2626	3.00336	5.73684	7	1	0.8	0.75	0.266667	0.5	0.2	0.5
AGAP001721-RA	mRNA	no significant PP	6.29051	0	NA	0	NA	NA	no	6.29051	0	0	NA	NA	no	0	NA	NA	no	0	NA	NA	0	0	0	0	0.638095	NA	0.238095	NA	0.0952381	NA	30.7844	0	2.56098	2.56098	NA	0.292683	NA	0.317073	NA	0.0487805	NA
AGAP004002-RA	mRNA	no significant PP	6.29051	0	NA	0	NA	NA	no	6.29051	0	0	NA	NA	no	0	NA	NA	no	0	NA	NA	0	0	0	0	0.0571429	NA	0.295238	NA	0	NA	48.0537	0	1.64062	1.64062	NA	0.078125	NA	0.359375	NA	0	NA
AGAP005630-RA	mRNA	no significant PP	6.29051	0	NA	0	NA	NA	no	6.29051	0	0	NA	NA	no	0	NA	NA	no	0	NA	NA	0	0	0	0	0.12381	NA	0.104762	NA	0.0285714	NA	47.3029	0	1.66667	1.66667	NA	0.174603	NA	0.126984	NA	0.031746	NA
AGAP006130-RA	mRNA	no significant PP	6.29051	0	NA	0	NA	NA	no	6.29051	0	0	NA	NA	no	0	NA	NA	no	0	NA	NA	0	0.179729	0	0.0285714	0.219048	NA	0.2	NA	0.0571429	NA	45.0504	0	1.75	1.75	NA	0.316667	NA	0.216667	NA	0.0666667	NA
AGAP001643-RA	mRNA	no significant PP	6.2306	0	NA	0	NA	NA	no	6.2306	0	0	NA	NA	no	0	NA	NA	no	0	NA	NA	0	0	0	0	0.00961538	NA	0.0288462	NA	0	NA	9.76091	0	8	8	NA	0.0769231	NA	0.230769	NA	0	NA
AGAP006373-RA	mRNA	no significant PP	6.2306	0	NA	0	NA	NA	no	6.2306	0	0	NA	NA	no	0	NA	NA	no	0	NA	NA	0	0.419367	0	0.0673077	0.548077	NA	0.298077	NA	0.25	NA	32.2861	0	2.4186	2.4186	NA	0.348837	NA	0.209302	NA	0.0930233	NA
AGAP010252-RA	mRNA	no significant PP	6.2306	0	NA	0	NA	NA	no	6.2306	0	0	NA	NA	no	0	NA	NA	no	0	NA	NA	0	0.0599096	0	0.00961539	0.365385	NA	0.240385	NA	0.173077	NA	42.7978	0	1.82456	1.82456	NA	0.333333	NA	0.157895	NA	0.0701754	NA
AGAP012009-RA	mRNA	no significant PP	6.2306	0	NA	0	NA	NA	no	6.2306	0	0	NA	NA	no	0	NA	NA	no	0	NA	NA	0	0.119819	0	0.0192308	0.0769231	NA	0.115385	NA	0.0192308	NA	52.5587	0	1.48571	1.48571	NA	0.0571429	NA	0.128571	NA	0.0142857	NA
AGAP000159-RA	mRNA	no significant PP	6.17069	0.778825	7.92308	0	NA	NA	no	6.11078	0	0	NA	NA	no	0	NA	NA	no	0	NA	NA	0.12069	0.119819	0.778825	0.12931	0.203883	1	0.31068	0	0.0776699	0	49.5554	1.50168	1.70588	1.56061	6.5	0.212121	1	0.333333	0	0.0757576	0
AGAP006269-RA	mRNA	no significant PP	6.17069	0	NA	0	NA	NA	no	6.17069	0	0	NA	NA	no	0	NA	NA	no	0	NA	NA	0	0	0	0	0.708738	NA	0.291262	NA	0.223301	NA	50.3062	0	1.53731	1.53731	NA	0.641791	NA	0.268657	NA	0.179104	NA
AGAP009737-RA	mRNA	no significant PP	6.17069	0	NA	0	NA	NA	no	6.17069	0	0	NA	NA	no	0	NA	NA	no	0	NA	NA	0	0	0	0	0.00970874	NA	0.970874	NA	0	NA	6.75755	0	11.4444	11.4444	NA	0.111111	NA	0.666667	NA	0	NA
AGAP009976-RA	mRNA	no significant PP	6.17069	0	NA	0	NA	NA	no	6.17069	0	0	NA	NA	no	0	NA	NA	no	0	NA	NA	0	0	0	0	0.0582524	NA	0.0582524	NA	0	NA	24.0269	0	3.21875	3.21875	NA	0.1875	NA	0.15625	NA	0	NA
AGAP010174-RA	mRNA	no significant PP	6.17069	0	NA	0	NA	NA	no	6.17069	0	0	NA	NA	no	0	NA	NA	no	0	NA	NA	0	0	0	0	0.291262	NA	0.368932	NA	0.0582524	NA	43.5487	0	1.77586	1.77586	NA	0.362069	NA	0.206897	NA	0.0689655	NA
AGAP011424-RA	mRNA	no significant PP	6.17069	0	NA	0	NA	NA	no	6.17069	0	0	NA	NA	no	0	NA	NA	no	0	NA	NA	0	0.0599096	0	0.00970874	0.213592	NA	0.242718	NA	0.038835	NA	41.2962	0	1.87273	1.87273	NA	0.254545	NA	0.2	NA	0.0545455	NA
AGAP004563-RA	mRNA	no significant PP	6.11078	0.179729	34	0	NA	NA	no	6.11078	0.179729	0	NA	NA	no	0	NA	NA	no	0	NA	NA	0	0.0599096	0	0.00952381	0.186275	1	0.117647	0	0.0392157	0	47.3029	1.50168	1.61538	1.61905	1.5	0.222222	1	0.126984	0	0.047619	0
AGAP004854-RA	mRNA	no significant PP	6.11078	0	NA	0	NA	NA	no	6.11078	0	0	NA	NA	no	0	NA	NA	no	0	NA	NA	0	0.0599096	0	0.00980392	0.5	NA	0.147059	NA	0.0686275	NA	39.0436	0	1.96154	1.96154	NA	0.384615	NA	0.25	NA	0.134615	NA
AGAP009182-RA	mRNA	no significant PP	6.11078	0.0599096	102	1	NA	NA	NA: Bsum <30	6.11078	0.0599096	1	NA	NA	NA: Usum <30	1	NA	NA	NA: nonTEBsum <30	1	NA	NA: nonTEBsum <30	0	0	0	0	0.254902	0	0.22549	0	0.0980392	0	47.3029	0.750839	1.60938	1.61905	1	0.253968	0	0.15873	0	0.031746	0
AGAP011566-RA	mRNA	no significant PP	6.11078	0	NA	0	NA	NA	no	6.11078	0	0	NA	NA	no	0	NA	NA	no	0	NA	NA	0	0	0	0	0.686275	NA	0.264706	NA	0.22549	NA	12.7643	0	6	6	NA	0.352941	NA	0.294118	NA	0.176471	NA
AGAP000005-RA	mRNA	no significant PP	6.05087	0	NA	0	NA	NA	no	5.99096	0	0	NA	NA	no	0	NA	NA	no	0	NA	NA	0.00990099	0.838734	0	0.138614	0.138614	NA	0.465347	NA	0.019802	NA	40.5453	0	1.87037	1.87037	NA	0.203704	NA	0.407407	NA	0.037037	NA
AGAP001273-RA	mRNA	no significant PP	6.05087	0.0599096	101	2	NA	NA	NA: Bsum <30	6.05087	0.0599096	2	NA	NA	NA: Usum <30	2	NA	NA	NA: nonTEBsum <30	2	NA	NA: nonTEBsum <30	0	0.0599096	0	0.00980392	0.207921	0	0.465347	0	0.148515	0	45.0504	0.750839	1.67213	1.68333	1	0.216667	0	0.45	0	0.116667	0
AGAP002166-RA	mRNA	no significant PP	6.05087	0	NA	0	NA	NA	no	6.05087	0	0	NA	NA	no	0	NA	NA	no	0	NA	NA	0	0.359458	0	0.0594059	0.128713	NA	0.0693069	NA	0.00990099	NA	39.7945	0	1.90566	1.90566	NA	0.0754717	NA	0.113208	NA	0.0188679	NA
AGAP002759-RA	mRNA	no significant PP	6.05087	0	NA	0	NA	NA	no	6.05087	0	0	NA	NA	no	0	NA	NA	no	0	NA	NA	0	0.419367	0	0.0693069	0.0792079	NA	0.257426	NA	0.039604	NA	39.7945	0	1.90566	1.90566	NA	0.132075	NA	0.226415	NA	0.0566038	NA
AGAP004351-RA	mRNA	no significant PP	6.05087	0	NA	0	NA	NA	no	4.73286	0	0	NA	NA	no	0	NA	NA	no	0	NA	NA	0.217822	0	0	0	0.138614	NA	0.0891089	NA	0.029703	NA	33.0369	0	2.29545	2.29545	NA	0.318182	NA	0.159091	NA	0.0681818	NA
AGAP006436-RA	mRNA	no significant PP	6.05087	0.0599096	101	0	NA	NA	no	6.05087	0.0599096	0	NA	NA	no	0	NA	NA	no	0	NA	NA	0	0	0	0	0.049505	0	0.138614	1	0	0	35.2894	0.750839	2.125	2.14894	1	0.0851064	0	0.276596	1	0	0
AGAP011802-RA	mRNA	no significant PP	6.05087	0	NA	0	NA	NA	no	6.05087	0	0	NA	NA	no	0	NA	NA	no	0	NA	NA	0	0	0	0	0.475248	NA	0.188119	NA	0.128713	NA	36.0403	0	2.10417	2.10417	NA	0.395833	NA	0.270833	NA	0.166667	NA
AGAP000545-RA	mRNA	no significant PP	5.99096	0	NA	0	NA	NA	no	5.99096	0	0	NA	NA	no	0	NA	NA	no	0	NA	NA	0	0	0	0	0.02	NA	0.94	NA	0	NA	9.01007	0	8.33333	8.33333	NA	0.166667	NA	0.5	NA	0	NA
AGAP004396-RA	mRNA	no significant PP	5.99096	0.0599096	100	0	NA	NA	no	5.99096	0.0599096	0	NA	NA	no	0	NA	NA	no	0	NA	NA	0	0	0	0	0.05	0	0	0	0	0	12.0134	0.750839	5.94118	6.25	1	0.3125	0	0	0	0	0
AGAP004725-RA	mRNA	no significant PP	5.99096	0	NA	0	NA	NA	no	5.99096	0	0	NA	NA	no	0	NA	NA	no	0	NA	NA	0	0	0	0	0.24	NA	0.31	NA	0.09	NA	48.0537	0	1.5625	1.5625	NA	0.203125	NA	0.34375	NA	0.078125	NA
AGAP006133-RA	mRNA	no significant PP	5.99096	0	NA	0	NA	NA	no	5.99096	0	0	NA	NA	no	0	NA	NA	no	0	NA	NA	0	0.0599096	0	0.01	0.12	NA	0.24	NA	0.01	NA	48.0537	0	1.5625	1.5625	NA	0.171875	NA	0.234375	NA	0.015625	NA
AGAP010025-RA	mRNA	no significant PP	5.99096	0	NA	0	NA	NA	no	5.99096	0	0	NA	NA	no	0	NA	NA	no	0	NA	NA	0	0.0599096	0	0.01	0.21	NA	0.26	NA	0.06	NA	49.5554	0	1.51515	1.51515	NA	0.257576	NA	0.242424	NA	0.0757576	NA
AGAP002922-RA	mRNA	no significant PP	5.93105	0	NA	0	NA	NA	no	5.93105	0	0	NA	NA	no	0	NA	NA	no	0	NA	NA	0	0	0	0	0.484848	NA	0.151515	NA	0.0909091	NA	38.2928	0	1.94118	1.94118	NA	0.607843	NA	0.254902	NA	0.137255	NA
AGAP001130-RA	mRNA	no significant PP	5.87114	0	NA	0	NA	NA	no	5.87114	0	0	NA	NA	no	0	NA	NA	no	0	NA	NA	0	0	0	0	0.153061	NA	0.173469	NA	0.0408163	NA	52.5587	0	1.4	1.4	NA	0.171429	NA	0.228571	NA	0.0571429	NA
AGAP001730-RA	mRNA	no significant PP	5.87114	0.119819	49	1	NA	NA	NA: Bsum <30	5.87114	0.119819	1	NA	NA	NA: Usum <30	1	NA	NA	NA: nonTEBsum <30	1	NA	NA: nonTEBsum <30	0	0	0	0	0.122449	0	0.255102	0	0	0	42.047	0.750839	1.75439	1.75	2	0.160714	0	0.160714	0	0	0
AGAP005127-RA	mRNA	no significant PP	5.87114	0	NA	0	NA	NA	no	5.87114	0	0	NA	NA	no	0	NA	NA	no	0	NA	NA	0	0.0599096	0	0.0102041	0.102041	NA	0.153061	NA	0.0102041	NA	50.3062	0	1.46269	1.46269	NA	0.119403	NA	0.179104	NA	0.0149254	NA
AGAP007888-RA	mRNA	no significant PP	5.81123	0	NA	0	NA	NA	no	5.81123	0	0	NA	NA	no	0	NA	NA	no	0	NA	NA	0	0	0	0	0.0824742	NA	0.28866	NA	0.0824742	NA	43.5487	0	1.67241	1.67241	NA	0.0862069	NA	0.241379	NA	0.0862069	NA
AGAP009268-RA	mRNA	no significant PP	5.81123	0.0599096	97	0	NA	NA	no	5.81123	0.0599096	0	NA	NA	no	0	NA	NA	no	0	NA	NA	0	0.179729	0	0.0306122	0.154639	0	0.216495	0	0.0412371	0	45.8012	0.750839	1.58065	1.59016	1	0.213115	0	0.245902	0	0.0655738	0
AGAP011060-RA	mRNA	no significant PP	5.81123	0	NA	0	NA	NA	no	0.958553	0	0	NA	NA	no	0	NA	NA	no	0	NA	NA	0.835052	0.0599096	0	0.0103093	0.0206186	NA	0.762887	NA	0.0103093	NA	17.2693	0	4.21739	4.21739	NA	0.0869565	NA	0.391304	NA	0.0434783	NA
AGAP012045-RA	mRNA	no significant PP	5.81123	0	NA	0	NA	NA	no	4.31349	0	0	NA	NA	no	0	NA	NA	no	0	NA	NA	0.257732	0	0	0	0.123711	NA	0.164948	NA	0.0515464	NA	43.5487	0	1.67241	1.67241	NA	0.155172	NA	0.206897	NA	0.0517241	NA
AGAP002023-RA	mRNA	no significant PP	5.75132	0	NA	0	NA	NA	no	5.75132	0	0	NA	NA	no	0	NA	NA	no	0	NA	NA	0	0	0	0	0.0729167	NA	0.6875	NA	0.0104167	NA	21.0235	0	3.42857	3.42857	NA	0.178571	NA	0.214286	NA	0.0357143	NA
AGAP002063-RA	mRNA	no significant PP	5.75132	0	NA	0	NA	NA	no	5.75132	0	0	NA	NA	no	0	NA	NA	no	0	NA	NA	0	0.239638	0	0.0416667	0.208333	NA	0.5	NA	0.0833333	NA	51.0571	0	1.41176	1.41176	NA	0.279412	NA	0.411765	NA	0.117647	NA
AGAP002284-RA	mRNA	no significant PP	5.75132	0.0599096	96	0	NA	NA	no	5.75132	0.0599096	0	NA	NA	no	0	NA	NA	no	0	NA	NA	0	0.239638	0	0.0412371	0.114583	1	0.270833	0	0.0416667	0	40.5453	0.750839	1.76364	1.77778	1	0.12963	1	0.277778	0	0.0555556	0
AGAP002892-RA	mRNA	no significant PP	5.75132	0	NA	0	NA	NA	no	5.75132	0	0	NA	NA	no	0	NA	NA	no	0	NA	NA	0	0.0599096	0	0.0104167	0.520833	NA	0.364583	NA	0.1875	NA	41.2962	0	1.74545	1.74545	NA	0.454545	NA	0.381818	NA	0.163636	NA
AGAP003408-RA	mRNA	no significant PP	5.75132	0.0599096	96	2	NA	NA	NA: Bsum <30	0.718915	0	0	NA	NA	no	2	NA	NA	NA: nonTEBsum <30	0	NA	NA	0.876289	0	0	0	0.114583	0	0.604167	0	0.0520833	0	27.0302	0.750839	2.62162	2.66667	1	0.222222	0	0.333333	0	0.0833333	0
AGAP003619-RA	mRNA	no significant PP	5.75132	0	NA	0	NA	NA	no	5.75132	0	0	NA	NA	no	0	NA	NA	no	0	NA	NA	0	0.179729	0	0.03125	0.0416667	NA	0.4375	NA	0.03125	NA	49.5554	0	1.45455	1.45455	NA	0.0454545	NA	0.424242	NA	0.030303	NA
AGAP006427-RA	mRNA	no significant PP	5.75132	0	NA	0	NA	NA	no	5.75132	0	0	NA	NA	no	0	NA	NA	no	0	NA	NA	0	0.359458	0	0.0625	0.0520833	NA	0.21875	NA	0	NA	33.0369	0	2.18182	2.18182	NA	0.0909091	NA	0.25	NA	0	NA
AGAP006686-RA	mRNA	no significant PP	5.75132	0	NA	0	NA	NA	no	5.75132	0	0	NA	NA	no	0	NA	NA	no	0	NA	NA	0	0	0	0	0.270833	NA	0.302083	NA	0.0520833	NA	52.5587	0	1.37143	1.37143	NA	0.171429	NA	0.3	NA	0.0428571	NA
AGAP009201-RA	mRNA	no significant PP	5.75132	0	NA	0	NA	NA	no	5.75132	0	0	NA	NA	no	0	NA	NA	no	0	NA	NA	0	0	0	0	0.354167	NA	0.552083	NA	0	NA	15.7676	0	4.57143	4.57143	NA	0.142857	NA	0.47619	NA	0	NA
AGAP009276-RA	mRNA	no significant PP	5.75132	0	NA	0	NA	NA	no	5.75132	0	0	NA	NA	no	0	NA	NA	no	0	NA	NA	0	0.119819	0	0.0208333	0.614583	NA	0.25	NA	0.125	NA	48.0537	0	1.5	1.5	NA	0.5625	NA	0.3125	NA	0.171875	NA
AGAP000666-RA	mRNA	no significant PP	5.69141	0	NA	0	NA	NA	no	5.69141	0	0	NA	NA	no	0	NA	NA	no	0	NA	NA	0	0	0	0	0.0947368	NA	0.126316	NA	0.0315789	NA	30.7844	0	2.31707	2.31707	NA	0.170732	NA	0.195122	NA	0.0487805	NA
AGAP011105-RA	mRNA	no significant PP	5.69141	0	NA	0	NA	NA	no	5.69141	0	0	NA	NA	no	0	NA	NA	no	0	NA	NA	0	0	0	0	0.105263	NA	0.747368	NA	0.0210526	NA	14.2659	0	5	5	NA	0.368421	NA	0.263158	NA	0.105263	NA
AGAP001408-RA	mRNA	no significant PP	5.6315	0	NA	0	NA	NA	no	5.6315	0	0	NA	NA	no	0	NA	NA	no	0	NA	NA	0	0	0	0	0.117021	NA	0.287234	NA	0.0425532	NA	35.2894	0	2	2	NA	0.12766	NA	0.404255	NA	0.0425532	NA
AGAP004235-RA	mRNA	no significant PP	5.6315	0	NA	0	NA	NA	no	5.6315	0	0	NA	NA	no	0	NA	NA	no	0	NA	NA	0	0.119819	0	0.0212766	0.117021	NA	0.37234	NA	0.0319149	NA	33.0369	0	2.13636	2.13636	NA	0.181818	NA	0.295455	NA	0.0454545	NA
AGAP005652-RA	mRNA	no significant PP	5.6315	0	NA	0	NA	NA	no	4.25358	0	0	NA	NA	no	0	NA	NA	no	0	NA	NA	0.244681	0	0	0	0.12766	NA	0.202128	NA	0.0106383	NA	39.0436	0	1.80769	1.80769	NA	0.211538	NA	0.269231	NA	0.0192308	NA
AGAP005991-RA	mRNA	no significant PP	5.6315	0	NA	0	NA	NA	no	5.6315	0	0	NA	NA	no	0	NA	NA	no	0	NA	NA	0	0.0599096	0	0.0106383	0.0957447	NA	0.56383	NA	0	NA	35.2894	0	2	2	NA	0.12766	NA	0.404255	NA	0	NA
AGAP010462-RA	mRNA	no significant PP	5.6315	0.0599096	94	0	NA	NA	no	5.6315	0.0599096	0	NA	NA	no	0	NA	NA	no	0	NA	NA	0	0	0	0	0.234043	1	0.287234	0	0.170213	0	47.3029	0.750839	1.48438	1.49206	1	0.174603	1	0.222222	0	0.0952381	0
AGAP011077-RA	mRNA	no significant PP	5.6315	0	NA	0	NA	NA	no	5.6315	0	0	NA	NA	no	0	NA	NA	no	0	NA	NA	0	0	0	0	0.37234	NA	0.12766	NA	0	NA	31.5352	0	2.2381	2.2381	NA	0.261905	NA	0.166667	NA	0	NA
AGAP002122-RA	mRNA	no significant PP	5.57159	0	NA	0	NA	NA	no	5.57159	0	0	NA	NA	no	0	NA	NA	no	0	NA	NA	0	0	0	0	0.354839	NA	0.268817	NA	0.0430108	NA	39.7945	0	1.75472	1.75472	NA	0.320755	NA	0.207547	NA	0.0377358	NA
AGAP002387-RA	mRNA	no significant PP	5.57159	0	NA	0	NA	NA	no	5.57159	0	0	NA	NA	no	0	NA	NA	no	0	NA	NA	0	0	0	0	0.236559	NA	0.204301	NA	0.0107527	NA	45.0504	0	1.55	1.55	NA	0.25	NA	0.166667	NA	0.0166667	NA
AGAP004685-RA	mRNA	no significant PP	5.57159	0	NA	0	NA	NA	no	5.57159	0	0	NA	NA	no	0	NA	NA	no	0	NA	NA	0	0.179729	0	0.0322581	0.580645	NA	0.376344	NA	0.16129	NA	55.5621	0	1.25676	1.25676	NA	0.567568	NA	0.378378	NA	0.175676	NA
AGAP011706-RA	mRNA	no significant PP	5.57159	0	NA	0	NA	NA	no	5.57159	0	0	NA	NA	no	0	NA	NA	no	0	NA	NA	0	0	0	0	0.172043	NA	0.505376	NA	0	NA	29.2827	0	2.38462	2.38462	NA	0.205128	NA	0.384615	NA	0	NA
AGAP012946-RA	mRNA	no significant PP	5.57159	0	NA	0	NA	NA	no	5.51168	0	0	NA	NA	no	0	NA	NA	no	0	NA	NA	0.0107527	0	0	0	0.107527	NA	0.0645161	NA	0.0430108	NA	8.25923	0	8.45455	8.45455	NA	0.272727	NA	0.272727	NA	0.0909091	NA
AGAP000739-RA	mRNA	no significant PP	5.51168	0	NA	0	NA	NA	no	5.51168	0	0	NA	NA	no	0	NA	NA	no	0	NA	NA	0	0	0	0	0.141304	NA	0.152174	NA	0.0108696	NA	45.8012	0	1.5082	1.5082	NA	0.163934	NA	0.196721	NA	0.0163934	NA
AGAP002351-RA	mRNA	no significant PP	5.51168	0	NA	0	NA	NA	no	5.51168	0	0	NA	NA	no	0	NA	NA	no	0	NA	NA	0	0	0	0	0.456522	NA	0.119565	NA	0.0217391	NA	32.2861	0	2.13953	2.13953	NA	0.302326	NA	0.186047	NA	0.0465116	NA
AGAP003402-RA	mRNA	no significant PP	5.51168	0	NA	0	NA	NA	no	5.09231	0	0	NA	NA	no	0	NA	NA	no	0	NA	NA	0.076087	0	0	0	0.445652	NA	0.184783	NA	0.0434783	NA	43.5487	0	1.58621	1.58621	NA	0.362069	NA	0.224138	NA	0.0517241	NA
AGAP005606-RA	mRNA	no significant PP	5.51168	0	NA	0	NA	NA	no	5.51168	0	0	NA	NA	no	0	NA	NA	no	0	NA	NA	0	0.119819	0	0.0217391	0.141304	NA	0.195652	NA	0.0108696	NA	48.8046	0	1.41538	1.41538	NA	0.169231	NA	0.230769	NA	0.0153846	NA
AGAP010172-RB	mRNA	no significant PP	5.51168	0	NA	0	NA	NA	no	3.83421	0	0	NA	NA	no	0	NA	NA	no	0	NA	NA	0.304348	0.179729	0	0.0326087	0.23913	NA	0.532609	NA	0.0326087	NA	29.2827	0	2.35897	2.35897	NA	0.25641	NA	0.435897	NA	0.0769231	NA
AGAP000008-RA	mRNA	no significant PP	5.45177	0	NA	0	NA	NA	no	5.45177	0	0	NA	NA	no	0	NA	NA	no	0	NA	NA	0	0	0	0	0.307692	NA	0.21978	NA	0.0549451	NA	41.2962	0	1.65455	1.65455	NA	0.309091	NA	0.254545	NA	0.0545455	NA
AGAP001141-RB	mRNA	no significant PP	5.45177	0.179729	30.3333	0	NA	NA	no	5.45177	0.179729	0	NA	NA	no	0	NA	NA	no	0	NA	NA	0	0	0	0	0.0879121	0.333333	0.373626	0.666667	0.010989	0	39.7945	1.50168	1.70909	1.71698	1.5	0.113208	0.5	0.301887	0.5	0.0188679	0
AGAP007740-RA	mRNA	no significant PP	5.45177	0	NA	0	NA	NA	no	5.45177	0	0	NA	NA	no	0	NA	NA	no	0	NA	NA	0	0.239638	0	0.043956	0.241758	NA	0.307692	NA	0.0659341	NA	39.0436	0	1.75	1.75	NA	0.25	NA	0.307692	NA	0.0961538	NA
AGAP007810-RA	mRNA	no significant PP	5.45177	0	NA	0	NA	NA	no	5.45177	0	0	NA	NA	no	0	NA	NA	no	0	NA	NA	0	0.0599096	0	0.010989	0.131868	NA	0.373626	NA	0.0549451	NA	48.8046	0	1.4	1.4	NA	0.169231	NA	0.307692	NA	0.0769231	NA
AGAP000870-RA	mRNA	no significant PP	5.39186	0.299548	18	8	NA	NA	NA: Bsum <30	5.39186	0.299548	8	NA	NA	NA: Usum <30	8	NA	NA	NA: nonTEBsum <30	8	NA	NA: nonTEBsum <30	0	0	0	0	0.0777778	0.4	0.155556	0.2	0.0333333	0.2	28.5319	2.25252	2.31707	2.36842	1.66667	0.157895	0.666667	0.289474	0.333333	0.0526316	0.333333
AGAP000999-RA	mRNA	no significant PP	5.39186	0.0599096	90	0	NA	NA	no	4.3734	0	0	NA	NA	no	0	NA	NA	no	0	NA	NA	0.197802	0	0	0	0.555556	0	0.233333	0	0.133333	0	48.0537	0.750839	1.4	1.40625	1	0.5	0	0.234375	0	0.125	0
AGAP008698-RA	mRNA	no significant PP	5.39186	0	NA	0	NA	NA	no	5.39186	0	0	NA	NA	no	0	NA	NA	no	0	NA	NA	0	0.0599096	0	0.0111111	0.122222	NA	0.2	NA	0.0666667	NA	41.2962	0	1.63636	1.63636	NA	0.145455	NA	0.236364	NA	0.0727273	NA
AGAP003643-RA	mRNA	no significant PP	5.33195	0.0599096	89	0	NA	NA	no	5.33195	0	0	NA	NA	no	0	NA	NA	no	0	NA	NA	0.0111111	0.0599096	0.0599096	0.0222222	0.101124	1	0.213483	0	0.0224719	0	45.0504	0.750839	1.47541	1.48333	1	0.116667	1	0.216667	0	0.0333333	0
AGAP005802-RA	mRNA	no significant PP	5.33195	0	NA	0	NA	NA	no	5.33195	0	0	NA	NA	no	0	NA	NA	no	0	NA	NA	0	0	0	0	0.101124	NA	0.213483	NA	0	NA	46.552	0	1.43548	1.43548	NA	0.145161	NA	0.193548	NA	0	NA
AGAP008983-RA	mRNA	no significant PP	5.33195	0.119819	44.5	0	NA	NA	no	5.33195	0.119819	0	NA	NA	no	0	NA	NA	no	0	NA	NA	0	0	0	0	0.0224719	0	0.101124	0	0	0	29.2827	0.750839	2.275	2.28205	2	0.0512821	0	0.128205	0	0	0
AGAP000586-RA	mRNA	no significant PP	5.27204	0	NA	0	NA	NA	no	5.27204	0	0	NA	NA	no	0	NA	NA	no	0	NA	NA	0	0	0	0	0.0909091	NA	0.0681818	NA	0.0568182	NA	17.2693	0	3.82609	3.82609	NA	0.26087	NA	0.173913	NA	0.130435	NA
AGAP008299-RB	mRNA	no significant PP	5.27204	0	NA	0	NA	NA	no	5.27204	0	0	NA	NA	no	0	NA	NA	no	0	NA	NA	0	0	0	0	0.659091	NA	0.170455	NA	0.0795455	NA	33.7878	0	1.95556	1.95556	NA	0.555556	NA	0.177778	NA	0.0666667	NA
AGAP010304-RB	mRNA	no significant PP	5.27204	0	NA	0	NA	NA	no	4.25358	0	0	NA	NA	no	0	NA	NA	no	0	NA	NA	0.193182	0	0	0	0.5	NA	0.284091	NA	0.0454545	NA	34.5386	0	1.91304	1.91304	NA	0.434783	NA	0.282609	NA	0.0652174	NA
AGAP001341-RA	mRNA	no significant PP	5.21213	0	NA	0	NA	NA	no	5.21213	0	0	NA	NA	no	0	NA	NA	no	0	NA	NA	0	0.599096	0	0.114943	0.103448	NA	0.597701	NA	0.0114943	NA	23.276	0	2.80645	2.80645	NA	0.16129	NA	0.387097	NA	0.0322581	NA
AGAP001460-RA	mRNA	no significant PP	5.21213	0	NA	0	NA	NA	no	5.21213	0	0	NA	NA	no	0	NA	NA	no	0	NA	NA	0	0	0	0	0.678161	NA	0.114943	NA	0.045977	NA	28.5319	0	2.28947	2.28947	NA	0.5	NA	0.184211	NA	0.0526316	NA
AGAP002875-RA	mRNA	no significant PP	5.21213	0.838734	6.21429	0	NA	NA	no	5.21213	0.0599096	0	NA	NA	no	0	NA	NA	no	0	NA	NA	0.128713	0	0.778825	0.128713	0.126437	0.928571	0.091954	0	0.0114943	0	36.7911	2.25252	1.94231	1.77551	4.66667	0.204082	0.666667	0.142857	0	0.0204082	0
AGAP011057-RA	mRNA	no significant PP	5.21213	0	NA	0	NA	NA	no	0.119819	0	0	NA	NA	no	0	NA	NA	no	0	NA	NA	0.977011	0	0	0	0	NA	1	NA	0	NA	1.50168	0	43.5	43.5	NA	0	NA	1	NA	0	NA
AGAP001140-RA	mRNA	no significant PP	5.15222	0.0599096	86	0	NA	NA	no	5.15222	0.0599096	0	NA	NA	no	0	NA	NA	no	0	NA	NA	0	0.0599096	0	0.0114943	0.186047	1	0.244186	1	0.0116279	1	37.542	0.750839	1.70588	1.72	1	0.18	1	0.26	1	0.02	1
AGAP001627-RA	mRNA	no significant PP	5.15222	0	NA	0	NA	NA	no	5.15222	0	0	NA	NA	no	0	NA	NA	no	0	NA	NA	0	0.419367	0	0.0813953	0.337209	NA	0.325581	NA	0.151163	NA	42.7978	0	1.50877	1.50877	NA	0.403509	NA	0.315789	NA	0.175439	NA
AGAP002465-RA	mRNA	no significant PP	5.15222	0	NA	0	NA	NA	no	5.15222	0	0	NA	NA	no	0	NA	NA	no	0	NA	NA	0	0.119819	0	0.0232558	0.0232558	NA	0.22093	NA	0	NA	33.0369	0	1.95455	1.95455	NA	0.0454545	NA	0.340909	NA	0	NA
AGAP003157-RA	mRNA	no significant PP	5.15222	0.119819	43	0	NA	NA	no	5.15222	0.119819	0	NA	NA	no	0	NA	NA	no	0	NA	NA	0	0	0	0	0.0581395	0	0.895349	1	0.0465116	0	11.2626	0.750839	5.5	5.73333	2	0.2	0	0.466667	1	0.133333	0
AGAP003160-RA	mRNA	no significant PP	5.15222	0	NA	0	NA	NA	no	5.09231	0	0	NA	NA	no	0	NA	NA	no	0	NA	NA	0.0116279	0.119819	0	0.0232558	0.151163	NA	0.197674	NA	0.0116279	NA	41.2962	0	1.56364	1.56364	NA	0.236364	NA	0.290909	NA	0.0181818	NA
AGAP004008-RA	mRNA	no significant PP	5.15222	0	NA	0	NA	NA	no	5.15222	0	0	NA	NA	no	0	NA	NA	no	0	NA	NA	0	0	0	0	0.127907	NA	0.186047	NA	0.0581395	NA	48.0537	0	1.34375	1.34375	NA	0.15625	NA	0.234375	NA	0.078125	NA
AGAP004703-RA	mRNA	no significant PP	5.15222	0.119819	43	6	NA	NA	NA: Bsum <30	5.15222	0.119819	6	NA	NA	NA: Usum <30	6	NA	NA	NA: nonTEBsum <30	6	NA	NA: nonTEBsum <30	0	0	0	0	0.0930233	0	0.244186	0.5	0.0116279	0	37.542	1.50168	1.69231	1.72	1	0.14	0	0.26	0.5	0.02	0
AGAP008297-RA	mRNA	no significant PP	5.15222	0	NA	0	NA	NA	no	5.15222	0	0	NA	NA	no	0	NA	NA	no	0	NA	NA	0	0	0	0	0.139535	NA	0.174419	NA	0.0930233	NA	33.7878	0	1.91111	1.91111	NA	0.133333	NA	0.2	NA	0.0444444	NA
AGAP009146-RA	mRNA	no significant PP	5.15222	0	NA	0	NA	NA	no	5.15222	0	0	NA	NA	no	0	NA	NA	no	0	NA	NA	0	0.119819	0	0.0232558	0.116279	NA	0.104651	NA	0.0116279	NA	34.5386	0	1.86957	1.86957	NA	0.152174	NA	0.130435	NA	0.0217391	NA
AGAP002464-RA	mRNA	no significant PP	5.09231	0	NA	0	NA	NA	no	5.09231	0	0	NA	NA	no	0	NA	NA	no	0	NA	NA	0	0	0	0	0.117647	NA	0.188235	NA	0.0117647	NA	39.7945	0	1.60377	1.60377	NA	0.150943	NA	0.226415	NA	0.0188679	NA
AGAP005063-RA	mRNA	no significant PP	5.09231	0.0599096	85	0	NA	NA	no	5.09231	0.0599096	0	NA	NA	no	0	NA	NA	no	0	NA	NA	0	0	0	0	0.188235	0	0.270588	0	0.0235294	0	41.2962	0.750839	1.53571	1.54545	1	0.218182	0	0.309091	0	0.0363636	0
AGAP005164-RA	mRNA	no significant PP	5.09231	0	NA	0	NA	NA	no	5.09231	0	0	NA	NA	no	0	NA	NA	no	0	NA	NA	0	0	0	0	0.0117647	NA	0.858824	NA	0	NA	10.5117	0	6.07143	6.07143	NA	0.0714286	NA	0.357143	NA	0	NA
AGAP008090-RA	mRNA	no significant PP	5.09231	0	NA	0	NA	NA	no	5.09231	0	0	NA	NA	no	0	NA	NA	no	0	NA	NA	0	0.0599096	0	0.0117647	0.188235	NA	0.152941	NA	0.0941176	NA	40.5453	0	1.57407	1.57407	NA	0.111111	NA	0.148148	NA	0.0555556	NA
AGAP009171-RA	mRNA	no significant PP	5.09231	0	NA	0	NA	NA	no	5.09231	0	0	NA	NA	no	0	NA	NA	no	0	NA	NA	0	0	0	0	0.729412	NA	0.0823529	NA	0	NA	16.5185	0	3.86364	3.86364	NA	0.272727	NA	0.272727	NA	0	NA
AGAP012717-RA	mRNA	no significant PP	5.09231	0.119819	42.5	0	NA	NA	no	4.49322	0.119819	0	NA	NA	no	0	NA	NA	no	0	NA	NA	0.114943	0	0	0	0.858824	1	0.0117647	1	0	1	11.2626	1.50168	5.11765	5.66667	1	0.333333	1	0.0666667	1	0	1
AGAP000866-RA	mRNA	no significant PP	5.03241	0	NA	0	NA	NA	no	2.45629	0	0	NA	NA	no	0	NA	NA	no	0	NA	NA	0.511905	0	0	0	0.428571	NA	0.22619	NA	0.190476	NA	16.5185	0	3.81818	3.81818	NA	0.636364	NA	0.318182	NA	0.181818	NA
AGAP004739-RA	mRNA	no significant PP	5.03241	0	NA	0	NA	NA	no	5.03241	0	0	NA	NA	no	0	NA	NA	no	0	NA	NA	0	0.0599096	0	0.0119048	0.238095	NA	0.47619	NA	0.178571	NA	36.0403	0	1.75	1.75	NA	0.229167	NA	0.458333	NA	0.166667	NA
AGAP005187-RA	mRNA	no significant PP	5.03241	0.0599096	84	0	NA	NA	no	5.03241	0	0	NA	NA	no	0	NA	NA	no	0	NA	NA	0.0117647	0.119819	0.0599096	0.0352941	0.0952381	1	0.309524	0	0.0357143	0	48.0537	0.750839	1.30769	1.3125	1	0.09375	1	0.25	0	0.046875	0
AGAP012252-RA	mRNA	no significant PP	5.03241	0	NA	0	NA	NA	no	5.03241	0	0	NA	NA	no	0	NA	NA	no	0	NA	NA	0	0.0599096	0	0.0119048	0.107143	NA	0.22619	NA	0.0238095	NA	38.2928	0	1.64706	1.64706	NA	0.137255	NA	0.235294	NA	0.0392157	NA
AGAP000984-RA	mRNA	no significant PP	4.9725	0.419367	11.8571	0	NA	NA	no	4.9725	0.419367	0	NA	NA	no	0	NA	NA	no	0	NA	NA	0	0.0599096	0	0.0111111	0	1	0.578313	0	0	0	9.01007	2.25252	6	6.91667	2.33333	0	1	0.25	0	0	0
AGAP010035-RA	mRNA	no significant PP	4.9725	0	NA	0	NA	NA	no	4.9725	0	0	NA	NA	no	0	NA	NA	no	0	NA	NA	0	0.0599096	0	0.0120482	0.0361446	NA	0.674699	NA	0.0240964	NA	19.5218	0	3.19231	3.19231	NA	0.115385	NA	0.307692	NA	0.0769231	NA
AGAP010156-RA	mRNA	no significant PP	4.9725	0	NA	0	NA	NA	no	2.87566	0	0	NA	NA	no	0	NA	NA	no	0	NA	NA	0.421687	0.0599096	0	0.0120482	0.481928	NA	0.373494	NA	0.168675	NA	45.8012	0	1.36066	1.36066	NA	0.52459	NA	0.377049	NA	0.180328	NA
AGAP010310-RA	mRNA	no significant PP	4.9725	0	NA	0	NA	NA	no	4.9725	0	0	NA	NA	no	0	NA	NA	no	0	NA	NA	0	0.0599096	0	0.0120482	0.421687	NA	0.385542	NA	0.313253	NA	27.0302	0	2.30556	2.30556	NA	0.305556	NA	0.222222	NA	0.111111	NA
AGAP006511-RA	mRNA	no significant PP	4.91259	0	NA	0	NA	NA	no	4.91259	0	0	NA	NA	no	0	NA	NA	no	0	NA	NA	0	0	0	0	0.256098	NA	0.0365854	NA	0.0121951	NA	27.7811	0	2.21622	2.21622	NA	0.351351	NA	0.0540541	NA	0.027027	NA
AGAP006823-RA	mRNA	no significant PP	4.91259	0	NA	0	NA	NA	no	4.91259	0	0	NA	NA	no	0	NA	NA	no	0	NA	NA	0	0.299548	0	0.0609756	0.0731707	NA	0.378049	NA	0.0365854	NA	38.2928	0	1.60784	1.60784	NA	0.0980392	NA	0.294118	NA	0.0392157	NA
AGAP009156-RA	mRNA	no significant PP	4.91259	0.119819	41	0	NA	NA	no	4.91259	0.119819	0	NA	NA	no	0	NA	NA	no	0	NA	NA	0	0	0	0	0.0853659	0.5	0.292683	0.5	0.0487805	0	19.5218	1.50168	3	3.15385	1	0.230769	0.5	0.230769	0.5	0.115385	0
AGAP002101-RA	mRNA	no significant PP	4.85268	0	NA	0	NA	NA	no	4.85268	0	0	NA	NA	no	0	NA	NA	no	0	NA	NA	0	0	0	0	0.222222	NA	0.234568	NA	0.0123457	NA	42.7978	0	1.42105	1.42105	NA	0.245614	NA	0.22807	NA	0.0175439	NA
AGAP002807-RB	mRNA	no significant PP	4.85268	0	NA	0	NA	NA	no	4.85268	0	0	NA	NA	no	0	NA	NA	no	0	NA	NA	0	0	0	0	0.148148	NA	0.197531	NA	0.0123457	NA	47.3029	0	1.28571	1.28571	NA	0.15873	NA	0.190476	NA	0.015873	NA
AGAP003794-RB	mRNA	no significant PP	4.85268	0	NA	0	NA	NA	no	4.79277	0	0	NA	NA	no	0	NA	NA	no	0	NA	NA	0.0123457	0.179729	0	0.037037	0.185185	NA	0.296296	NA	0.111111	NA	37.542	0	1.62	1.62	NA	0.22	NA	0.38	NA	0.16	NA
AGAP007440-RA	mRNA	no significant PP	4.85268	0	NA	0	NA	NA	no	4.85268	0	0	NA	NA	no	0	NA	NA	no	0	NA	NA	0	0.0599096	0	0.0123457	0.0740741	NA	0.876543	NA	0.037037	NA	12.0134	0	5.0625	5.0625	NA	0.3125	NA	0.4375	NA	0.125	NA
AGAP011162-RA	mRNA	no significant PP	4.85268	0	NA	0	NA	NA	no	4.67295	0	0	NA	NA	no	0	NA	NA	no	0	NA	NA	0.037037	0.119819	0	0.0246914	0.0740741	NA	0.185185	NA	0.037037	NA	45.8012	0	1.32787	1.32787	NA	0.0983607	NA	0.163934	NA	0.0491803	NA
AGAP000025-RA	mRNA	no significant PP	4.79277	0	NA	0	NA	NA	no	4.07385	0	0	NA	NA	no	0	NA	NA	no	0	NA	NA	0.15	0.0599096	0	0.0125	0.05	NA	0.15	NA	0	NA	36.7911	0	1.63265	1.63265	NA	0.0816327	NA	0.163265	NA	0	NA
AGAP000099-RA	mRNA	no significant PP	4.79277	0	NA	0	NA	NA	no	4.79277	0	0	NA	NA	no	0	NA	NA	no	0	NA	NA	0	0.0599096	0	0.0125	0.2625	NA	0.6375	NA	0.175	NA	30.0336	0	2	2	NA	0.325	NA	0.35	NA	0.15	NA
AGAP000306-RA	mRNA	no significant PP	4.79277	0	NA	0	NA	NA	no	4.79277	0	0	NA	NA	no	0	NA	NA	no	0	NA	NA	0	0	0	0	0.2875	NA	0.4125	NA	0.1625	NA	30.7844	0	1.95122	1.95122	NA	0.365854	NA	0.390244	NA	0.170732	NA
AGAP002340-RA	mRNA	no significant PP	4.79277	0	NA	0	NA	NA	no	4.79277	0	0	NA	NA	no	0	NA	NA	no	0	NA	NA	0	0.239638	0	0.05	0.1875	NA	0.3375	NA	0.0375	NA	44.2995	0	1.35593	1.35593	NA	0.186441	NA	0.322034	NA	0.0338983	NA
AGAP002649-RA	mRNA	no significant PP	4.79277	0.0599096	80	0	NA	NA	no	4.79277	0	0	NA	NA	no	0	NA	NA	no	0	NA	NA	0.0123457	0.119819	0.0599096	0.037037	0.075	1	0.4875	0	0.0125	0	33.0369	0.750839	1.8	1.81818	1	0.0909091	1	0.227273	0	0.0227273	0
AGAP004887-RA	mRNA	no significant PP	4.79277	0	NA	0	NA	NA	no	4.79277	0	0	NA	NA	no	0	NA	NA	no	0	NA	NA	0	0	0	0	0.325	NA	0.2125	NA	0.1375	NA	27.7811	0	2.16216	2.16216	NA	0.297297	NA	0.216216	NA	0.0810811	NA
AGAP007948-RA	mRNA	no significant PP	4.79277	0	NA	0	NA	NA	no	4.49322	0	0	NA	NA	no	0	NA	NA	no	0	NA	NA	0.0625	0	0	0	0.3375	NA	0.2	NA	0.125	NA	36.0403	0	1.66667	1.66667	NA	0.291667	NA	0.208333	NA	0.104167	NA
AGAP008268-RA	mRNA	no significant PP	4.79277	0	NA	0	NA	NA	no	4.79277	0	0	NA	NA	no	0	NA	NA	no	0	NA	NA	0	0	0	0	0.15	NA	0.2	NA	0.0625	NA	37.542	0	1.6	1.6	NA	0.16	NA	0.24	NA	0.06	NA
AGAP009440-RA	mRNA	no significant PP	4.79277	0	NA	0	NA	NA	no	0.0599096	0	0	NA	NA	no	0	NA	NA	no	0	NA	NA	0.9875	0.0599096	0	0.0125	0.4375	NA	0.0875	NA	0	NA	6.00671	0	10	10	NA	0.25	NA	0.375	NA	0	NA
AGAP009682-RA	mRNA	no significant PP	4.79277	0	NA	0	NA	NA	no	4.79277	0	0	NA	NA	no	0	NA	NA	no	0	NA	NA	0	0	0	0	0.425	NA	0.025	NA	0	NA	21.0235	0	2.85714	2.85714	NA	0.321429	NA	0.0714286	NA	0	NA
AGAP009833-RA	mRNA	no significant PP	4.79277	0	NA	0	NA	NA	no	4.79277	0	0	NA	NA	no	0	NA	NA	no	0	NA	NA	0	0.0599096	0	0.0125	0.0875	NA	0.075	NA	0.025	NA	38.2928	0	1.56863	1.56863	NA	0.137255	NA	0.117647	NA	0.0392157	NA
AGAP010054-RA	mRNA	no significant PP	4.79277	0	NA	0	NA	NA	no	4.79277	0	0	NA	NA	no	0	NA	NA	no	0	NA	NA	0	0.0599096	0	0.0125	0.1	NA	0.175	NA	0.0625	NA	27.0302	0	2.22222	2.22222	NA	0.166667	NA	0.277778	NA	0.0833333	NA
AGAP011204-RA	mRNA	no significant PP	4.79277	0	NA	0	NA	NA	no	4.79277	0	0	NA	NA	no	0	NA	NA	no	0	NA	NA	0	0	0	0	0.125	NA	0.325	NA	0.0125	NA	34.5386	0	1.73913	1.73913	NA	0.0869565	NA	0.347826	NA	0.0217391	NA
AGAP012413-RA	mRNA	no significant PP	4.79277	0	NA	0	NA	NA	no	4.79277	0	0	NA	NA	no	0	NA	NA	no	0	NA	NA	0	0.119819	0	0.025	0.6125	NA	0.35	NA	0.275	NA	38.2928	0	1.56863	1.56863	NA	0.568627	NA	0.333333	NA	0.235294	NA
AGAP001102-RA	mRNA	no significant PP	4.73286	3.83421	1.23438	1	NA	NA	NA: Bsum <30	4.73286	3.83421	1	NA	NA	NA: Usum <30	1	NA	NA	NA: nonTEBsum <30	1	NA	NA: nonTEBsum <30	0	0.0599096	0	0.00699301	0.35443	0.953125	0.329114	0.140625	0.151899	0.140625	44.2995	14.2659	1.83333	1.33898	3.36842	0.372881	0.842105	0.423729	0.263158	0.20339	0.263158
AGAP004864-RA	mRNA	no significant PP	4.73286	0	NA	0	NA	NA	no	4.73286	0	0	NA	NA	no	0	NA	NA	no	0	NA	NA	0	0	0	0	0.0886076	NA	0.113924	NA	0.0886076	NA	9.01007	0	6.58333	6.58333	NA	0.25	NA	0.333333	NA	0.25	NA
AGAP005197-RA	mRNA	no significant PP	4.73286	0.0599096	79	2	NA	NA	NA: Bsum <30	4.73286	0.0599096	2	NA	NA	NA: Usum <30	2	NA	NA	NA: nonTEBsum <30	2	NA	NA: nonTEBsum <30	0	0	0	0	0.0886076	1	0.0253165	0	0.0126582	0	22.5252	0.750839	2.58065	2.63333	1	0.133333	1	0.0666667	0	0.0333333	0
AGAP000028-RA	mRNA	no significant PP	4.67295	0	NA	0	NA	NA	no	4.67295	0	0	NA	NA	no	0	NA	NA	no	0	NA	NA	0	0	0	0	0.115385	NA	0.166667	NA	0.0384615	NA	40.5453	0	1.44444	1.44444	NA	0.12963	NA	0.185185	NA	0.037037	NA
AGAP001380-RA	mRNA	no significant PP	4.67295	0	NA	0	NA	NA	no	4.67295	0	0	NA	NA	no	0	NA	NA	no	0	NA	NA	0	0	0	0	0.679487	NA	0.641026	NA	0.589744	NA	25.5285	0	2.29412	2.29412	NA	0.382353	NA	0.382353	NA	0.264706	NA
AGAP001731-RA	mRNA	no significant PP	4.67295	0	NA	0	NA	NA	no	3.7743	0	0	NA	NA	no	0	NA	NA	no	0	NA	NA	0.192308	0	0	0	0.0769231	NA	0.115385	NA	0.0128205	NA	36.0403	0	1.625	1.625	NA	0.104167	NA	0.166667	NA	0.0208333	NA
AGAP003576-RA	mRNA	no significant PP	4.67295	0	NA	0	NA	NA	no	4.67295	0	0	NA	NA	no	0	NA	NA	no	0	NA	NA	0	0	0	0	0.102564	NA	0.141026	NA	0	NA	44.2995	0	1.32203	1.32203	NA	0.135593	NA	0.101695	NA	0	NA
AGAP006037-RA	mRNA	no significant PP	4.67295	0	NA	0	NA	NA	no	4.67295	0	0	NA	NA	no	0	NA	NA	no	0	NA	NA	0	0.0599096	0	0.0128205	0.0641026	NA	0.217949	NA	0	NA	38.2928	0	1.52941	1.52941	NA	0.0784314	NA	0.27451	NA	0	NA
AGAP009823-RA	mRNA	no significant PP	4.67295	0.119819	39	4	NA	NA	NA: Bsum <30	4.67295	0.119819	4	NA	NA	NA: Usum <30	4	NA	NA	NA: nonTEBsum <30	4	NA	NA: nonTEBsum <30	0	0	0	0	0.564103	1	0.282051	0	0.217949	0	26.2794	0.750839	2.22222	2.22857	2	0.342857	1	0.257143	0	0.142857	0
AGAP012551-RA	mRNA	no significant PP	4.61304	7.96797	0.578947	119	0.688788	0.12605	no	0	0	0	NA	NA	no	118	0.691045	0.127119	no	0	NA	NA	1	0	0.0599096	0.00476191	0.805195	0.977444	0.909091	0.0225564	0.714286	0.0150376	14.2659	15.7676	5.25	4.05263	6.33333	0.578947	0.857143	0.789474	0.142857	0.368421	0.0952381
AGAP003477-RA	mRNA	no significant PP	4.61304	0	NA	0	NA	NA	no	4.61304	0	0	NA	NA	no	0	NA	NA	no	0	NA	NA	0	0.119819	0	0.025974	0.168831	NA	0.25974	NA	0.0779221	NA	37.542	0	1.54	1.54	NA	0.16	NA	0.3	NA	0.08	NA
AGAP004286-RA	mRNA	no significant PP	4.61304	0	NA	0	NA	NA	no	3.89412	0	0	NA	NA	no	0	NA	NA	no	0	NA	NA	0.155844	0	0	0	0.0909091	NA	0.25974	NA	0.038961	NA	27.7811	0	2.08108	2.08108	NA	0.108108	NA	0.297297	NA	0.0540541	NA
AGAP004486-RA	mRNA	no significant PP	4.61304	0	NA	0	NA	NA	no	4.07385	0	0	NA	NA	no	0	NA	NA	no	0	NA	NA	0.116883	0	0	0	0.571429	NA	0.311688	NA	0.142857	NA	39.7945	0	1.45283	1.45283	NA	0.509434	NA	0.301887	NA	0.0943396	NA
AGAP005088-RA	mRNA	no significant PP	4.61304	0	NA	0	NA	NA	no	4.61304	0	0	NA	NA	no	0	NA	NA	no	0	NA	NA	0	0	0	0	0.181818	NA	0.155844	NA	0.0519481	NA	33.0369	0	1.75	1.75	NA	0.272727	NA	0.204545	NA	0.0909091	NA
AGAP005156-RA	mRNA	no significant PP	4.61304	0.119819	38.5	0	NA	NA	no	4.61304	0.119819	0	NA	NA	no	0	NA	NA	no	0	NA	NA	0	0	0	0	0.116883	0	0.298701	0	0.025974	0	33.0369	0.750839	1.75556	1.75	2	0.113636	0	0.25	0	0.0227273	0
AGAP009835-RA	mRNA	no significant PP	4.61304	0.0599096	77	1	NA	NA	NA: Bsum <30	4.61304	0.0599096	1	NA	NA	NA: Usum <30	1	NA	NA	NA: nonTEBsum <30	1	NA	NA: nonTEBsum <30	0	0	0	0	0.402597	0	0.181818	1	0.038961	0	41.2962	0.750839	1.39286	1.4	1	0.381818	0	0.2	1	0.0363636	0
AGAP009920-RA	mRNA	no significant PP	4.55313	0	NA	0	NA	NA	no	4.55313	0	0	NA	NA	no	0	NA	NA	no	0	NA	NA	0	0.0599096	0	0.0131579	0.421053	NA	0.355263	NA	0.0526316	NA	30.7844	0	1.85366	1.85366	NA	0.317073	NA	0.317073	NA	0.0731707	NA
AGAP012493-RA	mRNA	no significant PP	4.55313	0	NA	0	NA	NA	no	4.55313	0	0	NA	NA	no	0	NA	NA	no	0	NA	NA	0	0	0	0	0.144737	NA	0.473684	NA	0.0263158	NA	21.0235	0	2.71429	2.71429	NA	0.321429	NA	0.285714	NA	0.0714286	NA
AGAP000655-RA	mRNA	no significant PP	4.49322	0	NA	0	NA	NA	no	4.49322	0	0	NA	NA	no	0	NA	NA	no	0	NA	NA	0	0	0	0	0.306667	NA	0.146667	NA	0.08	NA	33.7878	0	1.66667	1.66667	NA	0.311111	NA	0.177778	NA	0.0666667	NA
AGAP001827-RA	mRNA	no significant PP	4.49322	0	NA	0	NA	NA	no	4.43331	0	0	NA	NA	no	0	NA	NA	no	0	NA	NA	0.0133333	0.299548	0	0.0666667	0.186667	NA	0.373333	NA	0.12	NA	40.5453	0	1.38889	1.38889	NA	0.185185	NA	0.37037	NA	0.12963	NA
AGAP004593-RA	mRNA	no significant PP	4.49322	0	NA	0	NA	NA	no	4.49322	0	0	NA	NA	no	0	NA	NA	no	0	NA	NA	0	0	0	0	0.386667	NA	0.226667	NA	0.173333	NA	30.0336	0	1.875	1.875	NA	0.4	NA	0.2	NA	0.125	NA
AGAP004732-RA	mRNA	no significant PP	4.49322	0.0599096	75	0	NA	NA	no	4.49322	0.0599096	0	NA	NA	no	0	NA	NA	no	0	NA	NA	0	0	0	0	0.266667	1	0.293333	0	0.0133333	0	35.2894	0.750839	1.58333	1.59574	1	0.319149	1	0.191489	0	0.0212766	0
AGAP004884-RA	mRNA	no significant PP	4.49322	0	NA	0	NA	NA	no	4.49322	0	0	NA	NA	no	0	NA	NA	no	0	NA	NA	0	0	0	0	0.0266667	NA	0.506667	NA	0	NA	29.2827	0	1.92308	1.92308	NA	0.0512821	NA	0.230769	NA	0	NA
AGAP010198-RA	mRNA	no significant PP	4.49322	0	NA	0	NA	NA	no	2.69593	0	0	NA	NA	no	0	NA	NA	no	0	NA	NA	0.4	0	0	0	0.0933333	NA	0.28	NA	0	NA	30.0336	0	1.875	1.875	NA	0.1	NA	0.25	NA	0	NA
AGAP010592-RA	mRNA	no significant PP	4.49322	0	NA	0	NA	NA	no	4.49322	0	0	NA	NA	no	0	NA	NA	no	0	NA	NA	0	0	0	0	0.266667	NA	0.253333	NA	0.146667	NA	30.7844	0	1.82927	1.82927	NA	0.268293	NA	0.292683	NA	0.097561	NA
AGAP011845-RA	mRNA	no significant PP	4.49322	0	NA	0	NA	NA	no	4.49322	0	0	NA	NA	no	0	NA	NA	no	0	NA	NA	0	0	0	0	0.586667	NA	0.266667	NA	0.253333	NA	25.5285	0	2.20588	2.20588	NA	0.382353	NA	0.235294	NA	0.205882	NA
AGAP012103-RA	mRNA	no significant PP	4.49322	0	NA	0	NA	NA	no	4.49322	0	0	NA	NA	no	0	NA	NA	no	0	NA	NA	0	0	0	0	0.0133333	NA	0.32	NA	0.0133333	NA	36.7911	0	1.53061	1.53061	NA	0.0204082	NA	0.428571	NA	0.0204082	NA
AGAP012235-RA	mRNA	no significant PP	4.49322	0	NA	0	NA	NA	no	4.49322	0	0	NA	NA	no	0	NA	NA	no	0	NA	NA	0	0.0599096	0	0.0133333	0.12	NA	0.293333	NA	0.0933333	NA	17.2693	0	3.26087	3.26087	NA	0.26087	NA	0.347826	NA	0.173913	NA
AGAP000017-RA	mRNA	no significant PP	4.43331	0.0599096	74	0	NA	NA	no	4.43331	0	0	NA	NA	no	0	NA	NA	no	0	NA	NA	0.0133333	0	0.0599096	0.0133333	0.108108	1	0.189189	0	0.027027	0	42.047	0.750839	1.31579	1.32143	1	0.125	1	0.178571	0	0.0357143	0
AGAP002478-RA	mRNA	no significant PP	4.43331	0	NA	0	NA	NA	no	4.43331	0	0	NA	NA	no	0	NA	NA	no	0	NA	NA	0	0	0	0	0.0675676	NA	0.472973	NA	0	NA	25.5285	0	2.17647	2.17647	NA	0.117647	NA	0.235294	NA	0	NA
AGAP002715-RA	mRNA	no significant PP	4.43331	0	NA	0	NA	NA	no	4.43331	0	0	NA	NA	no	0	NA	NA	no	0	NA	NA	0	0.299548	0	0.0675676	0.0540541	NA	0.445946	NA	0.0135135	NA	30.0336	0	1.85	1.85	NA	0.05	NA	0.425	NA	0.025	NA
AGAP003412-RA	mRNA	no significant PP	4.43331	0.179729	24.6667	3	NA	NA	NA: Bsum <30	0.239638	0	0	NA	NA	no	3	NA	NA	NA: nonTEBsum <30	0	NA	NA	0.948052	0.0599096	0	0.012987	0.459459	0	0.108108	0	0.027027	0	30.0336	0.750839	1.87805	1.85	3	0.425	0	0.175	0	0.05	0
AGAP003538-RA	mRNA	no significant PP	4.43331	0	NA	0	NA	NA	no	4.43331	0	0	NA	NA	no	0	NA	NA	no	0	NA	NA	0	0	0	0	0.162162	NA	0.540541	NA	0.0945946	NA	28.5319	0	1.94737	1.94737	NA	0.184211	NA	0.421053	NA	0.0789474	NA
AGAP005082-RA	mRNA	no significant PP	4.43331	0	NA	0	NA	NA	no	4.43331	0	0	NA	NA	no	0	NA	NA	no	0	NA	NA	0	0	0	0	0.108108	NA	0.189189	NA	0.027027	NA	33.0369	0	1.68182	1.68182	NA	0.136364	NA	0.272727	NA	0.0454545	NA
AGAP006127-RA	mRNA	no significant PP	4.43331	0	NA	0	NA	NA	no	4.43331	0	0	NA	NA	no	0	NA	NA	no	0	NA	NA	0	0	0	0	0.891892	NA	0	NA	0	NA	6.00671	0	9.25	9.25	NA	0.5	NA	0	NA	0	NA
AGAP007122-RA	mRNA	no significant PP	4.43331	0	NA	0	NA	NA	no	4.43331	0	0	NA	NA	no	0	NA	NA	no	0	NA	NA	0	0	0	0	0.108108	NA	0.121622	NA	0.027027	NA	42.047	0	1.32143	1.32143	NA	0.107143	NA	0.160714	NA	0.0357143	NA
AGAP011192-RA	mRNA	no significant PP	4.43331	0	NA	0	NA	NA	no	4.43331	0	0	NA	NA	no	0	NA	NA	no	0	NA	NA	0	0.119819	0	0.027027	0.0945946	NA	0.391892	NA	0	NA	40.5453	0	1.37037	1.37037	NA	0.0925926	NA	0.333333	NA	0	NA
AGAP011386-RA	mRNA	no significant PP	4.43331	0	NA	0	NA	NA	no	4.43331	0	0	NA	NA	no	0	NA	NA	no	0	NA	NA	0	0	0	0	0.22973	NA	0.135135	NA	0.0405405	NA	27.0302	0	2.05556	2.05556	NA	0.388889	NA	0.25	NA	0.0833333	NA
AGAP013333-RA	mRNA	no significant PP	4.43331	0	NA	0	NA	NA	no	3.65448	0	0	NA	NA	no	0	NA	NA	no	0	NA	NA	0.175676	0.0599096	0	0.0135135	0.135135	NA	0.216216	NA	0.0135135	NA	42.047	0	1.32143	1.32143	NA	0.142857	NA	0.214286	NA	0.0178571	NA
AGAP028154-RA	mRNA	no significant PP	4.43331	0	NA	0	NA	NA	no	4.13376	0	0	NA	NA	no	0	NA	NA	no	0	NA	NA	0.0675676	0	0	0	0.243243	NA	0.216216	NA	0.0675676	NA	41.2962	0	1.34545	1.34545	NA	0.290909	NA	0.2	NA	0.0727273	NA
AGAP000035-RA	mRNA	no significant PP	4.3734	0	NA	0	NA	NA	no	4.31349	0	0	NA	NA	no	0	NA	NA	no	0	NA	NA	0.0136986	0.0599096	0	0.0136986	0.0547945	NA	0.808219	NA	0.0273973	NA	20.2727	0	2.7037	2.7037	NA	0.111111	NA	0.481481	NA	0.037037	NA
AGAP000141-RA	mRNA	no significant PP	4.3734	0.119819	36.5	0	NA	NA	no	4.25358	0	0	NA	NA	no	0	NA	NA	no	0	NA	NA	0.0533333	0.239638	0.119819	0.08	0.0684932	1	0.260274	0	0.0273973	0	38.2928	1.50168	1.41509	1.43137	1	0.0980392	1	0.27451	0	0.0392157	0
AGAP003983-RA	mRNA	no significant PP	4.3734	0.0599096	73	0	NA	NA	no	4.3734	0	0	NA	NA	no	0	NA	NA	no	0	NA	NA	0.0135135	0.0599096	0.0599096	0.027027	0.0684932	1	0.150685	0	0.0273973	0	35.2894	0.750839	1.54167	1.55319	1	0.0851064	1	0.170213	0	0.0212766	0
AGAP006776-RA	mRNA	no significant PP	4.3734	0.179729	24.3333	0	NA	NA	no	4.3734	0	0	NA	NA	no	0	NA	NA	no	0	NA	NA	0.0394737	0.119819	0.179729	0.0657895	0.109589	0.666667	0.219178	0	0.0273973	0	41.2962	2.25252	1.31034	1.32727	1	0.127273	0.666667	0.254545	0	0.0363636	0
AGAP009350-RB	mRNA	no significant PP	4.3734	0	NA	0	NA	NA	no	4.25358	0	0	NA	NA	no	0	NA	NA	no	0	NA	NA	0.0273973	0.718915	0	0.164384	0	NA	0.219178	NA	0	NA	17.2693	0	3.17391	3.17391	NA	0	NA	0.391304	NA	0	NA
AGAP000147-RA	mRNA	no significant PP	4.31349	0	NA	0	NA	NA	no	4.31349	0	0	NA	NA	no	0	NA	NA	no	0	NA	NA	0	0	0	0	0.180556	NA	0.180556	NA	0.0277778	NA	36.7911	0	1.46939	1.46939	NA	0.163265	NA	0.183673	NA	0.0204082	NA
AGAP000403-RA	mRNA	no significant PP	4.31349	0	NA	0	NA	NA	no	4.31349	0	0	NA	NA	no	0	NA	NA	no	0	NA	NA	0	0	0	0	0.166667	NA	0.166667	NA	0.0138889	NA	40.5453	0	1.33333	1.33333	NA	0.166667	NA	0.185185	NA	0.0185185	NA
AGAP007474-RA	mRNA	no significant PP	4.31349	0	NA	0	NA	NA	no	4.31349	0	0	NA	NA	no	0	NA	NA	no	0	NA	NA	0	0	0	0	0.125	NA	0.208333	NA	0.0138889	NA	36.7911	0	1.46939	1.46939	NA	0.142857	NA	0.142857	NA	0.0204082	NA
AGAP009204-RA	mRNA	no significant PP	4.31349	0	NA	0	NA	NA	no	4.31349	0	0	NA	NA	no	0	NA	NA	no	0	NA	NA	0	0.119819	0	0.0277778	0.125	NA	0.444444	NA	0	NA	27.7811	0	1.94595	1.94595	NA	0.189189	NA	0.216216	NA	0	NA
AGAP011203-RA	mRNA	no significant PP	4.31349	0	NA	0	NA	NA	no	4.31349	0	0	NA	NA	no	0	NA	NA	no	0	NA	NA	0	0.0599096	0	0.0138889	0.222222	NA	0.236111	NA	0.0277778	NA	28.5319	0	1.89474	1.89474	NA	0.184211	NA	0.315789	NA	0.0526316	NA
AGAP011549-RA	mRNA	no significant PP	4.31349	0	NA	0	NA	NA	no	4.31349	0	0	NA	NA	no	0	NA	NA	no	0	NA	NA	0	0	0	0	0	NA	1	NA	0	NA	4.50504	0	12	12	NA	0	NA	1	NA	0	NA
AGAP001336-RA	mRNA	no significant PP	4.25358	0	NA	0	NA	NA	no	4.25358	0	0	NA	NA	no	0	NA	NA	no	0	NA	NA	0	0	0	0	0.0704225	NA	0.084507	NA	0.0140845	NA	27.7811	0	1.91892	1.91892	NA	0.108108	NA	0.108108	NA	0.027027	NA
AGAP003550-RA	mRNA	no significant PP	4.25358	0	NA	0	NA	NA	no	3.35494	0	0	NA	NA	no	0	NA	NA	no	0	NA	NA	0.211268	0.0599096	0	0.0140845	0.197183	NA	0.535211	NA	0.0985915	NA	35.2894	0	1.51064	1.51064	NA	0.191489	NA	0.425532	NA	0.0638298	NA
AGAP004541-RA	mRNA	no significant PP	4.25358	0	NA	0	NA	NA	no	4.25358	0	0	NA	NA	no	0	NA	NA	no	0	NA	NA	0	0.0599096	0	0.0140845	0.15493	NA	0.239437	NA	0.028169	NA	38.2928	0	1.39216	1.39216	NA	0.196078	NA	0.254902	NA	0.0392157	NA
AGAP009438-RA	mRNA	no significant PP	4.25358	0	NA	0	NA	NA	no	4.25358	0	0	NA	NA	no	0	NA	NA	no	0	NA	NA	0	0.0599096	0	0.0140845	0.0704225	NA	0.0985915	NA	0.028169	NA	24.0269	0	2.21875	2.21875	NA	0.09375	NA	0.15625	NA	0.03125	NA
AGAP009508-RA	mRNA	no significant PP	4.25358	0	NA	0	NA	NA	no	4.25358	0	0	NA	NA	no	0	NA	NA	no	0	NA	NA	0	0.299548	0	0.0704225	0.197183	NA	0.323944	NA	0.084507	NA	33.7878	0	1.57778	1.57778	NA	0.2	NA	0.244444	NA	0.0666667	NA
AGAP009780-RA	mRNA	no significant PP	4.25358	0	NA	0	NA	NA	no	4.25358	0	0	NA	NA	no	0	NA	NA	no	0	NA	NA	0	0.179729	0	0.0422535	0.0704225	NA	0.15493	NA	0.0422535	NA	40.5453	0	1.31481	1.31481	NA	0.0925926	NA	0.203704	NA	0.0555556	NA
AGAP010896-RA	mRNA	no significant PP	4.25358	0	NA	0	NA	NA	no	4.25358	0	0	NA	NA	no	0	NA	NA	no	0	NA	NA	0	0.0599096	0	0.0140845	0.211268	NA	0.267606	NA	0.0704225	NA	37.542	0	1.42	1.42	NA	0.2	NA	0.3	NA	0.06	NA
AGAP000654-RA	mRNA	no significant PP	4.19367	0	NA	0	NA	NA	no	4.19367	0	0	NA	NA	no	0	NA	NA	no	0	NA	NA	0	0.179729	0	0.0428571	0.128571	NA	0.385714	NA	0.0285714	NA	25.5285	0	2.05882	2.05882	NA	0.205882	NA	0.294118	NA	0.0588235	NA
AGAP003185-RA	mRNA	no significant PP	4.19367	0	NA	0	NA	NA	no	4.19367	0	0	NA	NA	no	0	NA	NA	no	0	NA	NA	0	0	0	0	0.957143	NA	0.0142857	NA	0	NA	5.25587	0	10	10	NA	0.571429	NA	0.142857	NA	0	NA
AGAP004283-RA	mRNA	no significant PP	4.19367	0	NA	0	NA	NA	no	4.19367	0	0	NA	NA	no	0	NA	NA	no	0	NA	NA	0	0	0	0	0.671429	NA	0.542857	NA	0.328571	NA	18.0201	0	2.91667	2.91667	NA	0.5	NA	0.541667	NA	0.208333	NA
AGAP006254-RA	mRNA	no significant PP	4.19367	0	NA	0	NA	NA	no	4.19367	0	0	NA	NA	no	0	NA	NA	no	0	NA	NA	0	0	0	0	0.128571	NA	0.528571	NA	0.0428571	NA	21.0235	0	2.5	2.5	NA	0.285714	NA	0.25	NA	0.0714286	NA
AGAP007552-RA	mRNA	no significant PP	4.19367	0	NA	0	NA	NA	no	4.19367	0	0	NA	NA	no	0	NA	NA	no	0	NA	NA	0	0	0	0	0.228571	NA	0.342857	NA	0.142857	NA	27.7811	0	1.89189	1.89189	NA	0.297297	NA	0.378378	NA	0.162162	NA
AGAP010088-RA	mRNA	no significant PP	4.19367	0.119819	35	0	NA	NA	no	4.19367	0.119819	0	NA	NA	no	0	NA	NA	no	0	NA	NA	0	0	0	0	0.242857	1	0.414286	1	0.157143	1	36.0403	0.750839	1.46939	1.45833	2	0.270833	1	0.416667	1	0.145833	1
AGAP000513-RB	mRNA	no significant PP	4.13376	58.4718	0.0706967	327	-0.132247	0.0366972	no	2.03693	0	0	NA	NA	no	0	NA	NA	no	0	NA	NA	0.967464	2.15675	58.4718	0.968421	0.42029	0.0952869	0.42029	0.0143443	0.101449	0.0112705	31.5352	30.0336	12.7439	1.64286	24.4	0.285714	0.65	0.404762	0.225	0.047619	0.175
AGAP000719-RA	mRNA	no significant PP	4.13376	0.179729	23	0	NA	NA	no	4.13376	0.179729	0	NA	NA	no	0	NA	NA	no	0	NA	NA	0	0	0	0	0.246377	0	0.231884	0	0.144928	0	39.0436	2.25252	1.30909	1.32692	1	0.211538	0	0.211538	0	0.0961538	0
AGAP006128-RA	mRNA	no significant PP	4.13376	0.119819	34.5	0	NA	NA	no	4.07385	0.119819	0	NA	NA	no	0	NA	NA	no	0	NA	NA	0.0140845	0.718915	0	0.169014	0.057971	0	0.275362	0	0.0289855	0	26.2794	0.750839	1.97222	1.97143	2	0.114286	0	0.371429	0	0.0571429	0
AGAP006475-RA	mRNA	no significant PP	4.13376	0	NA	0	NA	NA	no	4.13376	0	0	NA	NA	no	0	NA	NA	no	0	NA	NA	0	0.0599096	0	0.0144928	0.130435	NA	0.275362	NA	0.0144928	NA	39.0436	0	1.32692	1.32692	NA	0.173077	NA	0.230769	NA	0.0192308	NA
AGAP010188-RA	mRNA	no significant PP	4.13376	0	NA	0	NA	NA	no	4.13376	0	0	NA	NA	no	0	NA	NA	no	0	NA	NA	0	0	0	0	0.057971	NA	0.333333	NA	0.0289855	NA	32.2861	0	1.60465	1.60465	NA	0.0697674	NA	0.348837	NA	0.0465116	NA
AGAP010389-RA	mRNA	no significant PP	4.13376	0	NA	0	NA	NA	no	4.01394	0	0	NA	NA	no	0	NA	NA	no	0	NA	NA	0.0289855	0	0	0	0.565217	NA	0.231884	NA	0.130435	NA	30.0336	0	1.725	1.725	NA	0.425	NA	0.25	NA	0.125	NA
AGAP011875-RA	mRNA	no significant PP	4.13376	0	NA	0	NA	NA	no	3.7743	0	0	NA	NA	no	0	NA	NA	no	0	NA	NA	0.0869565	0.179729	0	0.0434783	0.101449	NA	0.304348	NA	0.0434783	NA	39.7945	0	1.30189	1.30189	NA	0.132075	NA	0.301887	NA	0.0566038	NA
AGAP028425-RA	mRNA	no significant PP	4.13376	0.119819	34.5	0	NA	NA	no	4.13376	0.119819	0	NA	NA	no	0	NA	NA	no	0	NA	NA	0	0.119819	0	0.028169	0.217391	1	0.173913	1	0.0434783	1	38.2928	0.750839	1.36538	1.35294	2	0.254902	1	0.137255	1	0.0392157	1
AGAP000064-RA	mRNA	no significant PP	4.07385	0	NA	0	NA	NA	no	4.07385	0	0	NA	NA	no	0	NA	NA	no	0	NA	NA	0	0	0	0	0.0735294	NA	0.191176	NA	0.0441176	NA	38.2928	0	1.33333	1.33333	NA	0.0588235	NA	0.196078	NA	0.0392157	NA
AGAP000952-RA	mRNA	no significant PP	4.07385	0	NA	0	NA	NA	no	4.07385	0	0	NA	NA	no	0	NA	NA	no	0	NA	NA	0	0	0	0	0.455882	NA	0.147059	NA	0.0588235	NA	34.5386	0	1.47826	1.47826	NA	0.434783	NA	0.130435	NA	0.0217391	NA
AGAP001099-RA	mRNA	no significant PP	4.07385	0	NA	0	NA	NA	no	4.07385	0	0	NA	NA	no	0	NA	NA	no	0	NA	NA	0	0.119819	0	0.0294118	0.308824	NA	0.529412	NA	0.132353	NA	32.2861	0	1.5814	1.5814	NA	0.302326	NA	0.395349	NA	0.0930233	NA
AGAP001427-RA	mRNA	no significant PP	4.07385	0	NA	0	NA	NA	no	4.07385	0	0	NA	NA	no	0	NA	NA	no	0	NA	NA	0	0	0	0	0.117647	NA	0.264706	NA	0.0147059	NA	36.0403	0	1.41667	1.41667	NA	0.166667	NA	0.333333	NA	0.0208333	NA
AGAP006017-RA	mRNA	no significant PP	4.07385	0	NA	0	NA	NA	no	4.07385	0	0	NA	NA	no	0	NA	NA	no	0	NA	NA	0	0	0	0	0.102941	NA	0.220588	NA	0.102941	NA	28.5319	0	1.78947	1.78947	NA	0.0526316	NA	0.236842	NA	0.0526316	NA
AGAP006817-RA	mRNA	no significant PP	4.07385	0	NA	0	NA	NA	no	4.07385	0	0	NA	NA	no	0	NA	NA	no	0	NA	NA	0	0	0	0	0.117647	NA	0.220588	NA	0.0147059	NA	27.0302	0	1.88889	1.88889	NA	0.138889	NA	0.222222	NA	0.0277778	NA
AGAP006939-RA	mRNA	no significant PP	4.07385	0	NA	0	NA	NA	no	4.07385	0	0	NA	NA	no	0	NA	NA	no	0	NA	NA	0	0.179729	0	0.0441176	0.205882	NA	0.382353	NA	0.0588235	NA	33.7878	0	1.51111	1.51111	NA	0.266667	NA	0.333333	NA	0.0888889	NA
AGAP007917-RA	mRNA	no significant PP	4.07385	0	NA	0	NA	NA	no	4.07385	0	0	NA	NA	no	0	NA	NA	no	0	NA	NA	0	0.0599096	0	0.0147059	0.735294	NA	0.0588235	NA	0.0441176	NA	28.5319	0	1.78947	1.78947	NA	0.631579	NA	0.105263	NA	0.0789474	NA
AGAP009978-RA	mRNA	no significant PP	4.07385	0	NA	0	NA	NA	no	4.07385	0	0	NA	NA	no	0	NA	NA	no	0	NA	NA	0	0.119819	0	0.0294118	0.0735294	NA	0.264706	NA	0.0294118	NA	39.0436	0	1.30769	1.30769	NA	0.0576923	NA	0.269231	NA	0.0192308	NA
AGAP011446-RA	mRNA	no significant PP	4.07385	0	NA	0	NA	NA	no	4.07385	0	0	NA	NA	no	0	NA	NA	no	0	NA	NA	0	0.0599096	0	0.0147059	0.0882353	NA	0.147059	NA	0.0588235	NA	24.0269	0	2.125	2.125	NA	0.15625	NA	0.21875	NA	0.09375	NA
AGAP002527-RA	mRNA	no significant PP	4.01394	0	NA	0	NA	NA	no	4.01394	0	0	NA	NA	no	0	NA	NA	no	0	NA	NA	0	0	0	0	0.164179	NA	0.522388	NA	0.119403	NA	33.0369	0	1.52273	1.52273	NA	0.204545	NA	0.5	NA	0.136364	NA
AGAP004036-RA	mRNA	no significant PP	4.01394	0	NA	0	NA	NA	no	4.01394	0	0	NA	NA	no	0	NA	NA	no	0	NA	NA	0	0.0599096	0	0.0149254	0.149254	NA	0.119403	NA	0.0298507	NA	35.2894	0	1.42553	1.42553	NA	0.191489	NA	0.170213	NA	0.0425532	NA
AGAP009537-RA	mRNA	no significant PP	4.01394	0	NA	0	NA	NA	no	4.01394	0	0	NA	NA	no	0	NA	NA	no	0	NA	NA	0	0.0599096	0	0.0149254	0.0298507	NA	0.0447761	NA	0.0149254	NA	18.0201	0	2.79167	2.79167	NA	0.0833333	NA	0.125	NA	0.0416667	NA
AGAP009668-RA	mRNA	no significant PP	4.01394	0	NA	0	NA	NA	no	4.01394	0	0	NA	NA	no	0	NA	NA	no	0	NA	NA	0	0.0599096	0	0.0149254	0.298507	NA	0.283582	NA	0.208955	NA	33.7878	0	1.48889	1.48889	NA	0.244444	NA	0.222222	NA	0.111111	NA
AGAP011396-RA	mRNA	no significant PP	4.01394	0	NA	0	NA	NA	no	4.01394	0	0	NA	NA	no	0	NA	NA	no	0	NA	NA	0	0	0	0	0.134328	NA	0.208955	NA	0.0447761	NA	42.047	0	1.19643	1.19643	NA	0.160714	NA	0.232143	NA	0.0535714	NA
AGAP002884-RA	mRNA	no significant PP	3.95403	0	NA	0	NA	NA	no	3.95403	0	0	NA	NA	no	0	NA	NA	no	0	NA	NA	0	0	0	0	0.166667	NA	0.106061	NA	0.030303	NA	23.276	0	2.12903	2.12903	NA	0.290323	NA	0.193548	NA	0.0645161	NA
AGAP005125-RA	mRNA	no significant PP	3.95403	0	NA	0	NA	NA	no	3.95403	0	0	NA	NA	no	0	NA	NA	no	0	NA	NA	0	0	0	0	0.166667	NA	0.166667	NA	0.030303	NA	34.5386	0	1.43478	1.43478	NA	0.23913	NA	0.217391	NA	0.0434783	NA
AGAP008007-RA	mRNA	no significant PP	3.95403	0	NA	0	NA	NA	no	3.95403	0	0	NA	NA	no	0	NA	NA	no	0	NA	NA	0	0	0	0	0.030303	NA	0.515152	NA	0.0151515	NA	24.0269	0	2.0625	2.0625	NA	0.0625	NA	0.28125	NA	0.03125	NA
AGAP010582-RA	mRNA	no significant PP	3.95403	0	NA	0	NA	NA	no	3.95403	0	0	NA	NA	no	0	NA	NA	no	0	NA	NA	0	0	0	0	0.348485	NA	0.333333	NA	0.151515	NA	38.2928	0	1.29412	1.29412	NA	0.372549	NA	0.254902	NA	0.117647	NA
AGAP010699-RA	mRNA	no significant PP	3.95403	0	NA	0	NA	NA	no	3.95403	0	0	NA	NA	no	0	NA	NA	no	0	NA	NA	0	0	0	0	0.106061	NA	0.151515	NA	0.0606061	NA	29.2827	0	1.69231	1.69231	NA	0.128205	NA	0.153846	NA	0.0512821	NA
AGAP012339-RA	mRNA	no significant PP	3.95403	0	NA	0	NA	NA	no	3.95403	0	0	NA	NA	no	0	NA	NA	no	0	NA	NA	0	0	0	0	0.0757576	NA	0.833333	NA	0.0151515	NA	14.2659	0	3.47368	3.47368	NA	0.210526	NA	0.578947	NA	0.0526316	NA
AGAP012952-RA	mRNA	no significant PP	3.95403	0.119819	33	0	NA	NA	no	3.95403	0.119819	0	NA	NA	no	0	NA	NA	no	0	NA	NA	0	0	0	0	0.257576	1	0.242424	1	0.0606061	1	30.0336	0.750839	1.65854	1.65	2	0.3	1	0.3	1	0.1	1
AGAP001174-RA	mRNA	no significant PP	3.89412	0	NA	0	NA	NA	no	3.89412	0	0	NA	NA	no	0	NA	NA	no	0	NA	NA	0	0	0	0	0.123077	NA	0.138462	NA	0.0307692	NA	27.0302	0	1.80556	1.80556	NA	0.222222	NA	0.194444	NA	0.0555556	NA
AGAP001889-RA	mRNA	no significant PP	3.89412	0	NA	0	NA	NA	no	3.89412	0	0	NA	NA	no	0	NA	NA	no	0	NA	NA	0	0	0	0	0.107692	NA	0.723077	NA	0	NA	9.01007	0	5.41667	5.41667	NA	0.166667	NA	0.5	NA	0	NA
AGAP002251-RA	mRNA	no significant PP	3.89412	0	NA	0	NA	NA	no	3.89412	0	0	NA	NA	no	0	NA	NA	no	0	NA	NA	0	0	0	0	0.107692	NA	0.292308	NA	0.0307692	NA	27.7811	0	1.75676	1.75676	NA	0.189189	NA	0.27027	NA	0.0540541	NA
AGAP003423-RA	mRNA	no significant PP	3.89412	0	NA	0	NA	NA	no	3.89412	0	0	NA	NA	no	0	NA	NA	no	0	NA	NA	0	0	0	0	0.892308	NA	0.246154	NA	0.215385	NA	21.0235	0	2.32143	2.32143	NA	0.75	NA	0.25	NA	0.178571	NA
AGAP004422-RA	mRNA	no significant PP	3.89412	0	NA	0	NA	NA	no	3.89412	0	0	NA	NA	no	0	NA	NA	no	0	NA	NA	0	0.119819	0	0.0307692	0.138462	NA	0.415385	NA	0.0769231	NA	30.7844	0	1.58537	1.58537	NA	0.195122	NA	0.439024	NA	0.097561	NA
AGAP005030-RA	mRNA	no significant PP	3.89412	0	NA	0	NA	NA	no	3.83421	0	0	NA	NA	no	0	NA	NA	no	0	NA	NA	0.0153846	0.0599096	0	0.0153846	0.0923077	NA	0.153846	NA	0.0307692	NA	37.542	0	1.3	1.3	NA	0.1	NA	0.16	NA	0.04	NA
AGAP006241-RA	mRNA	no significant PP	3.89412	0.0599096	65	0	NA	NA	no	3.89412	0.0599096	0	NA	NA	no	0	NA	NA	no	0	NA	NA	0	0	0	0	0.123077	0	0.4	0	0.0307692	0	27.0302	0.750839	1.78378	1.80556	1	0.194444	0	0.305556	0	0.0555556	0
AGAP007771-RA	mRNA	no significant PP	3.89412	0	NA	0	NA	NA	no	3.83421	0	0	NA	NA	no	0	NA	NA	no	0	NA	NA	0.0153846	0.239638	0	0.0615385	0.107692	NA	0.2	NA	0.0307692	NA	37.542	0	1.3	1.3	NA	0.14	NA	0.22	NA	0.04	NA
AGAP000109-RA	mRNA	no significant PP	3.83421	0.119819	32	13	NA	NA	NA: Bsum <30	3.83421	0.119819	13	NA	NA	NA: Usum <30	13	NA	NA	NA: nonTEBsum <30	13	NA	NA: nonTEBsum <30	0	0	0	0	0.28125	1	0.421875	1	0.140625	1	24.7777	0.750839	1.94118	1.93939	2	0.333333	1	0.363636	1	0.151515	1
AGAP003228-RA	mRNA	no significant PP	3.83421	0	NA	0	NA	NA	no	3.83421	0	0	NA	NA	no	0	NA	NA	no	0	NA	NA	0	0	0	0	0.34375	NA	0.078125	NA	0.015625	NA	29.2827	0	1.64103	1.64103	NA	0.282051	NA	0.102564	NA	0.025641	NA
AGAP003755-RA	mRNA	no significant PP	3.83421	0	NA	0	NA	NA	no	3.83421	0	0	NA	NA	no	0	NA	NA	no	0	NA	NA	0	0.0599096	0	0.015625	0.4375	NA	0.3125	NA	0.15625	NA	33.7878	0	1.42222	1.42222	NA	0.422222	NA	0.222222	NA	0.111111	NA
AGAP004332-RA	mRNA	no significant PP	3.83421	0	NA	0	NA	NA	no	3.53467	0	0	NA	NA	no	0	NA	NA	no	0	NA	NA	0.078125	0	0	0	0.125	NA	0.375	NA	0.046875	NA	26.2794	0	1.82857	1.82857	NA	0.171429	NA	0.285714	NA	0.0571429	NA
AGAP004341-RA	mRNA	no significant PP	3.83421	0	NA	0	NA	NA	no	3.83421	0	0	NA	NA	no	0	NA	NA	no	0	NA	NA	0	0	0	0	0.046875	NA	0.1875	NA	0.015625	NA	27.7811	0	1.72973	1.72973	NA	0.0540541	NA	0.27027	NA	0.027027	NA
AGAP005062-RA	mRNA	no significant PP	3.83421	0	NA	0	NA	NA	no	3.7743	0	0	NA	NA	no	0	NA	NA	no	0	NA	NA	0.015625	0.0599096	0	0.015625	0.140625	NA	0.390625	NA	0.109375	NA	27.0302	0	1.77778	1.77778	NA	0.166667	NA	0.388889	NA	0.111111	NA
AGAP009783-RA	mRNA	no significant PP	3.83421	0	NA	0	NA	NA	no	3.83421	0	0	NA	NA	no	0	NA	NA	no	0	NA	NA	0	0	0	0	0.21875	NA	0.140625	NA	0	NA	33.0369	0	1.45455	1.45455	NA	0.181818	NA	0.136364	NA	0	NA
AGAP010767-RA	mRNA	no significant PP	3.83421	0	NA	0	NA	NA	no	3.83421	0	0	NA	NA	no	0	NA	NA	no	0	NA	NA	0	0	0	0	0.09375	NA	0.359375	NA	0.03125	NA	33.7878	0	1.42222	1.42222	NA	0.111111	NA	0.222222	NA	0.0222222	NA
AGAP011948-RA	mRNA	no significant PP	3.83421	0	NA	0	NA	NA	no	3.83421	0	0	NA	NA	no	0	NA	NA	no	0	NA	NA	0	0	0	0	0.09375	NA	0.375	NA	0.03125	NA	24.0269	0	2	2	NA	0.1875	NA	0.375	NA	0.0625	NA
AGAP012053-RA	mRNA	no significant PP	3.83421	0	NA	0	NA	NA	no	3.83421	0	0	NA	NA	no	0	NA	NA	no	0	NA	NA	0	0	0	0	0.109375	NA	0.078125	NA	0.015625	NA	31.5352	0	1.52381	1.52381	NA	0.119048	NA	0.0952381	NA	0.0238095	NA
AGAP028387-RA	mRNA	no significant PP	3.83421	0.299548	12.8	4	NA	NA	NA: Bsum <30	3.83421	0.299548	4	NA	NA	NA: Usum <30	2	NA	NA	NA: nonTEBsum <30	2	NA	NA: nonTEBsum <30	0	0.179729	0	0.0434783	0.1875	1	0.234375	0.4	0.078125	0.4	27.7811	2.25252	1.725	1.72973	1.66667	0.27027	1	0.351351	0.666667	0.135135	0.666667
AGAP001877-RA	mRNA	no significant PP	3.7743	0	NA	0	NA	NA	no	3.7743	0	0	NA	NA	no	0	NA	NA	no	0	NA	NA	0	0	0	0	0.015873	NA	0.31746	NA	0	NA	36.7911	0	1.28571	1.28571	NA	0.0204082	NA	0.285714	NA	0	NA
AGAP003633-RA	mRNA	no significant PP	3.7743	0	NA	0	NA	NA	no	3.7743	0	0	NA	NA	no	0	NA	NA	no	0	NA	NA	0	0	0	0	0.714286	NA	0.0793651	NA	0.031746	NA	19.5218	0	2.42308	2.42308	NA	0.384615	NA	0.153846	NA	0.0384615	NA
AGAP004937-RA	mRNA	no significant PP	3.7743	0.0599096	63	1	NA	NA	NA: Bsum <30	3.7743	0.0599096	1	NA	NA	NA: Usum <30	1	NA	NA	NA: nonTEBsum <30	1	NA	NA: nonTEBsum <30	0	0	0	0	0.190476	1	0.301587	1	0.0634921	1	31.5352	0.750839	1.48837	1.5	1	0.214286	1	0.285714	1	0.0714286	1
AGAP007731-RA	mRNA	no significant PP	3.7743	0	NA	0	NA	NA	no	3.7743	0	0	NA	NA	no	0	NA	NA	no	0	NA	NA	0	1.61756	0	0.428571	0.111111	NA	0.492063	NA	0.015873	NA	21.7743	0	2.17241	2.17241	NA	0.137931	NA	0.137931	NA	0.0344828	NA
AGAP010065-RA	mRNA	no significant PP	3.7743	0	NA	0	NA	NA	no	3.7743	0	0	NA	NA	no	0	NA	NA	no	0	NA	NA	0	0	0	0	0.190476	NA	0.269841	NA	0.015873	NA	23.276	0	2.03226	2.03226	NA	0.193548	NA	0.322581	NA	0.0322581	NA
AGAP003202-RA	mRNA	no significant PP	3.71439	0	NA	0	NA	NA	no	2.75584	0	0	NA	NA	no	0	NA	NA	no	0	NA	NA	0.258065	0.0599096	0	0.016129	0.241935	NA	0.370968	NA	0.0645161	NA	32.2861	0	1.44186	1.44186	NA	0.209302	NA	0.348837	NA	0.0697674	NA
AGAP003595-RA	mRNA	no significant PP	3.71439	0	NA	0	NA	NA	no	3.71439	0	0	NA	NA	no	0	NA	NA	no	0	NA	NA	0	0.299548	0	0.0806452	0.0967742	NA	0.274194	NA	0	NA	36.0403	0	1.29167	1.29167	NA	0.0833333	NA	0.333333	NA	0	NA
AGAP003816-RA	mRNA	no significant PP	3.71439	0	NA	0	NA	NA	no	3.71439	0	0	NA	NA	no	0	NA	NA	no	0	NA	NA	0	0	0	0	0.225806	NA	0.0645161	NA	0.0322581	NA	29.2827	0	1.58974	1.58974	NA	0.25641	NA	0.0769231	NA	0.025641	NA
AGAP003923-RA	mRNA	no significant PP	3.71439	0	NA	0	NA	NA	no	3.65448	0	0	NA	NA	no	0	NA	NA	no	0	NA	NA	0.016129	0.0599096	0	0.016129	0.177419	NA	0.5	NA	0.0322581	NA	24.0269	0	1.9375	1.9375	NA	0.21875	NA	0.3125	NA	0.0625	NA
AGAP005033-RA	mRNA	no significant PP	3.71439	0	NA	0	NA	NA	no	3.71439	0	0	NA	NA	no	0	NA	NA	no	0	NA	NA	0	0	0	0	0.16129	NA	0.225806	NA	0.0483871	NA	32.2861	0	1.44186	1.44186	NA	0.162791	NA	0.186047	NA	0.0232558	NA
AGAP005771-RA	mRNA	no significant PP	3.71439	0	NA	0	NA	NA	no	3.71439	0	0	NA	NA	no	0	NA	NA	no	0	NA	NA	0	0	0	0	0.112903	NA	0.193548	NA	0.0483871	NA	37.542	0	1.24	1.24	NA	0.12	NA	0.2	NA	0.06	NA
AGAP009290-RA	mRNA	no significant PP	3.71439	0	NA	0	NA	NA	no	3.71439	0	0	NA	NA	no	0	NA	NA	no	0	NA	NA	0	0.239638	0	0.0645161	0.129032	NA	0.387097	NA	0.0483871	NA	33.7878	0	1.37778	1.37778	NA	0.177778	NA	0.333333	NA	0.0666667	NA
AGAP009538-RA	mRNA	no significant PP	3.71439	0	NA	0	NA	NA	no	3.71439	0	0	NA	NA	no	0	NA	NA	no	0	NA	NA	0	0	0	0	0.0967742	NA	0.612903	NA	0.0322581	NA	19.5218	0	2.38462	2.38462	NA	0.192308	NA	0.346154	NA	0.0769231	NA
AGAP010202-RA	mRNA	no significant PP	3.71439	0	NA	0	NA	NA	no	3.71439	0	0	NA	NA	no	0	NA	NA	no	0	NA	NA	0	0	0	0	0.112903	NA	0.419355	NA	0.0645161	NA	30.0336	0	1.55	1.55	NA	0.175	NA	0.35	NA	0.1	NA
AGAP000852-RA	mRNA	no significant PP	3.65448	0	NA	0	NA	NA	no	3.65448	0	0	NA	NA	no	0	NA	NA	no	0	NA	NA	0	0	0	0	0.0491803	NA	0.262295	NA	0	NA	18.0201	0	2.54167	2.54167	NA	0.125	NA	0.375	NA	0	NA
AGAP001138-RA	mRNA	no significant PP	3.65448	0.179729	20.3333	0	NA	NA	no	3.65448	0.179729	0	NA	NA	no	0	NA	NA	no	0	NA	NA	0	0	0	0	0.147541	1	0.459016	0	0.131148	0	20.2727	0.750839	2.28571	2.25926	3	0.148148	1	0.37037	0	0.111111	0
AGAP001944-RA	mRNA	no significant PP	3.65448	0	NA	0	NA	NA	no	3.65448	0	0	NA	NA	no	0	NA	NA	no	0	NA	NA	0	0.299548	0	0.0819672	0.229508	NA	0.491803	NA	0.147541	NA	31.5352	0	1.45238	1.45238	NA	0.214286	NA	0.452381	NA	0.0952381	NA
AGAP007106-RA	mRNA	no significant PP	3.65448	0	NA	0	NA	NA	no	3.65448	0	0	NA	NA	no	0	NA	NA	no	0	NA	NA	0	0.179729	0	0.0491803	0.0655738	NA	0.311475	NA	0.0327869	NA	26.2794	0	1.74286	1.74286	NA	0.114286	NA	0.285714	NA	0.0571429	NA
AGAP012107-RA	mRNA	no significant PP	3.65448	0	NA	0	NA	NA	no	3.65448	0	0	NA	NA	no	0	NA	NA	no	0	NA	NA	0	0	0	0	0.0655738	NA	0.42623	NA	0	NA	24.7777	0	1.84848	1.84848	NA	0.121212	NA	0.363636	NA	0	NA
AGAP005321-RA	mRNA	no significant PP	3.59458	0	NA	0	NA	NA	no	3.59458	0	0	NA	NA	no	0	NA	NA	no	0	NA	NA	0	0.0599096	0	0.0166667	0.616667	NA	0.233333	NA	0.05	NA	21.0235	0	2.14286	2.14286	NA	0.392857	NA	0.392857	NA	0.107143	NA
AGAP010347-RA	mRNA	no significant PP	3.59458	0.0599096	60	0	NA	NA	no	3.59458	0.0599096	0	NA	NA	no	0	NA	NA	no	0	NA	NA	0	0	0	0	0.283333	0	0.15	1	0	0	24.7777	0.750839	1.79412	1.81818	1	0.272727	0	0.151515	1	0	0
AGAP010697-RA	mRNA	no significant PP	3.59458	0	NA	0	NA	NA	no	3.59458	0	0	NA	NA	no	0	NA	NA	no	0	NA	NA	0	0.119819	0	0.0333333	0.2	NA	0.383333	NA	0.133333	NA	34.5386	0	1.30435	1.30435	NA	0.173913	NA	0.304348	NA	0.0869565	NA
AGAP012048-RA	mRNA	no significant PP	3.59458	0	NA	0	NA	NA	no	3.59458	0	0	NA	NA	no	0	NA	NA	no	0	NA	NA	0	0	0	0	0.266667	NA	0.4	NA	0.15	NA	24.0269	0	1.875	1.875	NA	0.21875	NA	0.375	NA	0.125	NA
AGAP012424-RA	mRNA	no significant PP	3.59458	0.838734	4.28571	0	NA	NA	no	3.59458	0	0	NA	NA	no	0	NA	NA	no	0	NA	NA	0.189189	0	0.299548	0.0675676	0.383333	1	0.333333	0.571429	0.1	0.571429	30.0336	3.00336	1.68182	1.5	3.5	0.4	1	0.35	0.5	0.15	0.5
AGAP000300-RA	mRNA	no significant PP	3.53467	1.73738	2.03448	6	NA	NA	NA: Bsum <30	3.53467	1.73738	6	NA	NA	NA: Usum <30	6	NA	NA	NA: nonTEBsum <30	6	NA	NA: nonTEBsum <30	0	0.0599096	0	0.0113636	0.220339	0.793103	0.305085	0.482759	0.118644	0.482759	36.0403	11.2626	1.39683	1.22917	1.93333	0.229167	0.666667	0.291667	0.2	0.104167	0.2
AGAP004892-RA	mRNA	no significant PP	3.53467	0	NA	0	NA	NA	no	2.75584	0	0	NA	NA	no	0	NA	NA	no	0	NA	NA	0.220339	0	0	0	0.271186	NA	0.135593	NA	0.0169492	NA	34.5386	0	1.28261	1.28261	NA	0.26087	NA	0.152174	NA	0.0217391	NA
AGAP006478-RA	mRNA	no significant PP	3.53467	0	NA	0	NA	NA	no	3.53467	0	0	NA	NA	no	0	NA	NA	no	0	NA	NA	0	0	0	0	0.0169492	NA	0.186441	NA	0	NA	27.0302	0	1.63889	1.63889	NA	0.0277778	NA	0.194444	NA	0	NA
AGAP009030-RA	mRNA	no significant PP	3.53467	0	NA	0	NA	NA	no	3.47476	0	0	NA	NA	no	0	NA	NA	no	0	NA	NA	0.0169492	0.0599096	0	0.0169492	0.152542	NA	0.508475	NA	0.0677966	NA	22.5252	0	1.96667	1.96667	NA	0.166667	NA	0.333333	NA	0.0666667	NA
AGAP009694-RA	mRNA	no significant PP	3.53467	0	NA	0	NA	NA	no	3.53467	0	0	NA	NA	no	0	NA	NA	no	0	NA	NA	0	0.119819	0	0.0338983	0.20339	NA	0.135593	NA	0.0338983	NA	31.5352	0	1.40476	1.40476	NA	0.190476	NA	0.166667	NA	0.047619	NA
AGAP012236-RA	mRNA	no significant PP	3.53467	0	NA	0	NA	NA	no	3.53467	0	0	NA	NA	no	0	NA	NA	no	0	NA	NA	0	0.0599096	0	0.0169492	0.0847458	NA	0.271186	NA	0.0338983	NA	34.5386	0	1.28261	1.28261	NA	0.108696	NA	0.282609	NA	0.0434783	NA
AGAP012461-RA	mRNA	no significant PP	3.53467	0.0599096	59	0	NA	NA	no	2.87566	0.0599096	0	NA	NA	no	0	NA	NA	no	0	NA	NA	0.183333	0	0	0	0.169492	1	0.576271	0	0.118644	0	21.0235	0.750839	2.06897	2.10714	1	0.357143	1	0.464286	0	0.25	0
AGAP001518-RA	mRNA	no significant PP	3.47476	0.0599096	58	0	NA	NA	no	3.47476	0.0599096	0	NA	NA	no	0	NA	NA	no	0	NA	NA	0	0	0	0	0.155172	1	0.258621	0	0.0862069	0	18.771	0.750839	2.26923	2.32	1	0.2	1	0.44	0	0.12	0
AGAP002344-RA	mRNA	no significant PP	3.47476	0	NA	0	NA	NA	no	3.47476	0	0	NA	NA	no	0	NA	NA	no	0	NA	NA	0	0.0599096	0	0.0172414	0.413793	NA	0.517241	NA	0.327586	NA	28.5319	0	1.52632	1.52632	NA	0.289474	NA	0.342105	NA	0.157895	NA
AGAP002499-RA	mRNA	no significant PP	3.47476	0	NA	0	NA	NA	no	3.47476	0	0	NA	NA	no	0	NA	NA	no	0	NA	NA	0	0	0	0	0.103448	NA	0.0689655	NA	0	NA	22.5252	0	1.93333	1.93333	NA	0.2	NA	0.1	NA	0	NA
AGAP004573-RA	mRNA	no significant PP	3.47476	0	NA	0	NA	NA	no	2.63602	0	0	NA	NA	no	0	NA	NA	no	0	NA	NA	0.241379	0.0599096	0	0.0172414	0.37931	NA	0.0862069	NA	0.0172414	NA	30.7844	0	1.41463	1.41463	NA	0.414634	NA	0.121951	NA	0.0243902	NA
AGAP005131-RA	mRNA	no significant PP	3.47476	0	NA	0	NA	NA	no	3.47476	0	0	NA	NA	no	0	NA	NA	no	0	NA	NA	0	0.539186	0	0.155172	0.172414	NA	0.275862	NA	0.0862069	NA	30.7844	0	1.41463	1.41463	NA	0.219512	NA	0.292683	NA	0.097561	NA
AGAP005845-RA	mRNA	no significant PP	3.47476	0	NA	0	NA	NA	no	3.47476	0	0	NA	NA	no	0	NA	NA	no	0	NA	NA	0	0	0	0	0.5	NA	0.0344828	NA	0.0344828	NA	27.0302	0	1.61111	1.61111	NA	0.444444	NA	0.0555556	NA	0.0555556	NA
AGAP007873-RA	mRNA	no significant PP	3.47476	0	NA	0	NA	NA	no	3.47476	0	0	NA	NA	no	0	NA	NA	no	0	NA	NA	0	0.179729	0	0.0517241	0.155172	NA	0.189655	NA	0.0689655	NA	33.7878	0	1.28889	1.28889	NA	0.177778	NA	0.2	NA	0.0666667	NA
AGAP009970-RA	mRNA	no significant PP	3.47476	0	NA	0	NA	NA	no	3.47476	0	0	NA	NA	no	0	NA	NA	no	0	NA	NA	0	0	0	0	0.275862	NA	0.224138	NA	0.0689655	NA	32.2861	0	1.34884	1.34884	NA	0.302326	NA	0.232558	NA	0.0465116	NA
AGAP010711-RA	mRNA	no significant PP	3.47476	0	NA	0	NA	NA	no	3.47476	0	0	NA	NA	no	0	NA	NA	no	0	NA	NA	0	0	0	0	0.103448	NA	0.241379	NA	0.0172414	NA	28.5319	0	1.52632	1.52632	NA	0.157895	NA	0.289474	NA	0.0263158	NA
AGAP011139-RA	mRNA	no significant PP	3.47476	0	NA	0	NA	NA	no	3.47476	0	0	NA	NA	no	0	NA	NA	no	0	NA	NA	0	0	0	0	0.189655	NA	0.172414	NA	0.0172414	NA	33.0369	0	1.31818	1.31818	NA	0.181818	NA	0.227273	NA	0.0227273	NA
AGAP028093-RA	mRNA	no significant PP	3.47476	0	NA	0	NA	NA	no	3.47476	0	0	NA	NA	no	0	NA	NA	no	0	NA	NA	0	0	0	0	0.189655	NA	0.0862069	NA	0.0172414	NA	30.0336	0	1.45	1.45	NA	0.2	NA	0.125	NA	0.025	NA
AGAP003118-RA	mRNA	no significant PP	3.41485	0	NA	0	NA	NA	no	3.29503	0	0	NA	NA	no	0	NA	NA	no	0	NA	NA	0.0350877	0	0	0	0.105263	NA	0.438596	NA	0.0701754	NA	27.7811	0	1.54054	1.54054	NA	0.108108	NA	0.351351	NA	0.0540541	NA
AGAP012515-RA	mRNA	no significant PP	3.41485	0	NA	0	NA	NA	no	3.41485	0	0	NA	NA	no	0	NA	NA	no	0	NA	NA	0	0	0	0	0.140351	NA	0.140351	NA	0.0350877	NA	21.0235	0	2.03571	2.03571	NA	0.25	NA	0.25	NA	0.0714286	NA
AGAP001091-RA	mRNA	no significant PP	3.35494	1.37792	2.43478	38	1.43748	0.105263	no	2.27656	0.0599096	0	NA	NA	no	24	NA	NA	NA: nonTEBsum <30	0	NA	NA	0.506329	0.659005	0	0.139241	0.375	0.565217	0.285714	0.478261	0.142857	0.391304	20.2727	12.0134	1.83721	2.07407	1.4375	0.37037	0.5625	0.333333	0.4375	0.148148	0.3125
AGAP001057-RA	mRNA	no significant PP	3.35494	0.179729	18.6667	0	NA	NA	no	2.87566	0.179729	0	NA	NA	no	0	NA	NA	no	0	NA	NA	0.135593	0	0	0	0.160714	1	0.125	1	0.0357143	1	16.5185	2.25252	2.36	2.54545	1	0.363636	1	0.272727	1	0.0909091	1
AGAP002337-RA	mRNA	no significant PP	3.35494	0	NA	0	NA	NA	no	3.35494	0	0	NA	NA	no	0	NA	NA	no	0	NA	NA	0	0	0	0	0.0714286	NA	0.303571	NA	0.0178571	NA	29.2827	0	1.4359	1.4359	NA	0.0769231	NA	0.282051	NA	0.025641	NA
AGAP002741-RA	mRNA	no significant PP	3.35494	0.0599096	56	0	NA	NA	no	3.29503	0	0	NA	NA	no	0	NA	NA	no	0	NA	NA	0.0350877	0.479277	0.0599096	0.157895	0.0535714	1	0.214286	0	0	0	31.5352	0.750839	1.32558	1.33333	1	0.047619	1	0.142857	0	0	0
AGAP003016-RA	mRNA	no significant PP	3.35494	0	NA	0	NA	NA	no	3.35494	0	0	NA	NA	no	0	NA	NA	no	0	NA	NA	0	0.0599096	0	0.0178571	0.0892857	NA	0.160714	NA	0	NA	27.0302	0	1.55556	1.55556	NA	0.111111	NA	0.166667	NA	0	NA
AGAP003023-RA	mRNA	no significant PP	3.35494	0	NA	0	NA	NA	no	3.35494	0	0	NA	NA	no	0	NA	NA	no	0	NA	NA	0	0	0	0	0.142857	NA	0.803571	NA	0.0357143	NA	11.2626	0	3.73333	3.73333	NA	0.266667	NA	0.466667	NA	0.0666667	NA
AGAP007116-RA	mRNA	no significant PP	3.35494	0	NA	0	NA	NA	no	3.35494	0	0	NA	NA	no	0	NA	NA	no	0	NA	NA	0	0	0	0	0.0535714	NA	0.178571	NA	0	NA	15.0168	0	2.8	2.8	NA	0.15	NA	0.3	NA	0	NA
AGAP007767-RA	mRNA	no significant PP	3.35494	0	NA	0	NA	NA	no	3.35494	0	0	NA	NA	no	0	NA	NA	no	0	NA	NA	0	0	0	0	0.0714286	NA	0.357143	NA	0.0357143	NA	29.2827	0	1.4359	1.4359	NA	0.0769231	NA	0.435897	NA	0.025641	NA
AGAP009150-RA	mRNA	no significant PP	3.35494	0	NA	0	NA	NA	no	3.35494	0	0	NA	NA	no	0	NA	NA	no	0	NA	NA	0	0	0	0	0.196429	NA	0.125	NA	0.0535714	NA	29.2827	0	1.4359	1.4359	NA	0.230769	NA	0.179487	NA	0.0769231	NA
AGAP009658-RA	mRNA	no significant PP	3.35494	0	NA	0	NA	NA	no	3.35494	0	0	NA	NA	no	0	NA	NA	no	0	NA	NA	0	0	0	0	0.267857	NA	0.214286	NA	0.0535714	NA	33.0369	0	1.27273	1.27273	NA	0.272727	NA	0.227273	NA	0.0454545	NA
AGAP011166-RA	mRNA	no significant PP	3.35494	0	NA	0	NA	NA	no	3.35494	0	0	NA	NA	no	0	NA	NA	no	0	NA	NA	0	0.119819	0	0.0357143	0.196429	NA	0.339286	NA	0.0892857	NA	30.0336	0	1.4	1.4	NA	0.2	NA	0.3	NA	0.075	NA
AGAP011888-RA	mRNA	no significant PP	3.35494	0.119819	28	0	NA	NA	no	3.35494	0	0	NA	NA	no	0	NA	NA	no	0	NA	NA	0.0344828	0	0.0599096	0.0172414	0.0892857	0	0.178571	0	0.0357143	0	31.5352	1.50168	1.31818	1.33333	1	0.119048	0	0.238095	0	0.047619	0
AGAP004666-RA	mRNA	no significant PP	3.29503	5.33195	0.617978	115	-0.201638	0.0347826	no	0.119819	0	0	NA	NA	no	115	-0.201638	0.0347826	no	0	NA	NA	0.986111	0	0	0	0.781818	0.808989	0.309091	0.550562	0.218182	0.449438	23.276	29.2827	2.05714	1.77419	2.28205	0.709677	0.641026	0.290323	0.333333	0.193548	0.179487
AGAP011792-RA	mRNA	no significant PP	3.29503	0.778825	4.23077	48	-0.387298	0	no	0.119819	0	0	NA	NA	no	0	NA	NA	no	0	NA	NA	0.970588	3.17521	0.778825	0.970588	0.854545	0.692308	0.781818	0.153846	0.763636	0.153846	9.01007	3.7542	4	4.58333	2.6	0.583333	0.6	0.416667	0.2	0.333333	0.2
AGAP000171-RA	mRNA	no significant PP	3.29503	0.0599096	55	0	NA	NA	no	3.29503	0.0599096	0	NA	NA	no	0	NA	NA	no	0	NA	NA	0	0	0	0	0.0545455	0	0.418182	0	0.0363636	0	30.7844	0.750839	1.33333	1.34146	1	0.0487805	0	0.317073	0	0.0243902	0
AGAP000668-RA	mRNA	no significant PP	3.29503	0	NA	0	NA	NA	no	3.29503	0	0	NA	NA	no	0	NA	NA	no	0	NA	NA	0	0.0599096	0	0.0181818	0.109091	NA	0.381818	NA	0.0181818	NA	21.7743	0	1.89655	1.89655	NA	0.206897	NA	0.172414	NA	0.0344828	NA
AGAP001954-RA	mRNA	no significant PP	3.29503	0	NA	0	NA	NA	no	3.29503	0	0	NA	NA	no	0	NA	NA	no	0	NA	NA	0	0	0	0	0.0727273	NA	0.363636	NA	0.0363636	NA	24.0269	0	1.71875	1.71875	NA	0.09375	NA	0.3125	NA	0.03125	NA
AGAP002030-RA	mRNA	no significant PP	3.29503	0.0599096	55	0	NA	NA	no	3.23512	0	0	NA	NA	no	0	NA	NA	no	0	NA	NA	0.0357143	0.239638	0.0599096	0.0892857	0.0909091	0	0.236364	0	0.0363636	0	33.0369	0.750839	1.24444	1.25	1	0.113636	0	0.272727	0	0.0454545	0
AGAP002961-RA	mRNA	no significant PP	3.29503	0	NA	0	NA	NA	no	3.29503	0	0	NA	NA	no	0	NA	NA	no	0	NA	NA	0	0.599096	0	0.181818	0.0363636	NA	0.127273	NA	0	NA	29.2827	0	1.41026	1.41026	NA	0.0512821	NA	0.128205	NA	0	NA
AGAP004092-RA	mRNA	no significant PP	3.29503	0	NA	0	NA	NA	no	3.29503	0	0	NA	NA	no	0	NA	NA	no	0	NA	NA	0	0.119819	0	0.0363636	0.181818	NA	0.290909	NA	0.0909091	NA	31.5352	0	1.30952	1.30952	NA	0.214286	NA	0.309524	NA	0.0952381	NA
AGAP005733-RA	mRNA	no significant PP	3.29503	0	NA	0	NA	NA	no	3.29503	0	0	NA	NA	no	0	NA	NA	no	0	NA	NA	0	0	0	0	0.109091	NA	0.272727	NA	0.0909091	NA	24.7777	0	1.66667	1.66667	NA	0.151515	NA	0.393939	NA	0.121212	NA
AGAP005914-RA	mRNA	no significant PP	3.29503	0	NA	0	NA	NA	no	3.29503	0	0	NA	NA	no	0	NA	NA	no	0	NA	NA	0	0.179729	0	0.0545455	0.145455	NA	0.145455	NA	0	NA	26.2794	0	1.57143	1.57143	NA	0.114286	NA	0.142857	NA	0	NA
AGAP006171-RA	mRNA	no significant PP	3.29503	0	NA	0	NA	NA	no	3.29503	0	0	NA	NA	no	0	NA	NA	no	0	NA	NA	0	0	0	0	0.145455	NA	0.254545	NA	0.0181818	NA	24.7777	0	1.66667	1.66667	NA	0.121212	NA	0.363636	NA	0.030303	NA
AGAP009284-RA	mRNA	no significant PP	3.29503	0	NA	0	NA	NA	no	3.29503	0	0	NA	NA	no	0	NA	NA	no	0	NA	NA	0	0	0	0	0.127273	NA	0.163636	NA	0.0181818	NA	30.0336	0	1.375	1.375	NA	0.15	NA	0.2	NA	0.025	NA
AGAP011133-RA	mRNA	no significant PP	3.29503	0	NA	0	NA	NA	no	3.29503	0	0	NA	NA	no	0	NA	NA	no	0	NA	NA	0	0	0	0	0.127273	NA	0.454545	NA	0.0181818	NA	27.0302	0	1.52778	1.52778	NA	0.138889	NA	0.416667	NA	0.0277778	NA
AGAP011199-RA	mRNA	no significant PP	3.29503	0	NA	0	NA	NA	no	3.29503	0	0	NA	NA	no	0	NA	NA	no	0	NA	NA	0	0	0	0	0.0909091	NA	0.0909091	NA	0	NA	22.5252	0	1.83333	1.83333	NA	0.1	NA	0.133333	NA	0	NA
AGAP011663-RA	mRNA	no significant PP	3.29503	0	NA	0	NA	NA	no	3.29503	0	0	NA	NA	no	0	NA	NA	no	0	NA	NA	0	0.0599096	0	0.0181818	0.0181818	NA	0.127273	NA	0.0181818	NA	12.0134	0	3.4375	3.4375	NA	0.0625	NA	0.4375	NA	0.0625	NA
AGAP001386-RA	mRNA	no significant PP	3.23512	0	NA	0	NA	NA	no	3.23512	0	0	NA	NA	no	0	NA	NA	no	0	NA	NA	0	0.239638	0	0.0740741	0.148148	NA	0.277778	NA	0.0185185	NA	30.0336	0	1.35	1.35	NA	0.075	NA	0.325	NA	0.025	NA
AGAP001387-RA	mRNA	no significant PP	3.23512	0	NA	0	NA	NA	no	3.1153	0	0	NA	NA	no	0	NA	NA	no	0	NA	NA	0.037037	0.299548	0	0.0925926	0.222222	NA	0.296296	NA	0.111111	NA	25.5285	0	1.58824	1.58824	NA	0.205882	NA	0.235294	NA	0.0588235	NA
AGAP003416-RA	mRNA	no significant PP	3.23512	1.01846	3.17647	0	NA	NA	no	3.23512	1.01846	0	NA	NA	no	0	NA	NA	no	0	NA	NA	0	0	0	0	0.0740741	0.0588235	0.0740741	0.823529	0.0555556	0	17.2693	6.75755	2.21875	2.34783	1.88889	0.173913	0.111111	0.173913	0.666667	0.130435	0
AGAP003476-RA	mRNA	no significant PP	3.23512	0	NA	0	NA	NA	no	3.23512	0	0	NA	NA	no	0	NA	NA	no	0	NA	NA	0	0.239638	0	0.0740741	0.0555556	NA	0.296296	NA	0.0555556	NA	24.7777	0	1.63636	1.63636	NA	0.0606061	NA	0.393939	NA	0.0606061	NA
AGAP004744-RA	mRNA	no significant PP	3.23512	0	NA	0	NA	NA	no	3.23512	0	0	NA	NA	no	0	NA	NA	no	0	NA	NA	0	0	0	0	0.351852	NA	0.185185	NA	0.0555556	NA	24.7777	0	1.63636	1.63636	NA	0.242424	NA	0.242424	NA	0.0606061	NA
AGAP006472-RA	mRNA	no significant PP	3.23512	0	NA	0	NA	NA	no	3.23512	0	0	NA	NA	no	0	NA	NA	no	0	NA	NA	0	0.299548	0	0.0925926	0.0555556	NA	0.296296	NA	0	NA	27.7811	0	1.45946	1.45946	NA	0.0540541	NA	0.324324	NA	0	NA
AGAP008530-RA	mRNA	no significant PP	3.23512	0.0599096	54	0	NA	NA	no	3.23512	0.0599096	0	NA	NA	no	0	NA	NA	no	0	NA	NA	0	0	0	0	0.111111	0	0.240741	0	0.0185185	0	27.7811	0.750839	1.44737	1.45946	1	0.135135	0	0.297297	0	0.027027	0
AGAP009105-RA	mRNA	no significant PP	3.23512	0	NA	0	NA	NA	no	3.23512	0	0	NA	NA	no	0	NA	NA	no	0	NA	NA	0	0	0	0	0.37037	NA	0.333333	NA	0.12963	NA	32.2861	0	1.25581	1.25581	NA	0.348837	NA	0.302326	NA	0.0930233	NA
AGAP009919-RA	mRNA	no significant PP	3.23512	0	NA	0	NA	NA	no	3.23512	0	0	NA	NA	no	0	NA	NA	no	0	NA	NA	0	0	0	0	0.407407	NA	0.555556	NA	0.222222	NA	29.2827	0	1.38462	1.38462	NA	0.461538	NA	0.461538	NA	0.230769	NA
AGAP010588-RA	mRNA	no significant PP	3.23512	0	NA	0	NA	NA	no	3.23512	0	0	NA	NA	no	0	NA	NA	no	0	NA	NA	0	0.0599096	0	0.0185185	0.148148	NA	0.444444	NA	0.0925926	NA	31.5352	0	1.28571	1.28571	NA	0.166667	NA	0.404762	NA	0.119048	NA
AGAP010686-RA	mRNA	no significant PP	3.23512	0	NA	0	NA	NA	no	3.23512	0	0	NA	NA	no	0	NA	NA	no	0	NA	NA	0	0	0	0	0.166667	NA	0.259259	NA	0.037037	NA	30.7844	0	1.31707	1.31707	NA	0.195122	NA	0.219512	NA	0.0243902	NA
AGAP000869-RA	mRNA	no significant PP	3.17521	0.119819	26.5	0	NA	NA	no	3.17521	0.0599096	0	NA	NA	no	0	NA	NA	no	0	NA	NA	0.0181818	0.119819	0.0599096	0.0545455	0.132075	1	0.132075	0	0.0188679	0	22.5252	1.50168	1.71875	1.76667	1	0.166667	1	0.133333	0	0.0333333	0
AGAP000889-RA	mRNA	no significant PP	3.17521	0.119819	26.5	0	NA	NA	no	3.17521	0.119819	0	NA	NA	no	0	NA	NA	no	0	NA	NA	0	0	0	0	0.377358	1	0.226415	0	0.113208	0	23.276	0.750839	1.71875	1.70968	2	0.419355	1	0.193548	0	0.0967742	0
AGAP004533-RA	mRNA	no significant PP	3.17521	0	NA	0	NA	NA	no	3.17521	0	0	NA	NA	no	0	NA	NA	no	0	NA	NA	0	0	0	0	0.528302	NA	0.264151	NA	0.207547	NA	27.0302	0	1.47222	1.47222	NA	0.444444	NA	0.194444	NA	0.138889	NA
AGAP007574-RA	mRNA	no significant PP	3.17521	0	NA	0	NA	NA	no	3.17521	0	0	NA	NA	no	0	NA	NA	no	0	NA	NA	0	0	0	0	0.981132	NA	0	NA	0	NA	3.00336	0	13.25	13.25	NA	0.75	NA	0	NA	0	NA
AGAP007960-RA	mRNA	no significant PP	3.17521	0	NA	0	NA	NA	no	3.17521	0	0	NA	NA	no	0	NA	NA	no	0	NA	NA	0	0	0	0	0.150943	NA	0.207547	NA	0.0566038	NA	31.5352	0	1.2619	1.2619	NA	0.166667	NA	0.238095	NA	0.0714286	NA
AGAP008249-RA	mRNA	no significant PP	3.17521	0.419367	7.57143	0	NA	NA	no	0.239638	0	0	NA	NA	no	0	NA	NA	no	0	NA	NA	0.933333	0	0	0	0.113208	0	0.188679	0	0.0566038	0	29.2827	1.50168	1.46341	1.35897	3.5	0.128205	0	0.205128	0	0.0512821	0
AGAP008827-RA	mRNA	no significant PP	3.17521	0	NA	0	NA	NA	no	3.17521	0	0	NA	NA	no	0	NA	NA	no	0	NA	NA	0	0.119819	0	0.0377358	0.0377358	NA	0.509434	NA	0	NA	22.5252	0	1.76667	1.76667	NA	0.0333333	NA	0.433333	NA	0	NA
AGAP008898-RA	mRNA	no significant PP	3.17521	0	NA	0	NA	NA	no	3.17521	0	0	NA	NA	no	0	NA	NA	no	0	NA	NA	0	0	0	0	0.0188679	NA	0.0754717	NA	0	NA	6.75755	0	5.88889	5.88889	NA	0.111111	NA	0.111111	NA	0	NA
AGAP012134-RA	mRNA	no significant PP	3.17521	0	NA	0	NA	NA	no	3.17521	0	0	NA	NA	no	0	NA	NA	no	0	NA	NA	0	0.119819	0	0.0377358	0.113208	NA	0.0943396	NA	0.0188679	NA	32.2861	0	1.23256	1.23256	NA	0.116279	NA	0.0697674	NA	0.0232558	NA
AGAP028121-RA	mRNA	no significant PP	3.17521	0	NA	0	NA	NA	no	3.17521	0	0	NA	NA	no	0	NA	NA	no	0	NA	NA	0	0.179729	0	0.0566038	0.716981	NA	0.169811	NA	0.0943396	NA	27.0302	0	1.47222	1.47222	NA	0.666667	NA	0.194444	NA	0.138889	NA
AGAP003301-RA	mRNA	no significant PP	3.1153	0	NA	0	NA	NA	no	3.1153	0	0	NA	NA	no	0	NA	NA	no	0	NA	NA	0	0	0	0	0.115385	NA	0.25	NA	0.0384615	NA	25.5285	0	1.52941	1.52941	NA	0.176471	NA	0.264706	NA	0.0588235	NA
AGAP004430-RA	mRNA	no significant PP	3.1153	0.119819	26	0	NA	NA	no	3.05539	0.0599096	0	NA	NA	no	0	NA	NA	no	0	NA	NA	0.037037	0.0599096	0.0599096	0.037037	0.288462	0.5	0.423077	0.5	0.173077	0	30.0336	1.50168	1.28571	1.3	1	0.275	0.5	0.425	0.5	0.175	0
AGAP006238-RA	mRNA	no significant PP	3.1153	0	NA	0	NA	NA	no	3.1153	0	0	NA	NA	no	0	NA	NA	no	0	NA	NA	0	0.0599096	0	0.0192308	0.307692	NA	0.192308	NA	0.0576923	NA	25.5285	0	1.52941	1.52941	NA	0.382353	NA	0.147059	NA	0.0588235	NA
AGAP009176-RA	mRNA	no significant PP	3.1153	0	NA	0	NA	NA	no	3.1153	0	0	NA	NA	no	0	NA	NA	no	0	NA	NA	0	0	0	0	0.192308	NA	0.134615	NA	0.0192308	NA	30.0336	0	1.3	1.3	NA	0.2	NA	0.175	NA	0.025	NA
AGAP009747-RA	mRNA	no significant PP	3.1153	0	NA	0	NA	NA	no	3.1153	0	0	NA	NA	no	0	NA	NA	no	0	NA	NA	0	0	0	0	0.230769	NA	0.192308	NA	0.0576923	NA	21.0235	0	1.85714	1.85714	NA	0.321429	NA	0.178571	NA	0.0714286	NA
AGAP028223-RA	mRNA	no significant PP	3.1153	0	NA	0	NA	NA	no	3.1153	0	0	NA	NA	no	0	NA	NA	no	0	NA	NA	0	0	0	0	0.0576923	NA	0.557692	NA	0.0576923	NA	21.0235	0	1.85714	1.85714	NA	0.0357143	NA	0.535714	NA	0.0357143	NA
AGAP002171-RA	mRNA	no significant PP	3.05539	0	NA	0	NA	NA	no	3.05539	0	0	NA	NA	no	0	NA	NA	no	0	NA	NA	0	0.119819	0	0.0392157	0.27451	NA	0.235294	NA	0.0392157	NA	25.5285	0	1.5	1.5	NA	0.205882	NA	0.205882	NA	0.0294118	NA
AGAP002414-RA	mRNA	no significant PP	3.05539	0	NA	0	NA	NA	no	3.05539	0	0	NA	NA	no	0	NA	NA	no	0	NA	NA	0	0.119819	0	0.0392157	0.647059	NA	0.137255	NA	0	NA	18.771	0	2.04	2.04	NA	0.44	NA	0.2	NA	0	NA
AGAP002481-RA	mRNA	no significant PP	3.05539	0.0599096	51	0	NA	NA	no	3.05539	0.0599096	0	NA	NA	no	0	NA	NA	no	0	NA	NA	0	0.0599096	0.0599096	0.0384615	0.294118	0	0.215686	0	0.0588235	0	27.0302	0.750839	1.40541	1.41667	1	0.25	0	0.194444	0	0.0555556	0
AGAP002693-RA	mRNA	no significant PP	3.05539	0	NA	0	NA	NA	no	3.05539	0	0	NA	NA	no	0	NA	NA	no	0	NA	NA	0	0.119819	0	0.0392157	0.137255	NA	0.294118	NA	0.0588235	NA	27.7811	0	1.37838	1.37838	NA	0.162162	NA	0.351351	NA	0.0810811	NA
AGAP003459-RA	mRNA	no significant PP	3.05539	0	NA	0	NA	NA	no	2.87566	0	0	NA	NA	no	0	NA	NA	no	0	NA	NA	0.0588235	0	0	0	0.0784314	NA	0.235294	NA	0.0392157	NA	18.0201	0	2.125	2.125	NA	0.166667	NA	0.375	NA	0.0833333	NA
AGAP003612-RA	mRNA	no significant PP	3.05539	0	NA	0	NA	NA	no	3.05539	0	0	NA	NA	no	0	NA	NA	no	0	NA	NA	0	0	0	0	0.117647	NA	0.411765	NA	0	NA	15.0168	0	2.55	2.55	NA	0.2	NA	0.25	NA	0	NA
AGAP003779-RA	mRNA	no significant PP	3.05539	0.0599096	51	0	NA	NA	no	3.05539	0.0599096	0	NA	NA	no	0	NA	NA	no	0	NA	NA	0	0	0	0	0.45098	0	0.0784314	0	0.0392157	0	31.5352	0.750839	1.2093	1.21429	1	0.404762	0	0.0714286	0	0.047619	0
AGAP004144-RA	mRNA	no significant PP	3.05539	0	NA	0	NA	NA	no	3.05539	0	0	NA	NA	no	0	NA	NA	no	0	NA	NA	0	0.119819	0	0.0392157	0.0392157	NA	0.196078	NA	0.0196078	NA	30.7844	0	1.2439	1.2439	NA	0.0487805	NA	0.195122	NA	0.0243902	NA
AGAP004151-RA	mRNA	no significant PP	3.05539	0	NA	0	NA	NA	no	3.05539	0	0	NA	NA	no	0	NA	NA	no	0	NA	NA	0	0.0599096	0	0.0196078	0.0784314	NA	0.235294	NA	0.0392157	NA	15.0168	0	2.55	2.55	NA	0.15	NA	0.15	NA	0.05	NA
AGAP006669-RA	mRNA	no significant PP	3.05539	0.0599096	51	0	NA	NA	no	2.99548	0	0	NA	NA	no	0	NA	NA	no	0	NA	NA	0.0384615	0.0599096	0.0599096	0.0384615	0.137255	1	0.117647	0	0.0588235	0	24.0269	0.750839	1.57576	1.59375	1	0.125	1	0.15625	0	0.0625	0
AGAP011217-RA	mRNA	no significant PP	3.05539	0	NA	0	NA	NA	no	3.05539	0	0	NA	NA	no	0	NA	NA	no	0	NA	NA	0	0	0	0	0.0980392	NA	0.72549	NA	0	NA	12.7643	0	3	3	NA	0.235294	NA	0.352941	NA	0	NA
AGAP000332-RA	mRNA	no significant PP	2.99548	0	NA	0	NA	NA	no	2.99548	0	0	NA	NA	no	0	NA	NA	no	0	NA	NA	0	0	0	0	0.14	NA	0.1	NA	0	NA	31.5352	0	1.19048	1.19048	NA	0.142857	NA	0.119048	NA	0	NA
AGAP000783-RA	mRNA	no significant PP	2.99548	0	NA	0	NA	NA	no	2.99548	0	0	NA	NA	no	0	NA	NA	no	0	NA	NA	0	0	0	0	0.14	NA	0.14	NA	0.04	NA	24.7777	0	1.51515	1.51515	NA	0.151515	NA	0.151515	NA	0.030303	NA
AGAP001069-RA	mRNA	no significant PP	2.99548	0	NA	0	NA	NA	no	2.99548	0	0	NA	NA	no	0	NA	NA	no	0	NA	NA	0	0	0	0	0.68	NA	0.42	NA	0.28	NA	22.5252	0	1.66667	1.66667	NA	0.666667	NA	0.4	NA	0.266667	NA
AGAP001081-RA	mRNA	no significant PP	2.99548	0	NA	0	NA	NA	no	2.99548	0	0	NA	NA	no	0	NA	NA	no	0	NA	NA	0	0	0	0	0.6	NA	0.34	NA	0.1	NA	15.7676	0	2.38095	2.38095	NA	0.333333	NA	0.47619	NA	0.142857	NA
AGAP001804-RA	mRNA	no significant PP	2.99548	0	NA	0	NA	NA	no	2.99548	0	0	NA	NA	no	0	NA	NA	no	0	NA	NA	0	0	0	0	0.28	NA	0.4	NA	0.22	NA	22.5252	0	1.66667	1.66667	NA	0.233333	NA	0.333333	NA	0.166667	NA
AGAP002729-RA	mRNA	no significant PP	2.99548	0	NA	0	NA	NA	no	2.99548	0	0	NA	NA	no	0	NA	NA	no	0	NA	NA	0	0	0	0	0.76	NA	0.76	NA	0.66	NA	14.2659	0	2.63158	2.63158	NA	0.421053	NA	0.421053	NA	0.157895	NA
AGAP003489-RA	mRNA	no significant PP	2.99548	0	NA	0	NA	NA	no	2.93557	0	0	NA	NA	no	0	NA	NA	no	0	NA	NA	0.02	0	0	0	0.16	NA	0.12	NA	0.06	NA	21.0235	0	1.78571	1.78571	NA	0.25	NA	0.178571	NA	0.107143	NA
AGAP003593-RA	mRNA	no significant PP	2.99548	0	NA	0	NA	NA	no	2.99548	0	0	NA	NA	no	0	NA	NA	no	0	NA	NA	0	0	0	0	0.24	NA	0.1	NA	0.04	NA	15.7676	0	2.38095	2.38095	NA	0.380952	NA	0.190476	NA	0.0952381	NA
AGAP004239-RA	mRNA	no significant PP	2.99548	0	NA	0	NA	NA	no	2.99548	0	0	NA	NA	no	0	NA	NA	no	0	NA	NA	0	0	0	0	0.2	NA	0.24	NA	0.08	NA	27.0302	0	1.38889	1.38889	NA	0.25	NA	0.25	NA	0.0833333	NA
AGAP008354-RA	mRNA	no significant PP	2.99548	0	NA	0	NA	NA	no	2.99548	0	0	NA	NA	no	0	NA	NA	no	0	NA	NA	0	0	0	0	0.38	NA	0.16	NA	0	NA	17.2693	0	2.17391	2.17391	NA	0.0434783	NA	0.26087	NA	0	NA
AGAP009496-RA	mRNA	no significant PP	2.99548	0	NA	0	NA	NA	no	2.99548	0	0	NA	NA	no	0	NA	NA	no	0	NA	NA	0	0	0	0	0.66	NA	0.22	NA	0.18	NA	19.5218	0	1.92308	1.92308	NA	0.5	NA	0.192308	NA	0.153846	NA
AGAP009623-RA	mRNA	no significant PP	2.99548	0.119819	25	0	NA	NA	no	2.99548	0.119819	0	NA	NA	no	0	NA	NA	no	0	NA	NA	0	0	0	0	0.34	1	0.42	0	0.06	0	21.7743	0.750839	1.73333	1.72414	2	0.344828	1	0.310345	0	0.0689655	0
AGAP012138-RA	mRNA	no significant PP	2.99548	0	NA	0	NA	NA	no	2.33647	0	0	NA	NA	no	0	NA	NA	no	0	NA	NA	0.22	0	0	0	0.02	NA	0.3	NA	0	NA	22.5252	0	1.66667	1.66667	NA	0.0333333	NA	0.4	NA	0	NA
AGAP001134-RA	mRNA	no significant PP	2.93557	0.0599096	49	0	NA	NA	no	2.93557	0.0599096	0	NA	NA	no	0	NA	NA	no	0	NA	NA	0	0.0599096	0	0.02	0.0612245	1	0.265306	0	0.0408163	0	9.76091	0.750839	3.57143	3.76923	1	0.230769	1	0.615385	0	0.153846	0
AGAP003872-RA	mRNA	no significant PP	2.93557	0.119819	24.5	0	NA	NA	no	2.93557	0.119819	0	NA	NA	no	0	NA	NA	no	0	NA	NA	0	0	0	0	0.163265	0	0.183673	0	0.0204082	0	27.0302	0.750839	1.37838	1.36111	2	0.194444	0	0.138889	0	0.0277778	0
AGAP004828-RA	mRNA	no significant PP	2.93557	0.898644	3.26667	11	NA	NA	NA: Bsum <30	2.93557	0.898644	11	NA	NA	NA: Usum <30	11	NA	NA	NA: nonTEBsum <30	11	NA	NA: nonTEBsum <30	0	0	0	0	0.0816327	0.733333	0.938776	0.2	0.0204082	0.0666667	10.5117	7.50839	2.66667	3.5	1.5	0.285714	0.8	0.785714	0.2	0.0714286	0.1
AGAP007074-RA	mRNA	no significant PP	2.75584	10.6639	0.258427	111	1.0269	0.0810811	no	1.91711	3.89412	72	0.238479	0.0555556	no	88	1.58037	0.102273	no	51	0.562544	0.0784314	0.566964	0.299548	0.0599096	0.0267857	0.73913	0.893258	0.26087	0.421348	0.108696	0.337079	14.2659	27.7811	4	2.42105	4.81081	0.421053	0.702703	0.578947	0.297297	0.210526	0.0810811
AGAP004693-RA	mRNA	no significant PP	2.57611	1.67747	1.53571	17	NA	NA	NA: Bsum <30	2.57611	1.67747	17	NA	NA	NA: Usum <30	17	NA	NA	NA: nonTEBsum <30	17	NA	NA: nonTEBsum <30	0	0	0	0	0.209302	0.964286	0.72093	0.25	0.162791	0.25	18.0201	11.2626	1.82051	1.79167	1.86667	0.291667	0.933333	0.625	0.333333	0.208333	0.333333
AGAP012432-RA	mRNA	no significant PP	2.39638	2.45629	0.97561	36	-0.621059	0	no	0.419367	0.0599096	1	NA	NA	NA: Usum <30	36	-0.621059	0	no	1	NA	NA: nonTEBsum <30	0.901235	0	0	0	0.575	0.585366	0.625	0.390244	0.575	0	9.01007	9.01007	3.375	3.33333	3.41667	0.416667	0.5	0.583333	0.416667	0.416667	0
AGAP002952-RA	mRNA	no significant PP	2.27656	2.81575	0.808511	101	0.402326	0.0594059	no	0.599096	0	0	NA	NA	no	0	NA	NA	no	0	NA	NA	0.882353	1.67747	2.81575	0.882353	0.342105	0.893617	0.210526	0.12766	0.0263158	0.12766	16.5185	19.5218	1.77083	1.72727	1.80769	0.181818	0.807692	0.272727	0.115385	0.0454545	0.115385
AGAP006932-RA	mRNA	no significant PP	2.27656	1.13828	2	0	NA	NA	no	2.27656	1.13828	0	NA	NA	no	0	NA	NA	no	0	NA	NA	0	0	0	0	0.236842	0.842105	0.236842	0.0526316	0.0526316	0	21.0235	8.25923	1.46154	1.35714	1.72727	0.285714	0.818182	0.285714	0.0909091	0.0714286	0
AGAP002984-RA	mRNA	no significant PP	1.91711	13.899	0.137931	251	-0.211548	0.0278884	no	0.419367	0	0	NA	NA	no	251	-0.211548	0.0278884	no	0	NA	NA	0.973485	0	0	0	0.75	0.961207	0.75	0.0948276	0.6875	0.0818966	8.25923	36.7911	4.4	2.90909	4.73469	0.545455	0.918367	0.545455	0.204082	0.363636	0.183673
AGAP002215-RA	mRNA	no significant PP	1.91711	2.57611	0.744186	0	NA	NA	no	1.91711	2.57611	0	NA	NA	no	0	NA	NA	no	0	NA	NA	0	0	0	0	0.03125	0	0.25	0	0	0	17.2693	0.750839	3.125	1.3913	43	0.0434783	0	0.173913	0	0	0
AGAP010309-RA	mRNA	no significant PP	1.49774	14.7378	0.101626	6	NA	NA	NA: Bsum <30	0	14.0188	0	NA	NA	no	6	NA	NA	NA: nonTEBsum <30	0	NA	NA	0.136531	0	0.0599096	0.00369004	0.92	0.95935	1	0.53252	0.92	0.53252	5.25587	30.0336	5.76596	3.57143	6.15	0.714286	0.8	1	0.35	0.714286	0.35
AGAP004711-RA	mRNA	no significant PP	1.43783	1.67747	0.857143	11	NA	NA	NA: Bsum <30	1.43783	1.67747	11	NA	NA	NA: Usum <30	11	NA	NA	NA: nonTEBsum <30	11	NA	NA: nonTEBsum <30	0	0	0	0	0.375	0.714286	0.541667	0.214286	0.25	0.107143	15.7676	8.25923	1.625	1.14286	2.54545	0.333333	0.545455	0.571429	0.272727	0.238095	0.0909091
AGAP012468-RA	mRNA	no significant PP	1.43783	4.13376	0.347826	19	NA	NA	NA: Bsum <30	0.0599096	0.0599096	0	NA	NA	no	18	NA	NA	NA: nonTEBsum <30	0	NA	NA	0.978495	0	0.179729	0.0322581	0.0833333	0.942029	0.916667	0.391304	0	0.376812	8.25923	18.771	2.58333	2.18182	2.76	0.0909091	0.84	0.909091	0.36	0	0.32
AGAP005628-RA	mRNA	no significant PP	1.37792	1.61756	0.851852	6	NA	NA	NA: Bsum <30	0	0	0	NA	NA	no	0	NA	NA	no	0	NA	NA	1	1.37792	1.61756	1	0.913043	0.703704	0.130435	0.259259	0.0434783	0.185185	5.25587	15.0168	1.85185	3.28571	1.35	0.714286	0.6	0.428571	0.25	0.142857	0.15
AGAP012725-RA	mRNA	no significant PP	1.31801	11.7423	0.112245	48	1.08347	0.104167	no	0.0599096	2.27656	0	NA	NA	no	48	1.08347	0.104167	no	0	NA	NA	0.821101	0	0.0599096	0.00458716	0.318182	0.816327	0.5	0.346939	0.0909091	0.260204	9.01007	36.0403	3.63333	1.83333	4.08333	0.416667	0.75	0.5	0.3125	0.166667	0.208333
AGAP013734-RA	mRNA	no significant PP	1.31801	1.91711	0.6875	8	NA	NA	NA: Bsum <30	0	0	0	NA	NA	no	8	NA	NA	NA: nonTEBsum <30	0	NA	NA	1	0	0	0	0.954545	1	0.818182	1	0.818182	1	4.50504	3.00336	5.4	3.66667	8	0.833333	1	0.666667	1	0.666667	1
AGAP028183-RA	mRNA	no significant PP	1.31801	4.43331	0.297297	14	NA	NA	NA: Bsum <30	0	0	0	NA	NA	no	14	NA	NA	NA: nonTEBsum <30	0	NA	NA	1	0	0	0	0.954545	0.824324	0.272727	0.891892	0.272727	0.756757	7.50839	11.2626	3.84	2.2	4.93333	0.9	0.533333	0.4	0.666667	0.4	0.333333
AGAP001067-RA	mRNA	no significant PP	1.13828	3.65448	0.311475	16	NA	NA	NA: Bsum <30	0.778825	1.8572	6	NA	NA	NA: Usum <30	16	NA	NA	NA: nonTEBsum <30	6	NA	NA: nonTEBsum <30	0.45	0	0	0	0.421053	0.901639	0.736842	0.360656	0.263158	0.344262	10.5117	24.0269	1.73913	1.35714	1.90625	0.5	0.84375	0.642857	0.28125	0.285714	0.25
AGAP004667-RA	mRNA	no significant PP	1.13828	2.09684	0.542857	17	NA	NA	NA: Bsum <30	1.13828	2.09684	17	NA	NA	NA: Usum <30	15	NA	NA	NA: nonTEBsum <30	15	NA	NA: nonTEBsum <30	0	0	0.119819	0.037037	0.315789	1	0.736842	0.285714	0.0526316	0.285714	9.01007	12.7643	1.86207	1.58333	2.05882	0.333333	1	0.75	0.294118	0.0833333	0.294118
AGAP001085-RA	mRNA	no significant PP	1.01846	50.384	0.020214	24	NA	NA	NA: Bsum <30	0.119819	22.1066	6	NA	NA	NA: Usum <30	24	NA	NA	NA: nonTEBsum <30	6	NA	NA: nonTEBsum <30	0.567599	0	0.0599096	0.0011655	0.529412	0.88585	0.882353	0.312723	0.411765	0.205707	7.50839	63.0705	9.12766	1.7	10.0119	0.6	0.845238	0.9	0.297619	0.5	0.190476
AGAP005623-RA	mRNA	no significant PP	1.01846	5.6315	0.180851	6	NA	NA	NA: Bsum <30	0.299548	0	0	NA	NA	no	6	NA	NA	NA: nonTEBsum <30	0	NA	NA	0.954955	0	0	0	0.764706	0.819149	0.0588235	0.712766	0	0.606383	7.50839	15.0168	3.7	1.7	4.7	0.6	0.55	0.1	0.55	0	0.3
AGAP010050-RA	mRNA	no significant PP	1.01846	3.95403	0.257576	11	NA	NA	NA: Bsum <30	1.01846	3.95403	11	NA	NA	NA: Usum <30	11	NA	NA	NA: nonTEBsum <30	11	NA	NA: nonTEBsum <30	0	0	0	0	0.411765	0.818182	0.823529	0.19697	0.294118	0.121212	9.76091	29.2827	1.59615	1.30769	1.69231	0.384615	0.74359	0.846154	0.282051	0.307692	0.153846
AGAP007070-RA	mRNA	no significant PP	0.778825	9.70535	0.0802469	19	NA	NA	NA: Bsum <30	0	0	0	NA	NA	no	19	NA	NA	NA: nonTEBsum <30	0	NA	NA	1	0	0	0	0.384615	0.919753	0.615385	0.679012	0.384615	0.604938	8.25923	20.2727	4.60526	1.18182	6	0.363636	0.777778	0.636364	0.444444	0.363636	0.259259
AGAP007073-RA	mRNA	no significant PP	0.539186	9.76526	0.0552147	10	NA	NA	NA: Bsum <30	0	0	0	NA	NA	no	10	NA	NA	NA: nonTEBsum <30	0	NA	NA	1	0	0	0	0.222222	0.920245	0.666667	0.674847	0.222222	0.601227	5.25587	20.2727	5.05882	1.28571	6.03704	0.285714	0.777778	0.714286	0.444444	0.285714	0.259259
AGAP012961-RA	mRNA	no significant PP	0.479277	2.99548	0.16	13	NA	NA	NA: Bsum <30	0	0	0	NA	NA	no	13	NA	NA	NA: nonTEBsum <30	0	NA	NA	1	0	0	0	0.75	0.98	0.75	0.02	0.5	0.02	4.50504	9.01007	3.22222	1.33333	4.16667	0.666667	0.916667	0.666667	0.0833333	0.333333	0.0833333
AGAP013306-RA	mRNA	no significant PP	0.479277	3.71439	0.129032	0	NA	NA	no	0	0	0	NA	NA	no	0	NA	NA	no	0	NA	NA	1	0	0	0	0.25	0.983871	0.5	0.0483871	0.125	0.0483871	5.25587	6.75755	4.375	1.14286	6.88889	0.285714	0.888889	0.571429	0.333333	0.142857	0.333333
AGAP013422-RA	mRNA	no significant PP	0.479277	3.71439	0.129032	0	NA	NA	no	0	0	0	NA	NA	no	0	NA	NA	no	0	NA	NA	1	0	0	0	0.25	0.983871	0.5	0.0483871	0.125	0.0483871	5.25587	6.75755	4.375	1.14286	6.88889	0.285714	0.888889	0.571429	0.333333	0.142857	0.333333
AGAP003005-RA	mRNA	no significant PP	0.179729	4.43331	0.0405405	16	NA	NA	NA: Bsum <30	0.0599096	0	0	NA	NA	no	0	NA	NA	no	0	NA	NA	0.987013	0.119819	4.43331	0.987013	0.333333	0.810811	0.333333	0.959459	0.333333	0.797297	2.25252	6.00671	7	1	9.25	0.333333	0.375	0.333333	0.75	0.333333	0.25
AGAP012583-RA	mRNA	no significant PP	0.179729	8.98644	0.02	3	NA	NA	NA: Bsum <30	0	0	0	NA	NA	no	3	NA	NA	NA: nonTEBsum <30	0	NA	NA	1	0	0	0	0	0.92	0.333333	0.0733333	0	0.00666667	1.50168	16.5185	6.375	1.5	6.81818	0	0.818182	0.5	0.136364	0	0.0454545
AGAP004897-RA	mRNA	no significant PP	0.119819	3.83421	0.03125	1	NA	NA	NA: Bsum <30	0.0599096	2.45629	0	NA	NA	no	1	NA	NA	NA: nonTEBsum <30	0	NA	NA	0.363636	0	0	0	0.5	0.9375	0.5	0.34375	0	0.34375	1.50168	23.276	2	1	2.06452	0.5	0.903226	0.5	0.258065	0	0.258065
AGAP007483-RA	mRNA	no significant PP	0	5.03241	0	0	NA	NA	no	0	5.03241	0	NA	NA	no	0	NA	NA	no	0	NA	NA	0	0	0	0	NA	0	NA	1	NA	0	0	0.750839	84	NA	84	NA	0	NA	1	NA	0
AGAP010323-RA	mRNA	no significant PP	0	4.61304	0	0	NA	NA	no	0	0	0	NA	NA	no	0	NA	NA	no	0	NA	NA	1	0	0	0	NA	1	NA	0	NA	0	0	6.00671	9.625	NA	9.625	NA	1	NA	0	NA	0
AGAP012078-RA	mRNA	no significant PP	0	7.24906	0	0	NA	NA	no	0	0.119819	0	NA	NA	no	0	NA	NA	no	0	NA	NA	0.983471	0	0	0	NA	0.0991736	NA	0.165289	NA	0.0330579	0	54.8113	1.65753	NA	1.65753	NA	0.150685	NA	0.191781	NA	0.0410959
AGAP012502-RA	mRNA	no significant PP	0	3.47476	0	0	NA	NA	no	0	0	0	NA	NA	no	0	NA	NA	no	0	NA	NA	1	0	0	0	NA	0.965517	NA	0.241379	NA	0.241379	0	10.5117	4.14286	NA	4.14286	NA	0.857143	NA	0.214286	NA	0.214286

## Sheet: Table S2
Principal Components Analysis, individuals' coordinates:				Principal Components Analysis, variables' contribution:
ID	Dimension 1	Dimension 2				Dimension 1	Dimension 2	Dimension 3	Dimension 4	Dimension 5
AGAP003387-RA	-2.96468	3.74505		Bs	count all bonafide sense reads (RPM)	0.0444823	0.534843	16.2309	73.3409	0.171029
AGAP012956-RB	-2.30594	0.847399		Bas	count all bonafide antisense reads (RPM)	5.33226	1.44055	5.28351	6.61261	63.1849
AGAP012956-RA	-2.3058	0.847441		LOGratioBsBas	log2(ratioBsBas)	13.5622	4.48101	3.27436	0.910765	1.16502
AGAP002924-RA	-1.73401	0.467824		BZ	10-nt-overlap z-score with bonafide reads	17.7087	0.0176246	0.0186416	0.743502	0.446271
AGAP002924-RB	-1.73317	0.466615		BpctPP	10-nt-overlap percentage with bonafide reads	16.1191	0.0237288	0.0108325	0.986819	1.59946
AGAP012014-RA	-1.71105	0.50106		UZ	10-nt-overlap z-score with genome-unique reads	5.74672	37.6119	1.53727	0.0309764	0.0345486
AGAP012014-RB	-1.70873	0.499893		UpctPP	10-nt-overlap percentage with genome-unique reads	5.82789	36.4446	2.20838	0.0021019	0.0625317
AGAP010251-RA	-1.69907	0.472167		pctrepeats	percentage genome-repeated reads (1-[(Us+Uas)/(Bs+Bas)])	9.14164	10.7536	4.00574	0.104257	0.00114355
AGAP007749-RA	-1.67932	0.47094		nc1UBs	1U % for bonafide sense reads	3.44282	0.925736	39.9128	2.47058	0.000220332
AGAP004038-RA	-1.62845	0.528279		nc1UBas	1U % for bonafide antisense reads	11.0752	4.73895	0.0642397	0.105972	0.932034
AGAP009431-RA	-1.58997	0.447493		nc10ABs	10A % for bonafide sense reads	5.42658	2.94077	11.5688	4.81319	31.9992
AGAP009431-RB	-1.58022	0.436501		nc10ABas	10A % for bonafide antisense reads	6.57234	0.0867499	15.8846	9.87834	0.403685
AGAP007406-RA	-1.53119	0.423969
AGAP006023-RB	-1.51174	0.405569
AGAP008075-RB	-1.51012	0.38781		Principal Components Analysis, variables' cos2:
AGAP008075-RC	-1.50854	0.379928
AGAP008075-RA	-1.5076	0.377694				Dimension 1	Dimension 2	Dimension 3	Dimension 4	Dimension 5
AGAP005947-RA	-1.49853	0.525701		Bs	count all bonafide sense reads (RPM)	0.00198916	0.0095429	0.201175	0.726819	0.00136382
AGAP006023-RA	-1.49383	0.395814		Bas	count all bonafide antisense reads (RPM)	0.238448	0.025703	0.0654868	0.065532	0.50385
AGAP005427-RA	-1.48507	0.383272		LOGratioBsBas	log2(ratioBsBas)	0.606475	0.079952	0.0405842	0.00902582	0.0092901
AGAP001686-RA	-1.47996	0.346821		BZ	10-nt-overlap z-score with bonafide reads	0.791901	0.000314465	0.000231054	0.00736822	0.00355866
AGAP008879-RA	-1.46536	0.449331		BpctPP	10-nt-overlap percentage with bonafide reads	0.720816	0.000423379	0.000134264	0.00977952	0.0127545
AGAP003545-RB	-1.4562	0.460701		UZ	10-nt-overlap z-score with genome-unique reads	0.256982	0.671088	0.0190538	0.00030698	0.000275498
AGAP003649-RA	-1.45428	0.376931		UpctPP	10-nt-overlap percentage with genome-unique reads	0.260612	0.65026	0.027372	2.08302e-05	0.000498641
AGAP003649-RB	-1.45428	0.376931		pctrepeats	percentage genome-repeated reads (1-[(Us+Uas)/(Bs+Bas)])	0.408797	0.19187	0.0496494	0.0010332	9.11892e-06
AGAP003649-RC	-1.45428	0.376931		nc1UBs	1U % for bonafide sense reads	0.153956	0.0165174	0.494702	0.0244839	1.75698e-06
AGAP001643-RA	-1.44572	0.33129		nc1UBas	1U % for bonafide antisense reads	0.495263	0.0845544	0.000796224	0.0010502	0.00743224
AGAP003545-RA	-1.44559	0.457616		nc10ABs	10A % for bonafide sense reads	0.242666	0.0524705	0.14339	0.0476994	0.255168
AGAP004396-RA	-1.43894	0.361867		nc10ABas	10A % for bonafide antisense reads	0.293902	0.00154783	0.196883	0.0978958	0.00321907
AGAP002594-RA	-1.43717	0.350239
AGAP011805-RA	-1.43193	0.343214
AGAP000546-RA	-1.42112	0.322057
AGAP001279-RA	-1.4057	0.338911
AGAP009441-RA	-1.40402	0.382867
AGAP000669-RA	-1.40047	0.308619
AGAP011846-RA	-1.40029	0.288349
AGAP009441-RB	-1.39766	0.379886
AGAP007473-RA	-1.39685	0.359581
AGAP006459-RA	-1.39323	0.416009
AGAP010929-RA	-1.38973	0.332977
AGAP009135-RA	-1.38961	0.370565
AGAP004192-RA	-1.38923	0.282571
AGAP009976-RA	-1.38332	0.327164
AGAP002076-RA	-1.3833	0.313926
AGAP000427-RA	-1.37607	0.356834
AGAP002015-RB	-1.37427	0.353976
AGAP011157-RA	-1.37306	0.290473
AGAP001780-RA	-1.3725	0.372043
AGAP005061-RA	-1.37068	0.149564
AGAP009792-RA	-1.36856	0.330631
AGAP002015-RA	-1.36814	0.353998
AGAP011054-RA	-1.36627	0.341754
AGAP002919-RA	-1.36433	0.323731
AGAP006782-RA	-1.35174	0.374067
AGAP007699-RA	-1.35073	0.327223
AGAP007699-RB	-1.35073	0.327223
AGAP009537-RA	-1.34586	0.286488
AGAP003556-RA	-1.34361	0.452676
AGAP006165-RB	-1.34042	0.331034
AGAP000835-RA	-1.33994	0.33589
AGAP002306-RA	-1.32919	0.446521
AGAP001701-RA	-1.32905	0.253671
AGAP002468-RA	-1.32758	0.399909
AGAP000586-RA	-1.32628	0.317166
AGAP011092-RA	-1.32181	0.346183
AGAP002166-RA	-1.32174	0.342552
AGAP012946-RA	-1.3187	0.321333
AGAP012009-RA	-1.31831	0.295014
AGAP009833-RA	-1.30677	0.302366
AGAP008482-RA	-1.30293	0.267951
AGAP006935-RB	-1.30266	0.200444
AGAP006935-RC	-1.30256	0.200623
AGAP000837-RA	-1.30109	0.357194
AGAP007505-RA	-1.30051	0.285364
AGAP009751-RA	-1.29951	0.367262
AGAP005630-RA	-1.29794	0.319833
AGAP002667-RA	-1.29708	0.379484
AGAP006935-RA	-1.29563	0.194775
AGAP008916-RA	-1.29158	0.338146
AGAP001336-RA	-1.29015	0.27864
AGAP006609-RA	-1.2897	0.325296
AGAP004817-RA	-1.28767	0.318003
AGAP011872-RA	-1.28681	0.316981
AGAP008898-RA	-1.28652	0.239518
AGAP001274-RA	-1.28475	0.379982
AGAP003768-RB	-1.28297	0.388058
AGAP003768-RA	-1.28129	0.380526
AGAP000666-RA	-1.28125	0.2853
AGAP010216-RA	-1.28085	0.412601
AGAP009438-RA	-1.27688	0.268867
AGAP009146-RA	-1.27091	0.298682
AGAP011828-RA	-1.27032	0.299363
AGAP005960-RA	-1.26734	0.221456
AGAP004864-RA	-1.26729	0.274579
AGAP006871-RA	-1.26554	0.242505
AGAP000562-RA	-1.26441	0.229365
AGAP000562-RC	-1.26336	0.225729
AGAP010257-RA	-1.26285	0.483699
AGAP008738-RA	-1.26022	0.320641
AGAP001928-RA	-1.25631	0.271468
AGAP005127-RA	-1.25609	0.272213
AGAP012053-RA	-1.25286	0.287173
AGAP001296-RA	-1.25241	0.246127
AGAP005467-RB	-1.25132	0.278703
AGAP008578-RA	-1.25025	0.32509
AGAP002499-RA	-1.24962	0.282284
AGAP003742-RA	-1.24682	0.312596
AGAP011663-RA	-1.24415	0.206776
AGAP003742-RB	-1.24336	0.311415
AGAP004903-RA	-1.23894	0.953512
AGAP007699-RC	-1.23868	0.266309
AGAP007122-RA	-1.23619	0.270045
AGAP010789-RA	-1.23474	0.422754
AGAP006511-RA	-1.23215	0.390858
AGAP002961-RA	-1.23177	0.213197
AGAP008983-RA	-1.23116	0.206563
AGAP003576-RA	-1.23019	0.259519
AGAP009057-RA	-1.2298	0.305093
AGAP011199-RA	-1.2289	0.257692
AGAP003769-RA	-1.22615	0.206217
AGAP002651-RA	-1.22541	0.258464
AGAP005467-RA	-1.2251	0.282774
AGAP006427-RA	-1.22487	0.207073
AGAP002465-RA	-1.22466	0.185148
AGAP007393-RB	-1.22451	0.304271
AGAP001805-RA	-1.2239	0.327165
AGAP009780-RA	-1.22377	0.229776
AGAP010163-RA	-1.22111	0.210874
AGAP000739-RA	-1.21998	0.280818
AGAP003532-RA	-1.21515	0.368205
AGAP005134-RA	-1.21385	0.28433
AGAP011446-RA	-1.21208	0.237514
AGAP006766-RA	-1.21152	0.601041
AGAP003823-RB	-1.20836	0.210659
AGAP012134-RA	-1.20449	0.259743
AGAP010054-RA	-1.204	0.237394
AGAP003823-RA	-1.20271	0.201607
AGAP001130-RA	-1.20211	0.276071
AGAP001754-RA	-1.20165	0.234832
AGAP006478-RA	-1.20057	0.171813
AGAP000883-RA	-1.20041	0.290472
AGAP028366-RA	-1.19993	0.359612
AGAP000028-RA	-1.19729	0.246255
AGAP004036-RA	-1.1942	0.276874
AGAP011687-RA	-1.19389	0.30151
AGAP009350-RB	-1.19362	0.138996
AGAP007388-RA	-1.19333	0.286058
AGAP002884-RA	-1.19249	0.290884
AGAP004341-RA	-1.19233	0.189209
AGAP010699-RA	-1.19092	0.237941
AGAP008297-RA	-1.18931	0.258485
AGAP002464-RA	-1.18931	0.240081
AGAP001174-RA	-1.18917	0.251588
AGAP007867-RA	-1.18897	0.163811
AGAP000167-RA	-1.18853	0.223924
AGAP002149-RA	-1.18782	0.228946
AGAP001786-RA	-1.1872	0.212606
AGAP004008-RA	-1.18627	0.246311
AGAP002149-RB	-1.18561	0.226738
AGAP008698-RA	-1.18434	0.23885
AGAP011162-RA	-1.18426	0.189999
AGAP005802-RA	-1.18419	0.221004
AGAP006037-RA	-1.18387	0.192561
AGAP005030-RA	-1.18324	0.216619
AGAP011897-RA	-1.18276	0.268315
AGAP003816-RA	-1.18126	0.334782
AGAP012056-RA	-1.18109	0.428965
AGAP003080-RA	-1.18108	0.215858
AGAP000064-RA	-1.18051	0.201708
AGAP005606-RA	-1.17899	0.25065
AGAP002759-RA	-1.17814	0.19454
AGAP003080-RB	-1.17764	0.218302
AGAP028093-RA	-1.17466	0.300764
AGAP007116-RA	-1.17461	0.185355
AGAP008090-RA	-1.1745	0.289499
AGAP004197-RA	-1.17284	0.356243
AGAP005082-RA	-1.1725	0.223162
AGAP000332-RA	-1.17149	0.25986
AGAP001157-RA	-1.1692	0.299585
AGAP010220-RA	-1.16802	0.326401
AGAP003016-RA	-1.16712	0.210358
AGAP001826-RA	-1.16616	0.235223
AGAP006133-RA	-1.16518	0.220111
AGAP004002-RA	-1.16381	0.164124
AGAP001459-RB	-1.1613	0.185336
AGAP005088-RA	-1.16016	0.276025
AGAP012252-RA	-1.15877	0.208934
AGAP009268-RA	-1.15869	0.245767
AGAP012515-RA	-1.15439	0.244167
AGAP005108-RB	-1.1542	0.229923
AGAP004144-RA	-1.15277	0.159443
AGAP002807-RB	-1.15198	0.239919
AGAP007523-RB	-1.15063	0.191386
AGAP003160-RA	-1.15012	0.236306
AGAP000403-RA	-1.14942	0.256922
AGAP000541-RA	-1.14736	0.141626
AGAP010933-RA	-1.14711	0.358148
AGAP008268-RA	-1.14638	0.237705
AGAP001151-RA	-1.1458	0.200941
AGAP006130-RA	-1.14331	0.287384
AGAP000025-RA	-1.1409	0.10616
AGAP011386-RA	-1.14062	0.303619
AGAP005914-RA	-1.14034	0.239107
AGAP007888-RA	-1.13995	0.170261
AGAP004238-RA	-1.13985	0.292797
AGAP007474-RA	-1.13853	0.213296
AGAP005771-RA	-1.13653	0.205379
AGAP009284-RA	-1.13558	0.220071
AGAP004361-RA	-1.13551	0.242012
AGAP005125-RA	-1.13536	0.248831
AGAP007523-RA	-1.13511	0.19047
AGAP000783-RA	-1.13379	0.232106
AGAP006017-RA	-1.13276	0.191687
AGAP007157-RA	-1.1302	0.183712
AGAP007771-RA	-1.12926	0.190027
AGAP009150-RA	-1.12781	0.272977
AGAP000147-RA	-1.12687	0.252189
AGAP003331-RA	-1.12515	0.158071
AGAP007120-RA	-1.12488	0.131064
AGAP009682-RA	-1.12405	0.456249
AGAP007823-RA	-1.1231	0.237575
AGAP003489-RA	-1.12292	0.23559
AGAP006817-RA	-1.12275	0.196881
AGAP004919-RA	-1.12234	0.266012
AGAP009694-RA	-1.12152	0.272936
AGAP004351-RA	-1.12104	0.142189
AGAP011396-RA	-1.11996	0.209466
AGAP009783-RA	-1.11946	0.282433
AGAP006614-RA	-1.11928	0.437218
AGAP009031-RA	-1.11856	0.419235
AGAP012140-RA	-1.11745	0.590118
AGAP004344-RA	-1.1171	0.339579
AGAP001731-RA	-1.11706	0.100404
AGAP012103-RA	-1.11592	0.100174
AGAP005108-RA	-1.11342	0.184712
AGAP007580-RA	-1.1131	0.306226
AGAP007580-RB	-1.1131	0.306226
AGAP001408-RA	-1.11269	0.180529
AGAP000852-RA	-1.11251	0.133662
AGAP009978-RA	-1.11121	0.150688
AGAP010895-RA	-1.10968	0.116496
AGAP009176-RA	-1.10958	0.25796
AGAP002387-RA	-1.10772	0.279294
AGAP005061-RB	-1.10767	-0.0464337
AGAP008917-RA	-1.10505	0.178786
AGAP011424-RA	-1.10365	0.254027
AGAP003593-RA	-1.10339	0.295176
AGAP007873-RA	-1.10064	0.216807
AGAP011298-RA	-1.09957	0.331474
AGAP009921-RA	-1.09814	0.253709
AGAP011173-RA	-1.09531	0.329544
AGAP011139-RA	-1.09341	0.240948
AGAP003228-RA	-1.09324	0.369944
AGAP002502-RA	-1.09024	0.166791
AGAP009182-RA	-1.09006	0.27961
AGAP011077-RA	-1.08921	0.381419
AGAP004151-RA	-1.0891	0.146082
AGAP010591-RA	-1.08854	0.257252
AGAP002645-RA	-1.08847	0.859017
AGAP001877-RA	-1.08841	0.086621
AGAP001910-RA	-1.08836	0.225926
AGAP010711-RA	-1.08711	0.162651
AGAP004541-RA	-1.08657	0.200983
AGAP002654-RB	-1.08621	0.279038
AGAP010025-RA	-1.08503	0.238017
AGAP001427-RA	-1.08116	0.166269
AGAP000655-RA	-1.07953	0.324036
AGAP003290-RA	-1.07585	0.198905
AGAP012236-RA	-1.07452	0.136953
AGAP005033-RA	-1.07318	0.200084
AGAP007960-RA	-1.07208	0.194518
AGAP003595-RA	-1.07151	0.143725
AGAP003477-RA	-1.07107	0.199348
AGAP008530-RA	-1.07082	0.159104
AGAP012235-RA	-1.06841	0.156347
AGAP000541-RB	-1.0671	0.0538307
AGAP002101-RA	-1.06662	0.24038
AGAP003794-RA	-1.06619	0.65296
AGAP012577-RA	-1.06589	-0.0986172
AGAP008118-RA	-1.06563	0.253034
AGAP006475-RA	-1.06477	0.164748
AGAP005063-RA	-1.06348	0.207814
AGAP004395-RA	-1.06307	0.203219
AGAP002030-RA	-1.06293	0.125541
AGAP002182-RA	-1.06151	0.185632
AGAP006958-RA	-1.06058	-0.0140957
AGAP010188-RA	-1.05948	0.0989328
AGAP011284-RA	-1.05735	0.0992777
AGAP003476-RA	-1.05642	0.100989
AGAP006472-RA	-1.05642	0.100989
AGAP007106-RA	-1.05499	0.105326
AGAP002251-RA	-1.05463	0.139406
AGAP003301-RA	-1.05321	0.150733
AGAP011896-RA	-1.05286	0.171307
AGAP004750-RA	-1.05274	0.26232
AGAP011777-RA	-1.05241	0.202983
AGAP002762-RA	-1.0509	0.350942
AGAP004443-RB	-1.04832	0.772863
AGAP011203-RA	-1.04613	0.228356
AGAP011204-RA	-1.04559	0.142142
AGAP005733-RA	-1.04514	0.137955
AGAP002337-RA	-1.04463	0.104927
AGAP004443-RA	-1.04402	0.774918
AGAP003459-RA	-1.04176	0.0947391
AGAP000008-RA	-1.04117	0.291652
AGAP012407-RA	-1.03809	0.213353
AGAP006171-RA	-1.03751	0.163412
AGAP010173-RA	-1.03607	0.190854
AGAP002351-RA	-1.03603	0.414764
AGAP006823-RA	-1.03488	0.0893259
AGAP012990-RA	-1.03479	0.0457903
AGAP001730-RA	-1.03351	0.14399
AGAP004235-RA	-1.03247	0.121476
AGAP002982-RA	-1.032	0.1425
AGAP013112-RA	-1.02923	0.0767706
AGAP009747-RA	-1.02901	0.231512
AGAP003619-RA	-1.02577	0.0516104
AGAP003794-RB	-1.02373	0.173693
AGAP010896-RA	-1.02165	0.201333
AGAP012045-RA	-1.02106	0.04571
AGAP011161-RA	-1.02036	0.352529
AGAP002654-RA	-1.0184	0.196875
AGAP004725-RA	-1.01748	0.213918
AGAP007810-RA	-1.0159	0.12281
AGAP010686-RA	-1.01566	0.165927
AGAP004887-RA	-1.01542	0.290833
AGAP010065-RA	-1.01438	0.181324
AGAP005845-RA	-1.01205	0.446253
AGAP001386-RA	-1.01081	0.146538
AGAP011888-RA	-1.01003	0.103243
AGAP005131-RA	-1.00764	0.16308
AGAP010592-RA	-1.00623	0.235897
AGAP010252-RA	-1.00404	0.310151
AGAP007740-RA	-1.00321	0.207367
AGAP028154-RA	-1.00062	0.193157
AGAP004286-RA	-0.998726	0.0358058
AGAP004239-RA	-0.998669	0.183908
AGAP002922-RA	-0.99848	0.40942
AGAP010767-RA	-0.998408	0.0865044
AGAP000891-RA	-0.997517	0.771114
AGAP006686-RA	-0.99734	0.226503
AGAP005401-RA	-0.997327	0.26658
AGAP004854-RA	-0.997186	0.42064
AGAP009658-RA	-0.995008	0.236249
AGAP007767-RA	-0.994133	0.0677557
AGAP002693-RA	-0.993592	0.126039
AGAP002340-RA	-0.991243	0.155541
AGAP011192-RA	-0.990648	0.0777399
AGAP006128-RA	-0.990282	0.0622368
AGAP003663-RB	-0.988902	0.183698
AGAP005652-RA	-0.988752	0.0297756
AGAP006921-RA	-0.988539	0.187405
AGAP011831-RA	-0.988275	0.519273
AGAP000523-RA	-0.988124	-0.046696
AGAP005672-RA	-0.987349	0.0685243
AGAP013333-RA	-0.987248	0.0606194
AGAP011875-RA	-0.98721	0.0585019
AGAP009970-RA	-0.985941	0.235502
AGAP001954-RA	-0.984216	0.0620336
AGAP011948-RA	-0.98368	0.0756627
AGAP003779-RA	-0.983102	0.386438
AGAP004428-RA	-0.982675	-0.0726997
AGAP002437-RA	-0.981072	0.0883081
AGAP000462-RA	-0.980108	0.295331
AGAP000462-RB	-0.980108	0.295331
AGAP001700-RA	-0.97951	0.108002
AGAP004092-RA	-0.97847	0.151023
AGAP009508-RA	-0.978137	0.157268
AGAP006238-RA	-0.976617	0.258678
AGAP011802-RA	-0.97375	0.382492
AGAP007948-RA	-0.968392	0.249369
AGAP002715-RA	-0.967308	0.0259164
AGAP002122-RA	-0.966352	0.276299
AGAP006921-RB	-0.96586	0.185617
AGAP010375-RA	-0.965341	0.0394013
AGAP000654-RA	-0.964349	0.0888579
AGAP009863-RA	-0.964327	0.498004
AGAP004164-RA	-0.962161	0.0276379
AGAP005672-RB	-0.961776	0.0519847
AGAP000952-RA	-0.961699	0.367349
AGAP003872-RA	-0.96101	0.143513
AGAP002481-RA	-0.960561	0.235805
AGAP004744-RA	-0.959355	0.282723
AGAP001082-RB	-0.958432	0.20865
AGAP005156-RA	-0.957226	0.0893418
AGAP002171-RA	-0.95556	0.215327
AGAP005369-RA	-0.952604	0.00444085
AGAP003663-RA	-0.951586	0.230696
AGAP008354-RA	-0.951486	0.302985
AGAP004593-RA	-0.949638	0.296779
AGAP012107-RA	-0.946823	0.0257019
AGAP000171-RA	-0.945059	0.0177128
AGAP003218-RA	-0.944235	0.0664917
AGAP009998-RA	-0.9441	-0.341945
AGAP009290-RA	-0.943118	0.0767773
AGAP006241-RA	-0.942522	0.0700619
AGAP000668-RA	-0.942313	0.0622597
AGAP009075-RA	-0.941515	0.0633427
AGAP009668-RA	-0.937802	0.215665
AGAP001827-RA	-0.936874	0.112743
AGAP007552-RA	-0.93664	0.153911
AGAP004296-RA	-0.93573	0.751675
AGAP005871-RA	-0.934713	0.711473
AGAP002655-RA	-0.933929	0.35116
AGAP000005-RA	-0.93374	0.0626072
AGAP002478-RA	-0.93263	0.0119355
AGAP010174-RA	-0.931794	0.193881
AGAP003462-RA	-0.931734	0.0316882
AGAP004884-RA	-0.930897	-0.0246396
AGAP009505-RA	-0.93055	0.0980709
AGAP000378-RA	-0.930456	0.569406
AGAP011166-RA	-0.925833	0.12429
AGAP005062-RA	-0.924454	0.0677372
AGAP012100-RA	-0.924104	0.181623
AGAP010202-RA	-0.923697	0.0486983
AGAP012481-RA	-0.922699	-0.117975
AGAP003402-RA	-0.920734	0.299263
AGAP011629-RA	-0.92043	0.54496
AGAP001548-RC	-0.917949	0.629878
AGAP004422-RA	-0.91767	0.0648726
AGAP009204-RA	-0.915978	0.0494651
AGAP001387-RA	-0.913104	0.127521
AGAP001548-RA	-0.91262	0.659019
AGAP001627-RA	-0.912207	0.223407
AGAP006939-RA	-0.91018	0.115797
AGAP012335-RA	-0.910087	0.00335361
AGAP007112-RA	-0.909222	-0.0276072
AGAP007365-RA	-0.904609	-0.0622732
AGAP008007-RA	-0.899762	-0.0411296
AGAP004332-RA	-0.899526	0.0185095
AGAP004671-RA	-0.898215	0.486679
AGAP004892-RA	-0.898029	0.104562
AGAP007299-RA	-0.897628	0.301158
AGAP003612-RA	-0.896056	0.0374831
AGAP012798-RA	-0.895129	-0.40892
AGAP001273-RA	-0.89438	0.0956725
AGAP010697-RA	-0.893034	0.101402
AGAP012138-RA	-0.887658	-0.113313
AGAP009929-RA	-0.887217	0.311791
AGAP002100-RA	-0.885577	0.582142
AGAP012493-RA	-0.883714	0.0411745
AGAP001460-RA	-0.880412	0.491046
AGAP000561-RA	-0.878854	-0.00707717
AGAP004488-RA	-0.875636	0.720028
AGAP009171-RA	-0.872467	0.529596
AGAP000947-RA	-0.869554	-0.136974
AGAP003331-RB	-0.869361	-0.0380651
AGAP003118-RA	-0.868938	-0.00579359
AGAP011706-RA	-0.867873	0.0476025
AGAP009477-RA	-0.866609	0.194244
AGAP005991-RA	-0.866468	-0.0189067
AGAP008827-RA	-0.864636	-0.0549318
AGAP011133-RA	-0.86138	0.0182174
AGAP005046-RA	-0.86069	0.0192956
AGAP003537-RA	-0.859124	0.682249
AGAP007731-RA	-0.858971	-0.000897277
AGAP007917-RA	-0.854574	0.527248
AGAP010582-RA	-0.854441	0.197395
AGAP010588-RA	-0.853718	0.0308926
AGAP002063-RA	-0.853356	0.0671023
AGAP000306-RA	-0.852446	0.138816
AGAP004573-RA	-0.851247	0.157061
AGAP013742-RA	-0.850434	-0.113338
AGAP004349-RA	-0.848836	-0.00679249
AGAP005046-RB	-0.848661	0.0249385
AGAP000719-RA	-0.848394	0.133381
AGAP008299-RB	-0.842924	0.446857
AGAP003633-RA	-0.837176	0.498475
AGAP012885-RA	-0.836315	-0.399116
AGAP004739-RA	-0.833946	0.0817131
AGAP012048-RA	-0.831921	0.113382
AGAP009883-RA	-0.831421	0.654442
AGAP006254-RA	-0.829697	-0.0102663
AGAP001759-RA	-0.827757	-0.108387
AGAP010724-RA	-0.827287	-0.408902
AGAP006373-RA	-0.825238	0.334639
AGAP008509-RA	-0.824141	0.0276383
AGAP003537-RB	-0.822589	0.668659
AGAP001721-RA	-0.822015	0.408939
AGAP008329-RB	-0.818728	-0.0697686
AGAP011333-RB	-0.817588	0.210108
AGAP006127-RA	-0.817035	0.63123
AGAP001341-RA	-0.816787	-0.0468867
AGAP008329-RA	-0.813822	-0.113693
AGAP004203-RA	-0.813754	0.285459
AGAP008329-RC	-0.81351	-0.11567
AGAP011333-RA	-0.812801	0.208612
AGAP003021-RA	-0.812393	0.349092
AGAP003021-RB	-0.812393	0.349092
AGAP009276-RA	-0.812322	0.384038
AGAP003755-RA	-0.808481	0.240426
AGAP009920-RA	-0.80715	0.220925
AGAP009105-RA	-0.807104	0.186468
AGAP003538-RA	-0.80452	-0.0015413
AGAP007643-RA	-0.80452	-0.0559932
AGAP007643-RB	-0.80452	-0.0559932
AGAP002527-RA	-0.804196	0.00252611
AGAP028223-RA	-0.80248	-0.0831398
AGAP007647-RA	-0.79961	-0.0117059
AGAP004585-RA	-0.797869	0.0712913
AGAP002414-RA	-0.794245	0.41492
AGAP001804-RA	-0.793375	0.101141
AGAP010310-RA	-0.792418	0.208333
AGAP009030-RA	-0.791045	-0.0185452
AGAP003923-RA	-0.790766	0.00144735
AGAP010389-RA	-0.786317	0.323162
AGAP010035-RA	-0.782442	-0.128459
AGAP009509-RA	-0.781161	0.344403
AGAP010198-RA	-0.777241	-0.192948
AGAP011845-RA	-0.775726	0.339655
AGAP007826-RA	-0.77519	-0.174772
AGAP001944-RA	-0.773369	0.0380961
AGAP002023-RA	-0.768851	-0.110821
AGAP002892-RA	-0.768168	0.271424
AGAP002395-RA	-0.767732	-0.0458494
AGAP006165-RA	-0.764142	-0.0678442
AGAP004533-RA	-0.761733	0.288508
AGAP011566-RA	-0.759435	0.404792
AGAP001957-RA	-0.75245	-0.157644
AGAP001957-RB	-0.75245	-0.157644
AGAP009538-RA	-0.75225	-0.0912951
AGAP005321-RA	-0.750649	0.35263
AGAP011165-RA	-0.750373	-0.195877
AGAP004164-RB	-0.750312	-0.0421229
AGAP003185-RA	-0.750149	0.639193
AGAP010386-RA	-0.745792	0.550858
AGAP007087-RA	-0.744675	0.395018
AGAP003597-RB	-0.741187	-0.146167
AGAP001911-RA	-0.731329	-0.288788
AGAP028121-RA	-0.722155	0.4206
AGAP006269-RA	-0.720683	0.395206
AGAP004685-RA	-0.711217	0.281433
AGAP009201-RA	-0.704945	0.0824647
AGAP009496-RA	-0.704239	0.360236
AGAP013109-RA	-0.704218	-0.438857
AGAP007574-RA	-0.702314	0.631712
AGAP001099-RA	-0.70146	0.0501117
AGAP012900-RA	-0.700278	-0.448438
AGAP011580-RA	-0.700006	-0.0847552
AGAP000999-RA	-0.698493	0.196055
AGAP007633-RA	-0.694053	0.379742
AGAP012413-RA	-0.690017	0.296957
AGAP010304-RB	-0.688699	0.143211
AGAP011105-RA	-0.688699	-0.141913
AGAP010612-RA	-0.686357	-0.413794
AGAP007633-RB	-0.683793	0.378205
AGAP007633-RC	-0.683793	0.378205
AGAP007633-RD	-0.683793	0.378205
AGAP013503-RA	-0.683475	-0.433404
AGAP007633-RE	-0.680334	0.377688
AGAP003202-RA	-0.673751	-0.0974036
AGAP007927-RA	-0.672451	-0.127456
AGAP000099-RA	-0.657396	-0.0261338
AGAP004486-RA	-0.65386	0.203463
AGAP004212-RA	-0.652769	0.531561
AGAP001889-RA	-0.648606	-0.159492
AGAP011324-RA	-0.645523	0.386847
AGAP000058-RA	-0.637914	0.292867
AGAP001081-RA	-0.631994	0.255782
AGAP005164-RA	-0.629345	-0.262613
AGAP009619-RA	-0.623456	0.375747
AGAP002413-RD	-0.621387	0.362712
AGAP007364-RA	-0.619953	-0.381776
AGAP002344-RA	-0.615735	0.0808375
AGAP011217-RA	-0.613704	-0.187126
AGAP000035-RA	-0.612115	-0.238414
AGAP002413-RA	-0.611303	0.359757
AGAP002413-RB	-0.611303	0.359757
AGAP002413-RC	-0.611303	0.359757
AGAP003550-RA	-0.608986	-0.173723
AGAP010957-RA	-0.607536	-0.516157
AGAP005715-RA	-0.58717	-0.297386
AGAP005715-RB	-0.58717	-0.297386
AGAP012289-RA	-0.586907	-0.273488
AGAP006959-RA	-0.579883	-0.484385
AGAP004703-RA	-0.579179	0.182279
AGAP000545-RA	-0.57349	-0.300913
AGAP009919-RA	-0.572422	0.0453541
AGAP012339-RA	-0.568899	-0.245854
AGAP003423-RA	-0.563777	0.44852
AGAP007440-RA	-0.562417	-0.257387
AGAP012895-RA	-0.559008	-0.269982
AGAP009737-RA	-0.556176	-0.32322
AGAP010172-RB	-0.549843	-0.214248
AGAP005024-RA	-0.545695	0.103387
AGAP003592-RA	-0.544889	0.529154
AGAP003592-RB	-0.544889	0.529154
AGAP000866-RA	-0.527909	-0.124354
AGAP001093-RA	-0.527397	0.245821
AGAP003023-RA	-0.524699	-0.216782
AGAP006961-RA	-0.518356	-0.526975
AGAP003892-RA	-0.504766	0.177247
AGAP001069-RA	-0.502105	0.228525
AGAP004962-RA	-0.497625	-0.27349
AGAP008985-RA	-0.494011	0.126556
AGAP011549-RA	-0.477462	-0.380162
AGAP005547-RA	-0.464458	-0.476843
AGAP010645-RA	-0.450878	-0.559481
AGAP004283-RA	-0.446522	0.171533
AGAP028034-RA	-0.443641	-0.53835
AGAP001218-RA	-0.43856	-0.676789
AGAP001219-RA	-0.436382	-0.678097
AGAP005291-RA	-0.43421	-0.25836
AGAP000870-RA	-0.431793	-0.122024
AGAP028149-RA	-0.42789	-0.550818
AGAP013189-RA	-0.424581	-0.696869
AGAP010156-RA	-0.423395	-0.13009
AGAP013400-RA	-0.418871	-0.703345
AGAP002215-RA	-0.408587	-0.281597
AGAP005197-RA	-0.406663	-0.281506
AGAP009990-RA	-0.394258	0.380809
AGAP005548-RA	-0.386788	-0.572286
AGAP006702-RB	-0.383354	0.408458
AGAP006436-RA	-0.383142	0.372949
AGAP006702-RA	-0.380633	0.414275
AGAP003519-RA	-0.369694	-0.366117
AGAP001380-RA	-0.365993	0.116326
AGAP005728-RA	-0.365549	0.392229
AGAP012196-RA	-0.346469	0.435829
AGAP012284-RA	-0.3389	-0.613122
AGAP010613-RA	-0.312958	-0.752084
AGAP004963-RA	-0.309599	-0.400848
AGAP003043-RA	-0.307834	-0.412418
AGAP003043-RB	-0.307834	-0.412418
AGAP006776-RA	-0.301522	-0.347
AGAP004672-RA	-0.29424	-0.336806
AGAP003983-RA	-0.278553	-0.394739
AGAP000029-RA	-0.265354	-0.415002
AGAP009440-RA	-0.261932	-0.444615
AGAP005025-RA	-0.236477	-0.252869
AGAP003643-RA	-0.231102	-0.406262
AGAP000017-RA	-0.217624	-0.406043
AGAP000812-RA	-0.214443	-0.761153
AGAP002284-RA	-0.189058	-0.424561
AGAP002599-RA	-0.187038	-0.864424
AGAP006669-RA	-0.184825	-0.40265
AGAP000651-RB	-0.180683	0.196586
AGAP000651-RA	-0.174636	0.176423
AGAP000651-RC	-0.174636	0.176423
AGAP002741-RA	-0.168559	-0.487619
AGAP005549-RA	-0.163763	0.418697
AGAP006885-RA	-0.163351	0.340683
AGAP001424-RA	-0.162218	-0.514795
AGAP028364-RA	-0.155914	-0.00194117
AGAP001971-RA	-0.147133	-0.701002
AGAP011537-RA	-0.145448	-0.542393
AGAP005187-RA	-0.134715	-0.480928
AGAP010347-RA	-0.128992	0.399194
AGAP010055-RA	-0.127394	0.14165
AGAP002729-RA	-0.12715	0.020861
AGAP012879-RA	-0.12694	-0.796483
AGAP001134-RA	-0.121913	-0.502106
AGAP004251-RB	-0.119524	0.735465
AGAP004563-RA	-0.116153	-0.38974
AGAP010301-RA	-0.114504	-0.372701
AGAP003408-RA	-0.1137	-0.80318
AGAP009511-RA	-0.111146	-0.477703
AGAP004251-RA	-0.0966094	0.723763
AGAP006652-RA	-0.0950641	-0.441627
AGAP001518-RA	-0.0914838	-0.448613
AGAP010462-RA	-0.0888395	-0.395712
AGAP000869-RA	-0.0849124	-0.457789
AGAP003412-RA	-0.0683036	-0.526459
AGAP011060-RA	-0.0630783	-0.909486
AGAP009156-RA	-0.0589731	-0.167263
AGAP009835-RA	-0.0580946	0.442431
AGAP008249-RA	-0.0476774	-0.802302
AGAP012334-RA	-0.0386827	0.139443
AGAP000141-RA	-0.0308361	-0.57011
AGAP004732-RA	-0.0243757	-0.409425
AGAP012708-RA	-0.0114939	-0.778333
AGAP002779-RA	-0.0106529	-0.619436
AGAP002649-RA	0.0276092	-0.616612
AGAP003416-RA	0.0296303	0.0468208
AGAP003910-RA	0.0444533	-0.392241
AGAP012559-RA	0.0444533	-0.392241
AGAP012709-RA	0.0444533	-0.392241
AGAP012572-RA	0.0473169	-0.392456
AGAP012573-RA	0.0602178	-0.403199
AGAP001141-RB	0.0652916	-0.130025
AGAP012448-RA	0.12028	0.750164
AGAP005005-RA	0.121752	-0.137448
AGAP004348-RA	0.128827	0.165611
AGAP002875-RA	0.133735	-0.621276
AGAP000889-RA	0.156426	-0.420757
AGAP002754-RA	0.15824	0.373835
AGAP001138-RA	0.262321	-0.688097
AGAP009823-RA	0.273596	-0.357483
AGAP011057-RA	0.278202	-1.21532
AGAP010313-RA	0.292222	-0.185442
AGAP004430-RA	0.305668	-0.260693
AGAP009623-RA	0.322866	-0.573689
AGAP012461-RA	0.362449	-0.822393
AGAP000984-RA	0.362907	-0.873811
AGAP004520-RA	0.363829	-0.822288
AGAP006932-RA	0.394148	-0.617814
AGAP000159-RA	0.413984	-0.760018
AGAP006942-RA	0.456557	-0.0708352
AGAP004310-RA	0.471147	-0.501227
AGAP003157-RA	0.474372	-0.228607
AGAP010331-RA	0.503318	-0.416708
AGAP028387-RA	0.52416	-0.518877
AGAP003302-RA	0.728641	-0.207918
AGAP000983-RA	0.743805	-0.917692
AGAP001140-RA	0.779367	-0.284554
AGAP000300-RA	0.800673	-0.595227
AGAP001102-RA	0.842216	-0.752923
AGAP012199-RA	0.863367	-1.00307
AGAP012201-RA	0.867483	-0.974071
AGAP028425-RA	0.88245	-0.309781
AGAP004937-RA	0.886787	-0.351759
AGAP012202-RA	0.891031	-0.946542
AGAP004828-RA	0.903234	-1.03045
AGAP012894-RA	0.92851	-1.0302
AGAP007483-RA	0.944774	-0.404561
AGAP004711-RA	0.945015	-0.764836
AGAP000950-RA	0.95772	-0.494274
AGAP012952-RA	0.981578	-0.347261
AGAP003912-RA	0.99674	-0.803085
AGAP001057-RA	1.00649	-0.471468
AGAP000809-RA	1.11794	-0.371835
AGAP010088-RA	1.12403	-0.466237
AGAP012078-RA	1.12867	-1.45413
AGAP000109-RA	1.17182	-0.466277
AGAP004693-RA	1.17601	-1.04412
AGAP011923-RA	1.211	-0.0117092
AGAP012717-RA	1.22525	-0.0516777
AGAP012424-RA	1.24213	-0.76862
AGAP004826-RA	1.30654	-0.658205
AGAP001045-RA	1.38145	-0.94765
AGAP000803-RA	1.3926	-0.723209
AGAP003266-RA_with_3primeUTR	1.42055	0.220091
AGAP003698-RA	1.43168	-0.559634
AGAP004667-RA	1.501	-1.13378
AGAP010050-RA	1.52611	-1.13243
AGAP012432-RA	1.70207	-1.42418
AGAP000513-RB	1.71158	-1.55586
AGAP010323-RA	1.7498	-1.99198
AGAP012359-RA	1.75897	-1.34331
AGAP005628-RA	1.76092	-1.15136
AGAP005927-RA	1.76868	-1.28252
AGAP002952-RA	1.77354	-1.44195
AGAP011792-RA	1.80882	-1.44681
AGAP012484-RA	1.81167	-1.75891
AGAP001582-RA	1.83507	-1.42804
AGAP012502-RA	1.8882	-1.915
AGAP001091-RA	1.90346	-0.811779
AGAP006713-RA	1.90564	-0.428934
AGAP001067-RA	2.01085	-1.47726
AGAP012583-RA	2.01396	-2.14014
AGAP013306-RA	2.04463	-2.01948
AGAP013422-RA	2.04463	-2.01948
AGAP010403-RA	2.04505	-0.317813
AGAP007602-RA	2.16186	-1.73372
AGAP004897-RA	2.16272	-1.44777
AGAP004666-RA	2.3299	-1.37833
AGAP005623-RA	2.36082	-1.29458
AGAP002273-RA	2.39574	-2.01699
AGAP012468-RA	2.42731	-2.19554
AGAP012961-RA	2.55162	-1.99472
AGAP002984-RA	2.70215	-1.99472
AGAP003870-RA	2.74699	-1.66943
AGAP003005-RA	2.80665	-1.76902
AGAP010309-RA	2.80975	-1.36702
AGAP028183-RA	2.81119	-1.34937
AGAP012710-RA	2.81762	-0.681337
AGAP012776-RA	2.84717	-0.123038
AGAP012725-RA	2.87401	-1.73988
AGAP007073-RA	2.8781	-2.13721
AGAP007070-RA	2.88297	-2.0086
AGAP012560-RA	2.91493	-0.732887
AGAP007074-RA	2.95896	-0.334438
AGAP001085-RA	2.98792	-2.04214
AGAP001072-RA	3.18323	-0.704234
AGAP012551-RA	3.24412	-1.97017
AGAP010287-RA	3.3842	-0.744263
AGAP013734-RA	3.44037	-1.73886
AGAP004025-RA	3.45056	-0.63745
AGAP004681-RA	3.45936	-2.25464
AGAP012483-RA	3.51678	-1.21383
AGAP012762-RA	3.51678	-1.21383
AGAP002803-RA	3.58702	-2.13338
AGAP012700-RA	3.65176	-1.25091
AGAP012752-RA	3.65405	-1.24638
AGAP012540-RA	3.65759	-1.04601
AGAP007075-RA	3.71656	-1.43576
AGAP013547-RA	3.71691	-0.443863
AGAP001087-RA	3.76773	-1.24253
AGAP012588-RA	3.77191	-0.856795
AGAP027986-RA	3.79723	-1.67676
AGAP012541-RA	3.81477	-2.04484
AGAP012489-RA	4.0186	-1.72603
AGAP012715-RA	4.02696	-1.1656
AGAP012450-RA	4.10951	-1.09061
AGAP012456-RA	4.11449	-1.11413
AGAP012621-RA	4.14584	-0.652874
AGAP004696-RA	4.19276	2.35233
AGAP004688-RA	4.20851	-1.84097
AGAP000408-RA	4.21391	-2.37662
AGAP003624-RA	4.21391	-2.37662
AGAP012622-RA	4.21427	-0.577545
AGAP007639-RA	4.21939	-2.36347
AGAP012439-RA	4.25363	-0.868791
AGAP004712-RA	4.28032	-0.553928
AGAP013541-RA	4.29197	-1.64749
AGAP012532-RA	4.30781	-0.681336
AGAP003677-RA	4.32408	-2.0847
AGAP012497-RA	4.33734	-1.99227
AGAP013064-RA	4.43702	-1.2396
AGAP012458-RA	4.52033	-2.00993
AGAP012506-RA	4.52083	-2.24113
AGAP012766-RA	4.54696	-2.22402
AGAP000976-RA	4.56984	-1.94464
AGAP004894-RA	4.57827	-0.930381
AGAP012538-RA	4.5879	-2.28116
AGAP007403-RA	4.60721	-2.13189
AGAP005338-RA	4.6764	-2.43881
AGAP012734-RA	4.73392	-2.22137
AGAP001088-RA	4.7516	-1.91332
AGAP001078-RA	4.76914	-1.01416
AGAP001079-RA	4.76975	-1.01463
AGAP012701-RA	4.78248	-2.09207
AGAP010299-RA	4.85203	-2.16568
AGAP028112-RA	4.92317	-1.07708
AGAP012876-RA	4.92823	1.08912
AGAP005788-RA	5.0396	-1.89312
AGAP012455-RA	5.07019	-2.1891
AGAP011262-RA	5.08087	-1.99984
AGAP012431-RA	5.08423	-2.03389
AGAP002950-RA	5.1127	-2.26099
AGAP010306-RA	5.20765	-1.70698
AGAP010300-RA	5.27308	-2.69512
AGAP012457-RA	5.2809	-1.61957
AGAP012182-RA	5.29944	-1.98535
AGAP013330-RA	5.34544	-3.0475
AGAP001089-RA	5.35957	-2.01529
AGAP012490-RA	5.42981	-2.65279
AGAP012592-RA	5.43697	-1.84184
AGAP011660-RA	5.50419	-2.6702
AGAP012552-RA	5.55259	0.468969
AGAP013470-RA	5.64385	-0.734871
AGAP013253-RA	5.81442	-2.28658
AGAP013002-RA	5.88015	-2.21875
AGAP013334-RA	5.90248	-2.22034
AGAP013323-RA	5.91369	-2.2247
AGAP004689-RA	5.94058	4.59336
AGAP013312-RA	5.94461	-2.22504
AGAP013070-RA	5.9617	-2.22688
AGAP004896-RB	5.97773	7.68718
AGAP004896-RA	5.98251	7.56986
AGAP004827-RA	5.98263	4.21572
AGAP004689-RC	6.02422	4.66888
AGAP004689-RB	6.02422	4.66888
AGAP013534-RA	6.11781	-2.23407
AGAP012527-RA	6.14793	-1.24954
AGAP013502-RA	6.16884	-2.22002
AGAP010291-RA	6.34371	-0.903075
AGAP012449-RA	6.61816	-2.79504
AGAP012821-RA	6.87042	5.98912
AGAP002285-RB	7.07387	-2.02179
AGAP004680-RA	7.23474	-2.28306
AGAP004895-RA	7.83367	9.45137
AGAP012447-RA	8.34559	9.63524
AGAP012888-RA	8.58663	9.48834
AGAP007493-RA	8.89346	11.3216
AGAP000203-RA	9.08297	11.6294
AGAP012494-RA	9.43747	7.35198
AGAP012454-RA	9.78741	-5.80687
AGAP013373-RA	10.5022	7.95
AGAP013040-RA	12.7518	12.4479

## Sheet: Table S3
correlation coefficients corresponding to the correlogram in supplementary figure SFig2:
	significant 10-nt-overlap for bona fide piRNAs (yes, no)	count all bonafide sense reads (RPM)	count all bonafide antisense reads (RPM)	ratio bona fide sense over antisense reads (Bs/Bas)	10-nt-overlap z-score with bonafide reads	10-nt-overlap percentage with bonafide reads	count genome-unique sense reads (RPM)	count genome-unique antisense reads (RPM)	percentage genome-repeated reads (1-[(Us+Uas)/(Bs+Bas)])	count insect-TE-matching sense reads (RPM)	count insect-TE-matching antisense reads (RPM)	percentage insect-TE-matching piRNAs [(TEs+TEas)/(Bs+Bas)]	1U % for bonafide sense reads	1U % for bonafide antisense reads	10A % for bonafide sense reads	10A % for bonafide antisense reads	1U-10A % for bonafide sense reads	1U-10A % for bonafide antisense reads	count bonafide sense reads collapsed (RPM)	count bonafide antisense reads collapsed (RPM)	multiplicity for bonafide sense reads (Bs/cBs)	multiplicity for bonafide antisense reads (Bas/cBas)	1U % for bonafide sense reads collapsed	1U % for bonafide antisense reads collapsed	10A % for bonafide sense reads collapsed	10A % for bonafide antisense reads collapsed	1U-10A % for bonafide sense reads collapsed	1U-10A % for bonafide antisense reads collapsed
	pingpong	Bs	Bas	ratioBsBas	BZ	BpctPP	Us	Uas	pctrepeats	TEs	TEas	pctTE	nc1UBs	nc1UBas	nc10ABs	nc10ABas	nc1U10ABs	nc1U10ABas	cBs	cBas	multBs	multBas	c1UBs	c1UBas	c10ABs	c10ABas	c1U10ABs	c1U10ABas
pingpong	1
Bs	0.247918	1
Bas	0.620085	0.10615	1
ratioBsBas	-0.531281	0.342914	-0.879933	1
BZ	0.714917	0.216448	0.399289	-0.146506	1
BpctPP	0.68977	0.0733795	0.255989	-0.136666	0.892106	1
Us	-0.311548	0.503604	-0.351662	0.672968	-0.0255336	0.0147153	1
Uas	0.348411	0.0377753	0.693285	-0.151971	0.185413	0.22818	-0.0137688	1
pctrepeats	0.49148	0.230302	0.549808	-0.541501	0.00641627	-0.0729228	-0.504123	0.102462	1
TEs	0.0960361	0.296592	0.0766876	0.0829675	0.12701	0.020918	0.133305	-0.020384	0.128674	1
TEas	0.348549	0.0355042	0.529128	-0.317547	-0.226841	-0.284394	-0.263501	0.157175	0.423316	0.199831	1
pctTE	0.0400808	0.0958564	0.0906544	0.00513388	-0.107067	-0.168667	0.0107996	-0.0380928	0.131538	0.907711	0.370663	1
nc1UBs	0.277262	0.135964	0.262235	-0.251468	-0.0213537	-0.0265221	-0.120082	0.128451	0.196803	0.00636758	0.131924	-0.0328059	1
nc1UBas	0.207521	-0.338299	0.333559	-0.462662	0.0123111	0.0929199	-0.308075	0.048901	0.198691	-0.0768282	0.264184	0.0905463	0.0666293	1
nc10ABs	0.27936	0.00330594	0.259585	-0.48443	0.197566	0.239374	-0.168657	0.1753	0.21774	0.038893	0.171741	0.079928	0.0124576	0.343005	1
nc10ABas	0.264497	0.200494	0.300279	-0.185406	-0.0173158	-0.0282817	-0.0731076	0.143656	0.163025	-0.0404846	0.0164843	-0.123618	0.446271	-0.0182516	0.015074	1
nc1U10ABs	0.326577	0.112826	0.315652	-0.365456	0.0653128	0.0594809	-0.145121	0.199895	0.224275	0.0963894	0.19026	0.0824894	0.623614	0.196931	0.381034	0.297586	1
nc1U10ABas	0.543269	-0.00341016	0.653795	-0.603724	0.0923829	0.120527	-0.366295	0.196501	0.410595	-0.0223126	0.162539	-0.0352684	0.495621	0.460318	0.353147	0.54171	0.489316	1
cBs	0.0607934	0.688733	-0.00726845	0.538231	0.176646	-0.00556335	0.475116	0.00930787	0.0379877	0.375968	-0.0262503	0.222942	0.0936968	-0.410395	-0.0749724	0.0372252	0.179524	-0.228645	1
cBas	0.622908	0.116463	0.997769	-0.824531	0.328209	0.134325	-0.345271	0.693787	0.551362	0.0801657	0.534257	0.0938241	0.262738	0.332118	0.257173	0.309006	0.31686	0.67026	0.00131377	1
multBs	0.363094	0.624112	0.213454	-0.118469	0.253149	0.168262	0.122628	0.0774715	0.326444	0.0364082	0.109215	-0.103093	0.129859	-0.0660364	0.12143	0.318864	0.0385687	0.277059	-0.0361313	0.218587	1
multBas	0.632911	0.0194479	0.914643	-0.851753	0.390376	0.30714	-0.566319	0.0858524	0.601483	0.0426989	0.285409	0.0230617	0.323205	0.308728	0.464297	0.23898	0.414298	0.551713	-0.21762	0.793858	0.350318	1
c1UBs	0.374694	0.233383	0.337987	-0.374396	0.0352191	-0.00312061	-0.106652	0.19304	0.278619	-0.0458804	0.159579	-0.101488	0.832017	0.107585	0.116787	0.483685	0.59711	0.567388	0.0170367	0.339523	0.347063	0.441852	1
c1UBas	0.22138	-0.313685	0.343556	-0.460151	0.149763	0.206171	-0.306569	0.0487547	0.195207	-0.0591971	0.233859	0.0816191	0.0367079	0.973507	0.372719	-0.0500256	0.187297	0.427816	-0.387498	0.34185	-0.0487855	0.30884	0.0825847	1
c10ABs	0.362796	-0.00177656	0.338934	-0.628626	0.135805	0.219048	-0.23889	0.200807	0.302356	0.0330248	0.223982	0.0703658	0.0398358	0.388261	0.763559	0.0993249	0.344066	0.489072	-0.192368	0.337029	0.229977	0.571941	0.151253	0.411558	1
c10ABas	0.251706	0.218853	0.282043	-0.159626	-0.0877095	-0.0971537	-0.0704211	0.119631	0.165405	-0.0145097	0.0187781	-0.107158	0.461508	-0.0254941	-0.00149944	0.972177	0.304995	0.508344	0.05842	0.290841	0.325257	0.220116	0.495742	-0.0478902	0.0839693	1
c1U10ABs	0.391788	0.198309	0.366745	-0.447307	0.0100784	0.0189629	-0.134604	0.217001	0.297039	0.0499565	0.223809	0.0273702	0.542372	0.243647	0.378105	0.379902	0.867562	0.561169	0.0584165	0.368471	0.262712	0.484726	0.694579	0.226004	0.456914	0.38886	1
c1U10ABas	0.534194	0.00865596	0.644087	-0.59039	0.155946	0.186614	-0.382062	0.155312	0.419074	-0.0225339	0.151785	-0.0373515	0.504789	0.457677	0.357452	0.508272	0.502349	0.956561	-0.209726	0.65386	0.275187	0.549379	0.569657	0.453383	0.503008	0.524467	0.571803	1

## Sheet: Table S4
p-values corresponding to the correlogram in supplementary figure SFig2:
	significant 10-nt-overlap for bona fide piRNAs (yes, no)	count all bonafide sense reads (RPM)	count all bonafide antisense reads (RPM)	ratio bona fide sense over antisense reads (Bs/Bas)	10-nt-overlap z-score with bonafide reads	10-nt-overlap percentage with bonafide reads	count genome-unique sense reads (RPM)	count genome-unique antisense reads (RPM)	percentage genome-repeated reads (1-[(Us+Uas)/(Bs+Bas)])	count insect-TE-matching sense reads (RPM)	count insect-TE-matching antisense reads (RPM)	percentage insect-TE-matching piRNAs [(TEs+TEas)/(Bs+Bas)]	1U % for bonafide sense reads	1U % for bonafide antisense reads	10A % for bonafide sense reads	10A % for bonafide antisense reads	1U-10A % for bonafide sense reads	1U-10A % for bonafide antisense reads	count bonafide sense reads collapsed (RPM)	count bonafide antisense reads collapsed (RPM)	multiplicity for bonafide sense reads (Bs/cBs)	multiplicity for bonafide antisense reads (Bas/cBas)	1U % for bonafide sense reads collapsed	1U % for bonafide antisense reads collapsed	10A % for bonafide sense reads collapsed	10A % for bonafide antisense reads collapsed	1U-10A % for bonafide sense reads collapsed	1U-10A % for bonafide antisense reads collapsed
	pingpong	Bs	Bas	ratioBsBas	BZ	BpctPP	Us	Uas	pctrepeats	TEs	TEas	pctTE	nc1UBs	nc1UBas	nc10ABs	nc10ABas	nc1U10ABs	nc1U10ABas	cBs	cBas	multBs	multBas	c1UBs	c1UBas	c10ABs	c10ABas	c1U10ABs	c1U10ABas
pingpong	NA
Bs	1.22569e-13	NA
Bas	0	0.00172715	NA
ratioBsBas	0	7.19111e-10	0	NA
BZ	0	0.0157549	4.35193e-06	0.104446	NA
BpctPP	0	0.417977	0.00410882	0.130142	0	NA
Us	0	0	0	0	0.77833	0.871139	NA
Uas	0	0.265981	0	0.0077444	0.0392388	0.0108066	0.685239	NA
pctrepeats	0	6.33804e-12	0	0	0.943616	0.420888	0	0.00249395	NA
TEs	0.00460404	0	0.0237758	0.147646	0.159814	0.817626	8.09285e-05	0.548444	0.000142648	NA
TEas	0	0.295818	0	1.34902e-08	0.0112922	0.00136866	2.88658e-15	3.23007e-06	0	2.80992e-09	NA
pctTE	0.237878	0.00468136	0.00749423	0.928733	0.236578	0.061121	0.750553	0.261981	0.00010069	0	0	NA
nc1UBs	0	6.02911e-05	4.44089e-15	9.72469e-06	0.813896	0.769983	0.00040099	0.000151809	5.31677e-09	0.851655	9.96604e-05	0.335188	NA
nc1UBas	0.000257033	1.2507e-09	2.18749e-09	0	0.892052	0.304677	3.76714e-08	0.393977	0.00047163	0.180107	2.78699e-06	0.113952	0.248346	NA
nc10ABs	0	0.922655	8.65974e-15	0	0.0278463	0.00741514	6.07031e-07	2.11997e-07	9.64098e-11	0.253181	3.74377e-07	0.0187173	0.714459	9.19306e-10	NA
nc10ABas	2.70949e-06	0.000417522	8.53966e-08	0.00112082	0.848618	0.755189	0.202191	0.0118784	0.00424636	0.480448	0.773962	0.030627	4.44089e-16	0.750491	0.79418	NA
nc1U10ABs	0	0.000886956	0	5.65255e-11	0.471096	0.51168	1.83021e-05	3.01959e-09	2.52784e-11	0.00454816	1.70842e-08	0.0152362	0	0.00057772	0	1.36483e-07	NA
nc1U10ABas	0	0.952626	0	0	0.307493	0.1824	3.77751e-11	0.000546093	7.10543e-14	0.697452	0.00436351	0.538811	0	0	2.67955e-10	0	0	NA
cBs	0.073262	0	0.830579	0	0.0496938	0.951101	0	0.784088	0.263301	0	0.439613	3.0032e-11	0.00581938	7.32747e-14	0.0274598	0.51651	1.06332e-07	5.41658e-05	NA
cBas	0	0.0005818	0	0	0.000198121	0.136915	0	0	0	0.0180986	0	0.00564102	3.9968e-15	2.58763e-09	1.55431e-14	3.41079e-08	0	0	0.969151	NA
multBs	0	0	2.2676e-10	0.0396396	0.00455748	0.0617551	0.000300294	0.0226888	0	0.284797	0.001295	0.00239929	0.000128163	0.252591	0.000344302	1.45411e-08	0.257164	1.00386e-06	0.288479	8.12355e-11	NA
multBas	0	0.734731	0	0	7.38839e-06	0.000520878	0	0.134023	0	0.45675	3.81034e-07	0.687818	9.00744e-09	3.51352e-08	0	2.39245e-05	5.90639e-14	0	0.000124395	0	3.79625e-10	NA
c1UBs	0	3.64597e-12	0	1.74978e-11	0.69777	0.97256	0.00168276	1.04541e-08	0	0.177613	2.39547e-06	0.00280581	0	0.0618605	0.000578259	0	0	0	0.61681	0	0	8.88178e-16	NA
c1UBas	9.41167e-05	2.05947e-08	6.65351e-10	0	0.096878	0.0216011	4.42061e-08	0.395395	0.000595092	0.301982	3.60319e-05	0.154364	0.525112	0	2.1863e-11	0.383179	0.00107411	4.88498e-15	2.10809e-12	8.176e-10	0.398229	3.47178e-08	0.15224	NA
c10ABs	0	0.958389	0	0	0.132603	0.0145144	1.08602e-12	2.55088e-09	0	0.331973	2.68621e-11	0.0385374	0.24185	2.64055e-12	0	0.0848545	0	0	1.17802e-08	0	7.59437e-12	0	7.90359e-06	8.9706e-14	NA
c10ABas	8.31154e-06	0.000113577	5.28304e-07	0.00512837	0.332711	0.283073	0.219316	0.0364714	0.00371291	0.80043	0.743542	0.0611759	0	0.65689	0.979298	0	6.38522e-08	0	0.308383	2.22843e-07	7.16373e-09	0.000103422	0	0.403837	0.145461	NA
c1U10ABs	0	4.04053e-09	0	4.44089e-16	0.911542	0.834415	7.15166e-05	1.11882e-10	0	0.142089	2.78484e-11	0.421415	0	1.85839e-05	0	8.34621e-12	0	0	0.0859675	0	3.9968e-15	0	0	7.41258e-05	0	2.42872e-12	NA
c1U10ABas	0	0.880133	0	0	0.0837094	0.0379613	4.50706e-12	0.00648347	1.90958e-14	0.694601	0.00782061	0.515086	0	0	1.56677e-10	0	0	0	0.000220003	0	1.19484e-06	0	0	0	0	0	0	NA

## Sheet: Table S5
Percentages of piRNAs involved in ping-pong with either ping-pong partners originating from the same gene (mapped without mismatch), or from other loci ("mismatched ping-pong partner" mapping with 1 to 5 mismatches):
The 11 transcripts which achieve ping-pong with genome-unique piRNAs:
transcript:	% all PPP/all mapped	% plus PPP/mapped plus	% minus PPP/mapped minus	% plus with PP minus-mm/mapped plus	% minus with PP plus-mm/mapped minus
AGAP000203-RA	0.727003	0.711356	0.792123	0.00525762	0.0196937
AGAP004689-RA	0.271375	0.342342	0.221519	0.0765766	0.0601266
AGAP004689-RB	0.278539	0.347059	0.235075	0.1	0.0708955
AGAP004689-RC	0.278539	0.347059	0.235075	0.1	0.0708955
AGAP004696-RA	0.173913	0.0416667	0.288288	0	0.045045
AGAP004827-RA	0.104247	0.225	0.0821918	0.025	0.182648
AGAP004895-RA	0.410606	0.384363	0.728477	0.0180426	0.0264901
AGAP004896-RA	0.478132	0.471673	0.587786	0.0139388	0.0381679
AGAP004896-RB	0.512084	0.506519	0.606557	0.000482859	0.0409836
AGAP012447-RA	0.762752	0.747606	0.847364	0.0312676	0.311566
AGAP013373-RA	0.935504	0.735294	0.937658	0.882353	0.0401899
Legend:
% all PPP/all mapped			percentage of all piRNAs (mapped without mismatch) with ping-pong partner mapped without mismatch/all piRNAs mapped without mismatch
% plus PPP/mapped plus			percentage of sense-oriented piRNAs (mapped without mismatch) with ping-pong partner mapped without mismatch/all sense-oriented piRNAs mapped without mismatch
% minus PPP/mapped minus			percentage of antisense-oriented piRNAs( mapped without mismatch) with ping-pong partner mapped without mismatch/all antisense-oriented piRNAs mapped without mismatch
% plus with PP minus-mm/mapped plus			percentage of sense-oriented piRNAs (mapped without mismatch) with mismatched ping-pong partner (1-5 mismatches)/all sense-oriented piRNAs mapped without mismatch
% minus with PP plus-mm/mapped minus			percentage of all antisense-oriented piRNAs (mapped without mismatch) with mismatched ping-pong partner (1-5 mismatches)/all antisense-oriented piRNAs mapped without mismatch
PPP: piRNAs with ping-pong-partner

## Sheet: Table S6
piRNAs mapped individually to each transcript, allowing no mismatch:
Ping-pong network 1:
piRNA reads in common with AGAP001088-RA:
ID	reads count	all reads (RPM)	sens reads count	sense reads (RPM)	antisense reads count	antisense reads (RPM)
AGAP001088-RA	894	53.5592	161	9.64544	733	43.9137
AGAP012431-RA	880	52.7204	161	9.64544	719	43.075
AGAP007403-RA	398	23.844	73	4.3734	325	19.4706
AGAP012766-RA	273	16.3553	20	1.19819	253	15.1571
AGAP012458-RA	235	14.0788	98	5.87114	137	8.20761
AGAP012489-RA	125	7.4887	61	3.65448	64	3.83421
AGAP012182-RA	118	7.06933	62	3.71439	56	3.35494
AGAP003677-RA	114	6.82969	7	0.419367	107	6.41033
Ping-pong network 2:
piRNA reads in common with AGAP012483-RA:
ID	reads count	all reads (RPM)	sens reads count	sense reads (RPM)	antisense reads count	antisense reads (RPM)
AGAP012483-RA	2819	168.885	1947	116.644	872	52.2412
AGAP012762-RA	2819	168.885	1947	116.644	872	52.2412
AGAP012700-RA	2583	154.746	1909	114.367	674	40.3791
AGAP012752-RA	2495	149.474	1812	108.556	683	40.9182
AGAP001087-RA	2048	122.695	1241	74.3478	807	48.347
Ping-pong network 3:
piRNA reads in common with AGAP013002-RA:
ID	reads count	all reads (RPM)	sens reads count	sense reads (RPM)	antisense reads count	antisense reads (RPM)
AGAP013002-RA	2163	129.584	628	37.6232	1535	91.9612
AGAP013334-RA	2127	127.428	627	37.5633	1500	89.8644
AGAP013323-RA	2118	126.888	621	37.2039	1497	89.6846
AGAP013502-RA	2059	123.354	603	36.1255	1456	87.2284
AGAP013070-RA	2036	121.976	583	34.9273	1453	87.0486
AGAP013312-RA	2003	119.999	543	32.5309	1460	87.468
AGAP013534-RA	1364	81.7167	605	36.2453	759	45.4714
AGAP000976-RA	306	18.3323	225	13.4797	81	4.85268
Ping-pong network 4:
piRNA reads in common with AGAP011660-RA:
ID	reads count	all reads (RPM)	sens reads count	sense reads (RPM)	antisense reads count	antisense reads (RPM)
AGAP011660-RA	1944	116.464	188	11.263	1756	105.201
AGAP012490-RA	1864	111.671	187	11.2031	1677	100.468
AGAP012538-RA	546	32.7106	149	8.92653	397	23.7841
AGAP012506-RA	471	28.2174	149	8.92653	322	19.2909
Ping-pong network 5:
piRNA reads in common with AGAP001078-RA:
ID	reads count	all reads (RPM)	sens reads count	sense reads (RPM)	antisense reads count	antisense reads (RPM)
AGAP001078-RA	1435	85.9703	1054	63.1447	381	22.8256
AGAP001079-RA	1434	85.9103	1053	63.0848	381	22.8256
AGAP004894-RA	647	38.7615	585	35.0471	62	3.71439
AGAP013064-RA	614	36.7845	605	36.2453	9	0.539186
AGAP012776-RA	188	11.263	170	10.1846	18	1.07837
Ping-pong network 6:
piRNA reads in common with AGAP012621-RA:
ID	reads count	all reads (RPM)	sens reads count	sense reads (RPM)	antisense reads count	antisense reads (RPM)
AGAP012621-RA	1452	86.9887	1394	83.514	58	3.47476
AGAP012622-RA	1452	86.9887	1394	83.514	58	3.47476
Ping-pong network 7:
piRNA reads in common with AGAP000408-RA:
ID	reads count	all reads (RPM)	sens reads count	sense reads (RPM)	antisense reads count	antisense reads (RPM)
AGAP000408-RA	825	49.4254	103	6.17069	722	43.2547
AGAP003624-RA	825	49.4254	103	6.17069	722	43.2547
AGAP007639-RA	825	49.4254	103	6.17069	722	43.2547
Ping-pong network 8:
piRNA reads in common with AGAP001072-RA:
ID	reads count	all reads (RPM)	sens reads count	sense reads (RPM)	antisense reads count	antisense reads (RPM)
AGAP001072-RA	1921	115.086	1868	111.911	53	3.17521
AGAP010287-RA	1089	65.2415	1043	62.4857	46	2.75584
Ping-pong network 9:
piRNA reads in common with AGAP007075-RA:
ID	reads count	all reads (RPM)	sens reads count	sense reads (RPM)	antisense reads count	antisense reads (RPM)
AGAP007075-RA	3131	187.577	2471	148.037	660	39.5403
AGAP012821-RA	979	58.6515	838	50.2042	141	8.44725
Ping-pong network 10:
piRNA reads in common with AGAP012876-RA:
ID	reads count	all reads (RPM)	sens reads count	sense reads (RPM)	antisense reads count	antisense reads (RPM)
AGAP012876-RA	651	39.0011	521	31.2129	130	7.78825
AGAP012456-RA	448	26.8395	362	21.6873	86	5.15222
Ping-pong network 11:
piRNA reads in common with AGAP007493-RA:
ID	reads count	all reads (RPM)	sens reads count	sense reads (RPM)	antisense reads count	antisense reads (RPM)
AGAP007493-RA	2281	136.654	1799	107.777	482	28.8764
AGAP013547-RA	458	27.4386	342	20.4891	116	6.94951
Ping-pong network 12:
piRNA reads in common with AGAP013040-RA:
ID	reads count	all reads (RPM)	sens reads count	sense reads (RPM)	antisense reads count	antisense reads (RPM)
AGAP013040-RA	1545	92.5603	123	7.36888	1422	85.1914
AGAP005338-RA	229	13.7193	34	2.03693	195	11.6824
AGAP011262-RA	38	2.27656	0	0	38	2.27656
Ping-pong network 13:
piRNA reads in common with AGAP001089-RA:
ID	reads count	all reads (RPM)	sens reads count	sense reads (RPM)	antisense reads count	antisense reads (RPM)
AGAP001089-RA	198	11.8621	67	4.01394	131	7.84816
AGAP012592-RA	143	8.56707	62	3.71439	81	4.85268
AGAP010306-RA	99	5.93105	49	2.93557	50	2.99548
Ping-pong network 14:
piRNA reads in common with AGAP012715-RA:
ID	reads count	all reads (RPM)	sens reads count	sense reads (RPM)	antisense reads count	antisense reads (RPM)
AGAP012715-RA	312	18.6918	250	14.9774	62	3.71439
AGAP012588-RA	205	12.2815	182	10.9035	23	1.37792
AGAP012450-RA	193	11.5625	143	8.56707	50	2.99548
Ping-pong network 15:
piRNA reads in common with AGAP012701-RA:
ID	reads count	all reads (RPM)	sens reads count	sense reads (RPM)	antisense reads count	antisense reads (RPM)
AGAP012701-RA	726	43.4944	210	12.581	516	30.9133
AGAP012455-RA	183	10.9635	71	4.25358	112	6.70987
Ping-pong network 16:
piRNA reads in common with AGAP012710-RA:
ID	reads count	all reads (RPM)	sens reads count	sense reads (RPM)	antisense reads count	antisense reads (RPM)
AGAP012710-RA	329	19.7103	317	18.9913	12	0.718915
AGAP012560-RA	279	16.7148	270	16.1756	9	0.539186
Ping-pong network 17:
piRNA reads in common with AGAP027986-RA:
ID	reads count	all reads (RPM)	sens reads count	sense reads (RPM)	antisense reads count	antisense reads (RPM)
AGAP027986-RA	625	37.4435	394	23.6044	231	13.8391
AGAP013541-RA	530	31.7521	355	21.2679	175	10.4842

## Sheet: Table S7
piRNAs mapped individually to each transcript, allowing no mismatch:
Ping-pong network 1:
ID transcript	all reads (RPM)	sense reads (RPM)	antisense reads (RPM)	genome-unique reads (RPM)	genome-unique sense reads (RPM)	genome-unique antisense reads (RPM)	>0.5 RPM genome-unique reads in the transcript	ID upstream flank	all genome-unique reads (RPM)	genome-unique plus reads (RPM)	genome-unique minus reads (RPM)	ID downstream flank	all genome-unique reads (RPM)	genome-unique plus reads (RPM)	genome-unique minus reads (RPM)	Total genome-unique reads in the flanks	>0.5 RPM genome-unique reads in transcript or flanks
AGAP001088-RA	53.5592	9.64544	43.9137	0.838734	0	0.838734	yes	AGAP001088_5kb-upstream__X_23703399-23708398(+)	26.7197	14.6778	12.0418	AGAP001088_5kb-downstream__X_23709343-23714342(+)	20.4292	1.55765	18.8715	47.1488	yes
AGAP012431-RA	67.7577	10.4243	57.3335	0	0	0	no	AGAP012431_5kb-upstream__UNKN_450777-455776(+)	0.239638	0.179729	0.0599096	AGAP012431_5kb-downstream__UNKN_456721-461720(+)	31.6922	4.55313	27.139	31.9318	yes
AGAP007403-RA	98.6112	11.3229	87.2883	0.359458	0	0.359458	no	AGAP007403_5kb-upstream__2L_46324407-46329406(+)	0	0	0	AGAP007403_5kb-downstream__2L_46330377-46335376(+)	59.0109	0	59.0109	59.0109	yes
AGAP012766-RA	96.6342	13.4797	83.1545	4.13376	0	4.13376	yes	AGAP012766_5kb-upstream__UNKN_27914594-27919593(-)	0.239638	0.0599096	0.179729	AGAP012766_5kb-downstream__UNKN_27920773-27925772(-)	0.119819	0	0.119819	0.359458	yes
AGAP012458-RA	80.0991	18.6319	61.4672	0	0	0	no	AGAP012458_5kb-upstream__UNKN_3601927-3606926(-)	25.7611	7.84816	17.913	AGAP012458_5kb-downstream__UNKN_3607685-3612684(-)	22.8256	6.64996	16.1756	48.5867	yes
AGAP012489-RA	34.8674	5.81123	29.0561	6.59005	0.479277	6.11078	yes	AGAP012489_5kb-upstream__UNKN_7125428-7130427(+)	5.87114	1.01846	4.85268	AGAP012489_5kb-downstream__UNKN_7131103-7136102(+)	16.1756	9.82517	6.35042	22.0467	yes
AGAP012182-RA	47.9277	7.96797	39.9597	0.659005	0.0599096	0.599096	yes	AGAP012182_5kb-upstream__3L_38451182-38456181(-)	0	0	0	AGAP012182_5kb-downstream__3L_38456809-38461808(-)	1.79729	0.958553	0.838734	1.79729	yes
AGAP003677-RA	75.1266	9.70535	65.4213	0.419367	0.119819	0.299548	no	AGAP003677_5kb-upstream__2R_41815136-41820135(+)	0.659005	0	0.659005	AGAP003677_5kb-downstream__2R_41820878-41825877(+)	0	0	0	0.659005	yes
Ping-pong network 2:
ID transcript	all reads (RPM)	sense reads (RPM)	antisense reads (RPM)	genome-unique reads (RPM)	genome-unique sense reads (RPM)	genome-unique antisense reads (RPM)	>0.5 RPM genome-unique reads in the transcript	ID upstream flank	all genome-unique reads (RPM)	genome-unique plus reads (RPM)	genome-unique minus reads (RPM)	ID downstream flank	all genome-unique reads (RPM)	genome-unique plus reads (RPM)	genome-unique minus reads (RPM)	Total genome-unique reads in the flanks	>0.5 RPM genome-unique reads in transcript or flanks
AGAP012483-RA	168.885	116.644	52.2412	0	0	0	no	AGAP012483_5kb-upstream__UNKN_6212289-6217288(-)	70.9329	66.1402	4.79277	AGAP012483_5kb-downstream__UNKN_6219144-6224143(-)	1.01846	1.01846	0	71.9514	yes
AGAP012762-RA	168.885	116.644	52.2412	0	0	0	no	AGAP012762_5kb-upstream__UNKN_27727533-27732532(+)	0.838734	0.838734	0	AGAP012762_5kb-downstream__UNKN_27734016-27739015(+)	0	0	0	0.838734	yes
AGAP012700-RA	170.383	128.506	41.8768	0	0	0	no	AGAP012700_5kb-upstream__UNKN_24179971-24184970(-)	2.87566	0.838734	2.03693	AGAP012700_5kb-downstream__UNKN_24185706-24190705(-)	1.2581	1.2581	0	4.13376	yes
AGAP012752-RA	165.111	122.695	42.416	0	0	0	no	AGAP012752_5kb-upstream__UNKN_27087089-27092088(-)	0.119819	0	0.119819	AGAP012752_5kb-downstream__UNKN_27092825-27097824(-)	0.239638	0.119819	0.119819	0.359458	no
AGAP001087-RA	137.552	87.5878	49.9646	5.99096	5.93105	0.0599096	yes	AGAP001087_5kb-upstream__X_23633858-23638857(+)	5.39186	3.83421	1.55765	AGAP001087_5kb-downstream__X_23647210-23652209(+)	24.503	3.59458	20.9084	29.8949	yes
Ping-pong network 3:
ID transcript	all reads (RPM)	sense reads (RPM)	antisense reads (RPM)	genome-unique reads (RPM)	genome-unique sense reads (RPM)	genome-unique antisense reads (RPM)	>0.5 RPM genome-unique reads in the transcript	ID upstream flank	all genome-unique reads (RPM)	genome-unique plus reads (RPM)	genome-unique minus reads (RPM)	ID downstream flank	all genome-unique reads (RPM)	genome-unique plus reads (RPM)	genome-unique minus reads (RPM)	Total genome-unique reads in the flanks	>0.5 RPM genome-unique reads in transcript or flanks
AGAP013002-RA	129.584	37.6232	91.9612	0	0	0	no	AGAP013002_5kb-upstream__X_18331482-18336481(+)	11.0234	0.119819	10.9035	AGAP013002_5kb-downstream__X_18337329-18342328(+)	1.43783	1.43783	0	12.4612	yes
AGAP013334-RA	129.764	37.6232	92.1409	0	0	0	no	AGAP013334_5kb-upstream__2R_60730127-60735126(+)	2.87566	1.55765	1.31801	AGAP013334_5kb-downstream__2R_60735974-60740973(+)	0.838734	0.659005	0.179729	3.71439	yes
AGAP013323-RA	130.902	37.6831	93.2193	0.0599096	0.0599096	0	no	AGAP013323_5kb-upstream__2R_41318042-41323041(-)	0.299548	0.299548	0	AGAP013323_5kb-downstream__2R_41323902-41328901(-)	1.01846	0	1.01846	1.31801	yes
AGAP013502-RA	128.925	38.1025	90.8229	0	0	0	no	AGAP013502_5kb-upstream__2R_41052115-41057114(-)	0	0	0	AGAP013502_5kb-downstream__2R_41057962-41062961(-)	1.37792	0.0599096	1.31801	1.37792	yes
AGAP013070-RA	125.93	35.3467	90.5833	0	0	0	no	AGAP013070_5kb-upstream__2R_45778765-45783764(+)	0.239638	0.179729	0.0599096	AGAP013070_5kb-downstream__2R_45784556-45789555(+)	9.52562	5.81123	3.71439	9.76526	yes
AGAP013312-RA	124.073	33.4295	90.6432	0.838734	0.838734	0	yes	AGAP013312_5kb-upstream__X_23858618-23863617(-)	0.239638	0.239638	0	AGAP013312_5kb-downstream__X_23864714-23869713(-)	0	0	0	0.239638	yes
AGAP013534-RA	84.5923	36.3651	48.2272	1.07837	0.0599096	1.01846	yes	AGAP013534_5kb-upstream__X_17402052-17407051(-)	0.0599096	0.0599096	0	AGAP013534_5kb-downstream__X_17407899-17412898(-)	0.299548	0.0599096	0.239638	0.359458	yes
AGAP000976-RA	24.0237	17.1341	6.8896	2.09684	0.539186	1.55765	yes	AGAP000976_5kb-upstream__X_18782705-18787704(-)	0.419367	0.359458	0.0599096	AGAP000976_5kb-downstream__X_18788401-18793400(-)	0.299548	0.299548	0	0.718915	yes
Ping-pong network 4:
ID transcript	all reads (RPM)	sense reads (RPM)	antisense reads (RPM)	genome-unique reads (RPM)	genome-unique sense reads (RPM)	genome-unique antisense reads (RPM)	>0.5 RPM genome-unique reads in the transcript	ID upstream flank	all genome-unique reads (RPM)	genome-unique plus reads (RPM)	genome-unique minus reads (RPM)	ID downstream flank	all genome-unique reads (RPM)	genome-unique plus reads (RPM)	genome-unique minus reads (RPM)	Total genome-unique reads in the flanks	>0.5 RPM genome-unique reads in transcript or flanks
AGAP011660-RA	116.464	11.263	105.201	0	0	0	no	AGAP011660_5kb-upstream__3L_31033338-31038337(+)	0.778825	0	0.778825	AGAP011660_5kb-downstream__3L_31039239-31044238(+)	0.0599096	0.0599096	0	0.838734	yes
AGAP012490-RA	111.671	11.2031	100.468	0	0	0	no	AGAP012490_5kb-upstream__UNKN_7147636-7152635(+)	12.2216	1.55765	10.6639	AGAP012490_5kb-downstream__UNKN_7153534-7158533(+)	4.73286	3.95403	0.778825	16.9544	yes
AGAP012538-RA	35.0471	9.58553	25.4616	0	0	0	no	AGAP012538_5kb-upstream__UNKN_12669195-12674194(+)	8.62698	5.15222	3.47476	AGAP012538_5kb-downstream__UNKN_12675098-12680097(+)	2.27656	2.27656	0	10.9035	yes
AGAP012506-RA	30.4341	9.58553	20.8485	0	0	0	no	AGAP012506_5kb-upstream__UNKN_9598939-9603938(-)	0.479277	0.359458	0.119819	AGAP012506_5kb-downstream__UNKN_9604844-9609843(-)	12.7607	3.89412	8.86662	13.24	yes
Ping-pong network 5:
ID transcript	all reads (RPM)	sense reads (RPM)	antisense reads (RPM)	genome-unique reads (RPM)	genome-unique sense reads (RPM)	genome-unique antisense reads (RPM)	>0.5 RPM genome-unique reads in the transcript	ID upstream flank	all genome-unique reads (RPM)	genome-unique plus reads (RPM)	genome-unique minus reads (RPM)	ID downstream flank	all genome-unique reads (RPM)	genome-unique plus reads (RPM)	genome-unique minus reads (RPM)	Total genome-unique reads in the flanks	>0.5 RPM genome-unique reads in transcript or flanks
AGAP001078-RA	85.9703	63.1447	22.8256	0	0	0	no	AGAP001078_5kb-upstream__X_23108205-23113204(+)	5.33195	2.21665	3.1153	AGAP001078_5kb-downstream__X_23114091-23119090(+)	15.876	6.76978	9.10626	21.208	yes
AGAP001079-RA	85.9103	63.0848	22.8256	0	0	0	no	AGAP001079_5kb-upstream__X_23120382-23125381(-)	0	0	0	AGAP001079_5kb-downstream__X_23126268-23131267(-)	15.3968	14.4981	0.898644	15.3968	yes
AGAP004894-RA	46.1304	42.416	3.71439	0.0599096	0.0599096	0	no	AGAP004894_5kb-upstream__2L_5438491-5443490(-)	1.07837	1.01846	0.0599096	AGAP004894_5kb-downstream__2L_5444377-5449376(-)	20.3093	16.1756	4.13376	21.3877	yes
AGAP013064-RA	39.061	37.5633	1.49774	0.778825	0.539186	0.239638	yes	AGAP013064_5kb-upstream__X_20246407-20251406(+)	1.37792	1.37792	0	AGAP013064_5kb-downstream__X_20251732-20256731(+)	36.9642	36.425	0.539186	38.3421	yes
AGAP012776-RA	25.2818	24.2035	1.07837	12.8806	12.8806	0	yes	AGAP012776_5kb-upstream__UNKN_28485379-28490378(-)	0	0	0	AGAP012776_5kb-downstream__UNKN_28490697-28495696(-)	35.8858	32.5309	3.35494	35.8858	yes
Ping-pong network 6:
ID transcript	all reads (RPM)	sense reads (RPM)	antisense reads (RPM)	genome-unique reads (RPM)	genome-unique sense reads (RPM)	genome-unique antisense reads (RPM)	>0.5 RPM genome-unique reads in the transcript	ID upstream flank	all genome-unique reads (RPM)	genome-unique plus reads (RPM)	genome-unique minus reads (RPM)	ID downstream flank	all genome-unique reads (RPM)	genome-unique plus reads (RPM)	genome-unique minus reads (RPM)	Total genome-unique reads in the flanks	>0.5 RPM genome-unique reads in transcript or flanks
AGAP012621-RA	86.9887	83.514	3.47476	0	0	0	no	AGAP012621_5kb-upstream__UNKN_21140274-21145273(+)	0	0	0	AGAP012621_5kb-downstream__UNKN_21146504-21151503(+)	0.958553	0.479277	0.479277	0.958553	yes
AGAP012622-RA	94.9567	91.3621	3.59458	7.78825	7.78825	0	yes	AGAP012622_5kb-upstream__UNKN_21285487-21290486(-)	0.179729	0	0.179729	AGAP012622_5kb-downstream__UNKN_21291199-21296198(-)	0	0	0	0.179729	yes
Ping-pong network 7:
ID transcript	all reads (RPM)	sense reads (RPM)	antisense reads (RPM)	genome-unique reads (RPM)	genome-unique sense reads (RPM)	genome-unique antisense reads (RPM)	>0.5 RPM genome-unique reads in the transcript	ID upstream flank	all genome-unique reads (RPM)	genome-unique plus reads (RPM)	genome-unique minus reads (RPM)	ID downstream flank	all genome-unique reads (RPM)	genome-unique plus reads (RPM)	genome-unique minus reads (RPM)	Total genome-unique reads in the flanks	>0.5 RPM genome-unique reads in transcript or flanks
AGAP000408-RA	49.4254	6.17069	43.2547	0	0	0	no	AGAP000408_5kb-upstream__X_7329403-7334402(+)	0.119819	0	0.119819	AGAP000408_5kb-downstream__X_7335499-7340498(+)	0.179729	0.179729	0	0.299548	no
AGAP003624-RA	49.4254	6.17069	43.2547	0	0	0	no	AGAP003624_5kb-upstream__2R_40636932-40641931(+)	0.0599096	0	0.0599096	AGAP003624_5kb-downstream__2R_40643028-40648027(+)	0	0	0	0.0599096	no
AGAP007639-RA	50.4439	6.41033	44.0335	0	0	0	no	AGAP007639_5kb-upstream__2L_48540166-48545165(-)	1.31801	1.31801	0	AGAP007639_5kb-downstream__2L_48546362-48551361(-)	0.419367	0	0.419367	1.73738	yes
Ping-pong network 8:
ID transcript	all reads (RPM)	sense reads (RPM)	antisense reads (RPM)	genome-unique reads (RPM)	genome-unique sense reads (RPM)	genome-unique antisense reads (RPM)	>0.5 RPM genome-unique reads in the transcript	ID upstream flank	all genome-unique reads (RPM)	genome-unique plus reads (RPM)	genome-unique minus reads (RPM)	ID downstream flank	all genome-unique reads (RPM)	genome-unique plus reads (RPM)	genome-unique minus reads (RPM)	Total genome-unique reads in the flanks	>0.5 RPM genome-unique reads in transcript or flanks
AGAP001072-RA	115.086	111.911	3.17521	0	0	0	no	AGAP001072_5kb-upstream__X_22712918-22717917(+)	5.69141	0.659005	5.03241	AGAP001072_5kb-downstream__X_22718693-22723692(+)	0.299548	0.299548	0	5.99096	yes
AGAP010287-RA	67.1586	63.9834	3.17521	0.119819	0.0599096	0.0599096	no	AGAP010287_5kb-upstream__3R_52156878-52161877(+)	0.119819	0.0599096	0.0599096	AGAP010287_5kb-downstream__3R_52162652-52167651(+)	0.718915	0.718915	0	0.838734	yes
Ping-pong network 9:
ID transcript	all reads (RPM)	sense reads (RPM)	antisense reads (RPM)	genome-unique reads (RPM)	genome-unique sense reads (RPM)	genome-unique antisense reads (RPM)	>0.5 RPM genome-unique reads in the transcript	ID upstream flank	all genome-unique reads (RPM)	genome-unique plus reads (RPM)	genome-unique minus reads (RPM)	ID downstream flank	all genome-unique reads (RPM)	genome-unique plus reads (RPM)	genome-unique minus reads (RPM)	Total genome-unique reads in the flanks	>0.5 RPM genome-unique reads in transcript or flanks
AGAP007075-RA	187.577	148.037	39.5403	3.71439	2.69593	1.01846	yes	AGAP007075_5kb-upstream__2L_42198909-42203908(-)	10.6639	4.67295	5.99096	AGAP007075_5kb-downstream__2L_42207186-42212185(-)	0	0	0	10.6639	yes
AGAP012821-RA	90.1639	63.2046	26.9593	31.5124	13.0004	18.5121	yes	AGAP012821_5kb-upstream__UNKN_31678250-31683249(+)	35.2268	0.898644	34.3282	AGAP012821_5kb-downstream__UNKN_31684220-31689219(+)	5.51168	1.31801	4.19367	40.7385	yes
Ping-pong network 10:
ID transcript	all reads (RPM)	sense reads (RPM)	antisense reads (RPM)	genome-unique reads (RPM)	genome-unique sense reads (RPM)	genome-unique antisense reads (RPM)	>0.5 RPM genome-unique reads in the transcript	ID upstream flank	all genome-unique reads (RPM)	genome-unique plus reads (RPM)	genome-unique minus reads (RPM)	ID downstream flank	all genome-unique reads (RPM)	genome-unique plus reads (RPM)	genome-unique minus reads (RPM)	Total genome-unique reads in the flanks	>0.5 RPM genome-unique reads in transcript or flanks
AGAP012876-RA	39.0011	31.2129	7.78825	8.32743	7.36888	0.958553	yes	AGAP012876_5kb-upstream__UNKN_35896513-35901512(-)	6.47024	6.47024	0	AGAP012876_5kb-downstream__UNKN_35901948-35906947(-)	0.179729	0.179729	0	6.64996	yes
AGAP012456-RA	54.2781	46.9092	7.36888	1.55765	1.55765	0	yes	AGAP012456_5kb-upstream__UNKN_3407287-3412286(+)	5.93105	2.33647	3.59458	AGAP012456_5kb-downstream__UNKN_3412686-3417685(+)	27.7381	23.1251	4.61304	33.6692	yes
Ping-pong network 11:
ID transcript	all reads (RPM)	sense reads (RPM)	antisense reads (RPM)	genome-unique reads (RPM)	genome-unique sense reads (RPM)	genome-unique antisense reads (RPM)	>0.5 RPM genome-unique reads in the transcript	ID upstream flank	all genome-unique reads (RPM)	genome-unique plus reads (RPM)	genome-unique minus reads (RPM)	ID downstream flank	all genome-unique reads (RPM)	genome-unique plus reads (RPM)	genome-unique minus reads (RPM)	Total genome-unique reads in the flanks	>0.5 RPM genome-unique reads in transcript or flanks
AGAP007493-RA	136.654	107.777	28.8764	60.6285	59.9096	0.718915	yes	AGAP007493_5kb-upstream__2L_46899680-46904679(+)	1.43783	1.01846	0.419367	AGAP007493_5kb-downstream__2L_46905985-46910984(+)	0.0599096	0.0599096	0	1.49774	yes
AGAP013547-RA	229.274	212.739	16.535	0.479277	0.479277	0	no	AGAP013547_5kb-upstream__X_23633153-23638152(+)	1.43783	0.539186	0.898644	AGAP013547_5kb-downstream__X_23638697-23643696(+)	3.53467	1.19819	2.33647	4.9725	yes
Ping-pong network 12:
ID transcript	all reads (RPM)	sense reads (RPM)	antisense reads (RPM)	genome-unique reads (RPM)	genome-unique sense reads (RPM)	genome-unique antisense reads (RPM)	>0.5 RPM genome-unique reads in the transcript	ID upstream flank	all genome-unique reads (RPM)	genome-unique plus reads (RPM)	genome-unique minus reads (RPM)	ID downstream flank	all genome-unique reads (RPM)	genome-unique plus reads (RPM)	genome-unique minus reads (RPM)	Total genome-unique reads in the flanks	>0.5 RPM genome-unique reads in transcript or flanks
AGAP013040-RA	92.5603	7.36888	85.1914	26.4201	2.63602	23.7841	yes	AGAP013040_5kb-upstream__X_12796701-12801700(-)	42.3561	8.62698	33.7291	AGAP013040_5kb-downstream__X_12802805-12807804(-)	50.2641	1.19819	49.0659	92.6202	yes
AGAP005338-RA	24.1436	2.93557	21.208	0	0	0	no	AGAP005338_5kb-upstream__2L_14250152-14255151(-)	0	0	0	AGAP005338_5kb-downstream__2L_14255908-14260907(-)	0.119819	0.119819	0	0.119819	no
AGAP011262-RA	43.6741	22.5859	21.0882	0	0	0	no	AGAP011262_5kb-upstream__3L_20327041-20332040(-)	0	0	0	AGAP011262_5kb-downstream__3L_20389614-20394613(-)	0	0	0	0	no
Ping-pong network 13:
ID transcript	all reads (RPM)	sense reads (RPM)	antisense reads (RPM)	genome-unique reads (RPM)	genome-unique sense reads (RPM)	genome-unique antisense reads (RPM)	>0.5 RPM genome-unique reads in the transcript	ID upstream flank	all genome-unique reads (RPM)	genome-unique plus reads (RPM)	genome-unique minus reads (RPM)	ID downstream flank	all genome-unique reads (RPM)	genome-unique plus reads (RPM)	genome-unique minus reads (RPM)	Total genome-unique reads in the flanks	>0.5 RPM genome-unique reads in transcript or flanks
AGAP001089-RA	11.8621	4.01394	7.84816	1.67747	0	1.67747	yes	AGAP001089_5kb-upstream__X_23744156-23749155(+)	9.94499	1.67747	8.26752	AGAP001089_5kb-downstream__X_23749690-23754689(+)	53.8587	8.7468	45.1119	63.8037	yes
AGAP012592-RA	16.0558	10.4243	5.6315	0.778825	0	0.778825	yes	AGAP012592_5kb-upstream__UNKN_18297255-18302254(+)	0	0	0	AGAP012592_5kb-downstream__UNKN_18302789-18307788(+)	0.539186	0.299548	0.239638	0.539186	yes
AGAP010306-RA	24.0837	17.5535	6.53014	1.43783	1.37792	0.0599096	yes	AGAP010306_5kb-upstream__3R_53010176-53015175(+)	0.179729	0.0599096	0.119819	AGAP010306_5kb-downstream__3R_53016526-53021525(+)	0.239638	0.239638	0	0.419367	yes
Ping-pong network 14:
ID transcript	all reads (RPM)	sense reads (RPM)	antisense reads (RPM)	genome-unique reads (RPM)	genome-unique sense reads (RPM)	genome-unique antisense reads (RPM)	>0.5 RPM genome-unique reads in the transcript	ID upstream flank	all genome-unique reads (RPM)	genome-unique plus reads (RPM)	genome-unique minus reads (RPM)	ID downstream flank	all genome-unique reads (RPM)	genome-unique plus reads (RPM)	genome-unique minus reads (RPM)	Total genome-unique reads in the flanks	>0.5 RPM genome-unique reads in transcript or flanks
AGAP012715-RA	18.6918	14.9774	3.71439	0.599096	0.359458	0.239638	yes	AGAP012715_5kb-upstream__UNKN_24747722-24752721(+)	1.49774	0.659005	0.838734	AGAP012715_5kb-downstream__UNKN_24753780-24758779(+)	0	0	0	1.49774	yes
AGAP012588-RA	18.3922	16.4152	1.97702	5.99096	5.39186	0.599096	yes	AGAP012588_5kb-upstream__UNKN_17952254-17957253(+)	1.49774	1.43783	0.0599096	AGAP012588_5kb-downstream__UNKN_17958304-17963303(+)	34.2683	20.4891	13.7792	35.766	yes
AGAP012450-RA	13.0603	9.94499	3.1153	1.31801	1.19819	0.119819	yes	AGAP012450_5kb-upstream__UNKN_2422726-2427725(-)	22.8256	14.9774	7.84816	AGAP012450_5kb-downstream__UNKN_2428786-2433785(-)	4.91259	4.31349	0.599096	27.7381	yes
Ping-pong network 15:
ID transcript	all reads (RPM)	sense reads (RPM)	antisense reads (RPM)	genome-unique reads (RPM)	genome-unique sense reads (RPM)	genome-unique antisense reads (RPM)	>0.5 RPM genome-unique reads in the transcript	ID upstream flank	all genome-unique reads (RPM)	genome-unique plus reads (RPM)	genome-unique minus reads (RPM)	ID downstream flank	all genome-unique reads (RPM)	genome-unique plus reads (RPM)	genome-unique minus reads (RPM)	Total genome-unique reads in the flanks	>0.5 RPM genome-unique reads in transcript or flanks
AGAP012701-RA	43.4944	12.581	30.9133	9.22608	0.659005	8.56707	yes	AGAP012701_5kb-upstream__UNKN_24198571-24203570(+)	2.15675	1.55765	0.599096	AGAP012701_5kb-downstream__UNKN_24204810-24209809(+)	0.179729	0	0.179729	2.33647	yes
AGAP012455-RA	20.4292	5.03241	15.3968	0.239638	0.119819	0.119819	no	AGAP012455_5kb-upstream__UNKN_3387133-3392132(-)	5.87114	3.71439	2.15675	AGAP012455_5kb-downstream__UNKN_3393196-3398195(-)	1.2581	0.599096	0.659005	7.12924	yes
Ping-pong network 16:
ID transcript	all reads (RPM)	sense reads (RPM)	antisense reads (RPM)	genome-unique reads (RPM)	genome-unique sense reads (RPM)	genome-unique antisense reads (RPM)	>0.5 RPM genome-unique reads in the transcript	ID upstream flank	all genome-unique reads (RPM)	genome-unique plus reads (RPM)	genome-unique minus reads (RPM)	ID downstream flank	all genome-unique reads (RPM)	genome-unique plus reads (RPM)	genome-unique minus reads (RPM)	Total genome-unique reads in the flanks	>0.5 RPM genome-unique reads in transcript or flanks
AGAP012710-RA	19.7103	18.9913	0.718915	2.99548	2.81575	0.179729	yes	AGAP012710_5kb-upstream__UNKN_24528170-24533169(-)	1.79729	0	1.79729	AGAP012710_5kb-downstream__UNKN_24533545-24538544(-)	0.659005	0.299548	0.359458	2.45629	yes
AGAP012560-RA	16.7148	16.1756	0.539186	0	0	0	no	AGAP012560_5kb-upstream__UNKN_16231864-16236863(-)	0.419367	0.119819	0.299548	AGAP012560_5kb-downstream__UNKN_16237170-16242169(-)	0	0	0	0.419367	no
Ping-pong network 17:
ID transcript	all reads (RPM)	sense reads (RPM)	antisense reads (RPM)	genome-unique reads (RPM)	genome-unique sense reads (RPM)	genome-unique antisense reads (RPM)	>0.5 RPM genome-unique reads in the transcript	ID upstream flank	all genome-unique reads (RPM)	genome-unique plus reads (RPM)	genome-unique minus reads (RPM)	ID downstream flank	all genome-unique reads (RPM)	genome-unique plus reads (RPM)	genome-unique minus reads (RPM)	Total genome-unique reads in the flanks	>0.5 RPM genome-unique reads in transcript or flanks
AGAP027986-RA	37.4435	23.6044	13.8391	1.31801	0	1.31801	yes	AGAP027986_5kb-upstream__3R_53142163-53147162(-)	5.45177	1.49774	3.95403	AGAP027986_5kb-downstream__3R_53148523-53153522(-)	0.299548	0.179729	0.119819	5.75132	yes
AGAP013541-RA	339.028	316.982	22.0467	0	0	0	no	AGAP013541_5kb-upstream__X_20024435-20029434(-)	2.57611	0.239638	2.33647	AGAP013541_5kb-downstream__X_20030979-20035978(-)	1.13828	0.179729	0.958553	3.71439	yes

## Sheet: Table S8
664 transcripts matching >3RPM genome-unique sense reads without mismatch:																	20 lncRNAs matching >3RPM genome-unique sense reads without mismatch:																	Unknown RNA matching >3RPM genome-unique sense reads without mismatch:
ID mRNA	genome-unique reads (rpm)	genome-unique sense reads (rpm)	genome-unique antisense reads (rpm)	all reads (rpm)	all sense reads (rpm)	all antisense reads (rpm)	TE-mapping reads (rpm)	TE-mapping sense reads (rpm)	TE-mapping antisense reads (rpm)	% TE-mapping/all reads	% genome-unique reads	complementary genome-unique piRNAs from mRNAs and lncRNAs (1-5 mismatches) (RPM)					ID lncRNA	genome-unique reads (RPM)	genome-unique sense reads (RPM)	genome-unique antisense reads (RPM)	all reads (RPM)	all sense reads (RPM)	all antisense reads (RPM)	TE-mapping reads (RPM)	TE-mapping sense reads (RPM)	TE-mapping antisense reads (RPM)	% TE-mapping/all reads	% genome-unique reads	complementary genome-unique piRNAs from mRNAs and lncRNAs (1-5 mismatches) (RPM)					ID RNA	genome-unique reads (rpm)	genome-unique sense reads (rpm)	genome-unique antisense reads (rpm)	all reads (rpm)	all sense reads (rpm)	all antisense reads (rpm)	TE-mapping reads (rpm)	TE-mapping sense reads (rpm)	TE-mapping antisense reads (rpm)	% TE-mapping/all reads	% genome-unique reads	complementary genome-unique piRNAs from mRNAs and lncRNAs (1-5 mismatches) (RPM)
AGAP010767-RA	3.8	3.8	0	3.8	3.8	0	0	0	0	0	1	231.91					3R_lncs_463_3R-39728837-39950481	20.7287	12.7008	8.02788	8611.58	2976.85	5634.74	6052.19	2194.55	3857.64	0.702796	0.00240707	102.985					unk_RNA_1	7.36888	7.36888	0	7.36888	7.36888	0	0	0	0	0	1	7.24906
AGAP003266-RA_with_3primeUTR	138.4	138.3	0.1	163.7	163.3	0.4	5.8	5.7	0.1	0.0351	0.845	69.85					2R_lncs_14_2R-1827987-1829487	1760.2	1760.2	0	1770.87	1770.87	0	2.69593	2.69593	0	0.00152238	0.993978	64.5226
AGAP003387-RA	88391	88391	0	88391	88391	0	0	0	0	0	1	64.58					UNKN_lncs_18_UNKN-3660305-3751818	226.997	18.6319	208.366	4715.48	2462.16	2253.32	3566.9	2166.63	1400.27	0.756422	0.0481387	55.3565
AGAP011923-RA	70.6	70.5	0.1	70.6	70.5	0.1	18	18	0	0.2547	1	58.23					UNKN_lncs_19_UNKN-3660305-3751851	227.297	18.3922	208.905	4715.42	2466.48	2248.95	3573.43	2167.11	1406.32	0.757817	0.0482029	55.3565
AGAP028425-RA	4.3	4.1	0.1	4.3	4.1	0.1	0.1	0.1	0	0.0282	1	39.36					3R_lncs_231_3R-21408243-21415257	4.9725	4.9725	0	4.9725	4.9725	0	0	0	0	0	1	24.5629
AGAP011396-RA	4	4	0	4	4	0	0	0	0	0	1	36.19					UNKN_lncs_40_UNKN-5972741-5982900	63.0249	46.4898	16.535	4279.16	3817.14	462.023	506.715	359.398	147.318	0.118415	0.0147283	3.95403
AGAP002741-RA	3.3	3.3	0	3.3	3.3	0	0.4	0.4	0	0.1273	1	35.47					UNKN_lncs_41_UNKN-5976511-5982900	5.09231	4.91259	0.179729	634.143	414.455	219.688	491.558	351.37	140.188	0.775154	0.00803023	2.87566
AGAP000008-RA	5.5	5.5	0	5.5	5.5	0	0	0	0	0	1	33.37					UNKN_lncs_56_UNKN-9928300-9933878	22.7656	14.6778	8.08779	177.153	139.829	37.3237	3.83421	2.39638	1.43783	0.0216436	0.128509	2.63602
AGAP002651-RA	7.3	7.3	0	7.3	7.3	0	0.1	0.1	0	0.0082	1	30.13					3R_lncs_112_3R-9830028-9835247	7.4887	7.42879	0.0599096	40.5588	18.6319	21.9269	10.604	0.958553	9.64544	0.261448	0.184638	2.27656
AGAP006776-RA	4.4	4.4	0	4.5	4.4	0.1	0.2	0.1	0.1	0.0533	0.973	30.07					UNKN_lncs_25_UNKN-5087652-5093238	8.38734	7.78825	0.599096	88.6063	71.2924	17.3139	8.26752	8.26752	0	0.0933063	0.0946586	1.97702
AGAP000668-RA	3.3	3.3	0	3.3	3.3	0	0.1	0.1	0	0.0182	1	28.52					X_lncs_111_X-11602392-11607810	1239.17	1238.63	0.539186	1805.85	1804.42	1.43783	805.904	805.125	0.778825	0.446273	0.686196	1.31801
AGAP009990-RA	9.6	9.5	0.1	9.6	9.5	0.1	0	0	0	0	1	27.02					UNKN_lncs_70_UNKN-12350170-12351995	75.1865	17.0143	58.1722	168.825	20.7886	148.037	0	0	0	0	0.445351	0.958553
AGAP006652-RA	6.4	6.4	0	6.4	6.4	0	0.3	0.3	0	0.0467	1	26.96					3L_lncs_31_3L-5048046-5050327	5.03241	4.91259	0.119819	5.03241	4.91259	0.119819	0	0	0	0	1	0.898644
AGAP001786-RA	8.3	8.3	0	8.4	8.4	0	0.1	0.1	0	0.0071	0.986	25.46					UNKN_lncs_164_UNKN-24202919-24205345	9.82517	8.86662	0.958553	63.8636	44.1534	19.7103	0	0	0	0	0.153846	0.659005
AGAP006165-RA	8.3	8.3	0.1	8.8	8.7	0.1	0.2	0.1	0.1	0.0204	0.946	25.28					UNKN_lncs_61_UNKN-11002414-11005032	76.864	17.0742	59.7898	325.908	43.1349	282.773	6.2306	0.718915	5.51168	0.0191176	0.235846	0.539186
AGAP000984-RA	5.4	5	0.4	5.4	5	0.4	0.1	0.1	0	0.0111	1	25.04					UNKN_lncs_7_UNKN-2729043-2729335	22.9454	10.1846	12.7607	22.9454	10.1846	12.7607	0	0	0	0	1	0.479277
AGAP001780-RA	10.2	10.2	0	10.2	10.2	0	0.1	0.1	0	0.0059	1	25.04					X_lncs_123_X-13779749-13782806	35.7061	30.9133	4.79277	154.627	132.161	22.4661	22.5859	12.7607	9.82517	0.146067	0.230918	0.479277
AGAP006171-RA	3.3	3.3	0	3.3	3.3	0	0	0	0	0	1	24.92					3R_lncs_45_3R-3246004-3247808	3.05539	3.05539	0	3.1153	3.1153	0	0	0	0	0	0.980769	0.119819
AGAP002030-RA	3.2	3.2	0	3.4	3.3	0.1	0.3	0.2	0.1	0.0893	0.964	24.5					UNKN_lncs_13_UNKN-3179663-3181036	13.1801	12.9405	0.239638	106.04	78.182	27.858	1.79729	1.67747	0.119819	0.0169492	0.124294	0.119819
AGAP000058-RA	8.1	8.1	0	8.1	8.1	0	0.1	0.1	0	0.0074	1	24.14					UNKN_lncs_57_UNKN-10080292-10080726	5.57159	4.49322	1.07837	44.6926	37.3237	7.36888	0	0	0	0	0.124665	0.119819
AGAP000029-RA	10.5	10.5	0	10.6	10.6	0	0.1	0.1	0	0.0056	0.994	24.08
AGAP009350-RB	4.3	4.3	0	4.4	4.4	0	0.7	0.7	0	0.1644	0.973	23.42
AGAP009511-RA	8.7	8.6	0.2	8.7	8.6	0.2	0.1	0.1	0	0.0068	1	23.42
AGAP001341-RA	5.2	5.2	0	5.2	5.2	0	0.6	0.6	0	0.1149	1	23.24
AGAP001427-RA	4.1	4.1	0	4.1	4.1	0	0	0	0	0	1	22.83
AGAP001826-RA	7.8	7.8	0	7.8	7.8	0	0.1	0.1	0	0.0076	1	22.47
AGAP002015-RB	7.1	7.1	0	7.5	7.5	0	0.2	0.2	0	0.0238	0.937	21.45
AGAP002015-RA	8.5	8.5	0	8	8	0	0.2	0.2	0	0.0224	1.06	21.09
AGAP009276-RA	5.8	5.8	0	5.8	5.8	0	0.1	0.1	0	0.0208	1	20.91
AGAP006165-RB	9	9	0	8.6	8.6	0	0	0	0	0	1.049	20.67
AGAP005606-RA	5.5	5.5	0	5.5	5.5	0	0.1	0.1	0	0.0217	1	20.13
AGAP005088-RA	4.6	4.6	0	4.6	4.6	0	0	0	0	0	1	20.07
AGAP004203-RA	139.8	139.6	0.1	205.1	205	0.1	1.5	1.5	0	0.0073	0.681	19.71
AGAP003519-RA	10.2	10.2	0	10.2	10.2	0	0.4	0.3	0.1	0.0351	1	18.75
AGAP009780-RA	4.3	4.3	0	4.3	4.3	0	0.2	0.2	0	0.0423	1	18.33
AGAP011192-RA	4.4	4.4	0	4.4	4.4	0	0.1	0.1	0	0.027	1	18.09
AGAP000017-RA	4.4	4.4	0	4.5	4.4	0.1	0.1	0	0.1	0.0133	0.987	18.03
AGAP012236-RA	3.5	3.5	0	3.5	3.5	0	0.1	0.1	0	0.0169	1	18.03
AGAP001386-RA	3.2	3.2	0	3.2	3.2	0	0.2	0.2	0	0.0741	1	17.91
AGAP011333-RB	6	6	0	5.7	5.7	0	2.5	2.5	0	0.4316	1.053	17.79
AGAP011875-RA	3.8	3.8	0	4.1	4.1	0	0.2	0.2	0	0.0435	0.913	17.79
AGAP006436-RA	6.1	6.1	0.1	6.1	6.1	0.1	0	0	0	0	1	17.25
AGAP000869-RA	3.2	3.2	0.1	3.2	3.2	0.1	0.1	0.1	0	0.037	1	16.71
AGAP001296-RA	11	10.9	0.1	11	10.9	0.1	0.2	0.2	0	0.0219	1	16.54
AGAP008482-RA	10.5	10.5	0	10.5	10.5	0	0.1	0.1	0	0.0114	1	16.54
AGAP000141-RA	4.3	4.3	0	4.4	4.3	0.1	0.2	0.1	0.1	0.0411	0.973	16.36
AGAP001731-RA	3.8	3.8	0	4.7	4.7	0	0	0	0	0	0.808	16.36
AGAP005187-RA	5	5	0	5.1	5	0.1	0.2	0.1	0.1	0.0353	0.988	16.06
AGAP002982-RA	7.1	6.8	0.2	7.1	6.8	0.2	0.2	0.1	0.2	0.0339	1	16
AGAP001701-RA	7.4	7.4	0	7.4	7.4	0	0	0	0	0	1	15.94
AGAP009057-RA	10.3	10.3	0	10.3	10.3	0	0.1	0.1	0	0.0058	1	15.46
AGAP008698-RA	5.4	5.4	0	5.4	5.4	0	0.1	0.1	0	0.0111	1	15.22
AGAP001754-RA	6.5	6.4	0.1	6.5	6.4	0.1	0	0	0	0	1	15.1
AGAP002715-RA	4.4	4.4	0	4.4	4.4	0	0.3	0.3	0	0.0676	1	15.04
AGAP011139-RA	3.5	3.5	0	3.5	3.5	0	0	0	0	0	1	14.32
AGAP006472-RA	3.2	3.2	0	3.2	3.2	0	0.3	0.3	0	0.0926	1	14.26
AGAP003643-RA	5.3	5.3	0	5.3	5.3	0	0.1	0.1	0	0.0112	1	14.08
AGAP000035-RA	4.3	4.3	0	4.3	4.3	0	0	0	0	0	1	13.9
AGAP000427-RA	22	22	0	22.2	22.2	0	0.1	0.1	0	0.0054	0.992	13.24
AGAP004344-RA	8.8	8.8	0	8.8	8.8	0	0.4	0.4	0	0.0476	1	13.12
AGAP003218-RA	7.1	7.1	0	7.1	7.1	0	0.1	0.1	0	0.0085	1	13
AGAP007771-RA	3.8	3.8	0	3.8	3.8	0	0.2	0.2	0	0.0469	1	13
AGAP002502-RA	10.2	10.2	0	10.2	10.2	0	0.2	0.2	0	0.0235	1	12.94
AGAP009176-RA	3.1	3.1	0	3.1	3.1	0	0	0	0	0	1	12.88
AGAP004092-RA	3.3	3.3	0	3.3	3.3	0	0.1	0.1	0	0.0364	1	12.64
AGAP008917-RA	7	7	0	7	7	0	0.1	0.1	0	0.0085	1	12.64
AGAP010697-RA	3.6	3.6	0	3.6	3.6	0	0.1	0.1	0	0.0333	1	12.52
AGAP000300-RA	5.3	3.5	1.7	5.3	3.5	1.7	0.1	0.1	0	0.0114	1	12.28
AGAP007960-RA	3.2	3.2	0	3.2	3.2	0	0	0	0	0	1	12.28
AGAP008509-RA	5	5	0	7.1	7.1	0	0	0	0	0	0.712	12.1
AGAP002413-RC	40.7	40.7	0	44.3	44.3	0	0.1	0.1	0	0.0014	0.919	12.04
AGAP002351-RA	5.5	5.5	0	5.5	5.5	0	0	0	0	0	1	11.98
AGAP001877-RA	3.8	3.8	0	3.8	3.8	0	0	0	0	0	1	11.92
AGAP000870-RA	5.7	5.4	0.3	5.7	5.4	0.3	0	0	0	0	1	11.86
AGAP002649-RA	4.8	4.8	0	4.9	4.8	0.1	0.2	0.1	0.1	0.037	0.988	11.86
AGAP006133-RA	6	6	0	6	6	0	0.1	0.1	0	0.01	1	11.8
AGAP012009-RA	6.2	6.2	0	6.2	6.2	0	0.1	0.1	0	0.0192	1	11.62
AGAP004348-RA	6.9	6.8	0.1	6.9	6.8	0.1	0.1	0.1	0	0.0087	1	11.38
AGAP011333-RA	5.6	5.6	0	5.9	5.9	0	2.2	2.2	0	0.3636	0.949	11.32
AGAP001700-RA	7.7	7.7	0	7.7	7.7	0	0	0	0	0	1	11.26
AGAP007388-RA	8.2	8.2	0	8.2	8.2	0	0	0	0	0	1	11.26
AGAP004008-RA	5.2	5.2	0	5.2	5.2	0	0	0	0	0	1	11.2
AGAP005033-RA	3.7	3.7	0	3.7	3.7	0	0	0	0	0	1	11.2
AGAP009290-RA	3.7	3.7	0	3.7	3.7	0	0.2	0.2	0	0.0645	1	11.2
AGAP001157-RA	13.8	13.8	0	13.8	13.8	0	0	0	0	0	1	11.14
AGAP003160-RA	5.1	5.1	0	5.1	5.1	0	0.1	0.1	0	0.0118	1	10.96
AGAP006702-RA	5.4	5.4	0	5.5	5.4	0.1	0	0	0	0	0.989	10.84
AGAP006702-RB	5.8	5.8	0.1	5.9	5.9	0	0.1	0.1	0	0.0102	0.99	10.78
AGAP003021-RA	9.3	9.2	0.1	9.1	9	0.1	0.1	0.1	0	0.0132	1.02	10.72
AGAP003021-RB	8.2	8.1	0.1	8.4	8.3	0.1	0.3	0.3	0	0.0357	0.979	10.72
AGAP005991-RA	5.6	5.6	0	5.6	5.6	0	0.1	0.1	0	0.0106	1	10.72
AGAP005291-RA	8.4	8.4	0.1	8.5	8.4	0.1	0.4	0.3	0.1	0.0423	0.993	10.6
AGAP004395-RA	9.2	9.2	0	9.2	9.2	0	0.5	0.5	0	0.0519	1	10.42
AGAP008268-RA	4.8	4.8	0	4.8	4.8	0	0	0	0	0	1	10.36
AGAP001518-RA	3.5	3.5	0.1	3.5	3.5	0.1	0	0	0	0	1	10.18
AGAP011166-RA	3.4	3.4	0	3.4	3.4	0	0.1	0.1	0	0.0357	1	10.18
AGAP003755-RA	3.8	3.8	0	3.8	3.8	0	0.1	0.1	0	0.0156	1	9.94
AGAP009031-RA	19.3	19.3	0	19.3	19.3	0	0.3	0.3	0	0.0155	1	9.94
AGAP010895-RA	9.2	9.1	0.1	9.2	9.1	0.1	0	0	0	0	1	9.94
AGAP003157-RA	5.3	5.2	0.1	5.3	5.2	0.1	0	0	0	0	1	9.83
AGAP003402-RA	5.1	5.1	0	5.5	5.5	0	0	0	0	0	0.924	9.71
AGAP002807-RB	4.9	4.9	0	4.9	4.9	0	0	0	0	0	1	9.65
AGAP003619-RA	5.8	5.8	0	5.8	5.8	0	0.2	0.2	0	0.0313	1	9.59
AGAP006686-RA	5.8	5.8	0	5.8	5.8	0	0	0	0	0	1	9.53
AGAP004144-RA	3.1	3.1	0	3.1	3.1	0	0.1	0.1	0	0.0392	1	9.41
AGAP003983-RA	4.4	4.4	0	4.4	4.4	0	0.1	0.1	0	0.0137	1	9.35
AGAP007810-RA	5.5	5.5	0	5.5	5.5	0	0.1	0.1	0	0.011	1	9.35
AGAP006475-RA	4.1	4.1	0	4.1	4.1	0	0.1	0.1	0	0.0145	1	9.29
AGAP003118-RA	3.3	3.3	0	3.4	3.4	0	0	0	0	0	0.965	9.11
AGAP009268-RA	5.9	5.8	0.1	5.9	5.8	0.1	0.2	0.2	0	0.0306	1	9.05
AGAP005156-RA	4.7	4.6	0.1	4.7	4.6	0.1	0	0	0	0	1	8.99
AGAP005715-RB	4	4	0	4.5	4.5	0	0	0	0	0	0.893	8.93
AGAP000064-RA	4.1	4.1	0	4.1	4.1	0	0	0	0	0	1	8.81
AGAP005082-RA	4.4	4.4	0	4.4	4.4	0	0	0	0	0	1	8.81
AGAP005131-RA	3.5	3.5	0	3.5	3.5	0	0.5	0.5	0	0.1552	1	8.75
AGAP000171-RA	3.4	3.3	0.1	3.4	3.3	0.1	0	0	0	0	1	8.57
AGAP005030-RA	3.8	3.8	0	3.8	3.8	0	0	0	0	0	1	8.57
AGAP011888-RA	3.4	3.4	0	3.5	3.4	0.1	0.1	0	0.1	0.0172	0.966	8.39
AGAP002149-RB	7.7	7.7	0	6.4	6.4	0	0.4	0.4	0	0.0566	1.208	8.27
AGAP006885-RA	9.2	9	0.1	9.2	9	0.1	0	0	0	0	1	8.21
AGAP007106-RA	3.7	3.7	0	3.7	3.7	0	0.2	0.2	0	0.0492	1	8.21
AGAP009156-RA	5	4.9	0.1	5	4.9	0.1	0	0	0	0	1	8.15
AGAP000167-RA	15.3	15.3	0	15.3	15.3	0	0.2	0.2	0	0.0117	1	8.03
AGAP004310-RA	7.3	7.2	0.1	7.4	7.2	0.2	0.2	0.1	0.1	0.0323	0.984	8.03
AGAP005672-RB	4	4	0	4.7	4.7	0	0	0	0	0	0.859	7.97
AGAP005771-RA	3.7	3.7	0	3.7	3.7	0	0	0	0	0	1	7.97
AGAP009438-RA	4.3	4.3	0	4.3	4.3	0	0.1	0.1	0	0.0141	1	7.91
AGAP006766-RA	17.2	17.2	0	17.2	17.2	0	0.1	0.1	0	0.0035	1	7.85
AGAP005672-RA	4.3	4.3	0	4.5	4.5	0	0	0	0	0	0.947	7.79
AGAP000403-RA	4.3	4.3	0	4.3	4.3	0	0	0	0	0	1	7.73
AGAP003556-RA	24.3	24.3	0	24.3	24.3	0	0.8	0.8	0	0.032	1	7.67
AGAP005467-RA	5	5	0	4.4	4.4	0	0	0	0	0	1.137	7.55
AGAP003742-RA	3.7	3.7	0	3.6	3.6	0	0	0	0	0	1.017	7.43
AGAP003742-RB	3.7	3.7	0	3.7	3.7	0	0.1	0.1	0	0.0161	0.984	7.43
AGAP007474-RA	4.3	4.3	0	4.3	4.3	0	0	0	0	0	1	7.31
AGAP012289-RA	6.8	6.8	0	6.8	6.8	0	0	0	0	0	1	7.31
AGAP007826-RA	22.8	22.8	0	22.8	22.8	0	16.6	16.6	0	0.7289	1	7.25
AGAP011162-RA	4.7	4.7	0	4.9	4.9	0	0.1	0.1	0	0.0247	0.963	7.19
AGAP000837-RA	9.5	9.5	0	9.5	9.5	0	0	0	0	0	1	7.07
AGAP006511-RA	4.9	4.9	0	4.9	4.9	0	0	0	0	0	1	7.07
AGAP000835-RA	6.6	6.6	0	6.6	6.6	0	0.2	0.2	0	0.027	1	7.01
AGAP001730-RA	6	5.9	0.1	6	5.9	0.1	0	0	0	0	1	6.95
AGAP000545-RA	6	6	0	6	6	0	0	0	0	0	1	6.89
AGAP007867-RA	17.3	17.3	0	17.3	17.3	0	0.2	0.2	0	0.0104	1	6.83
AGAP001279-RA	16.1	16.1	0	16.1	16.1	0	0.1	0.1	0	0.0037	1	6.77
AGAP005467-RB	4.8	4.8	0	5.4	5.4	0	0	0	0	0	0.889	6.77
AGAP002527-RA	4	4	0	4	4	0	0	0	0	0	1	6.71
AGAP004361-RA	7.1	7.1	0	7.1	7.1	0	0.4	0.4	0	0.0504	1	6.71
AGAP009970-RA	3.5	3.5	0	3.5	3.5	0	0	0	0	0	1	6.71
AGAP006373-RA	6.2	6.2	0	6.2	6.2	0	0.4	0.4	0	0.0673	1	6.29
AGAP007873-RA	3.5	3.5	0	3.5	3.5	0	0.2	0.2	0	0.0517	1	6.17
AGAP005715-RA	4.2	4.2	0	3.7	3.7	0	0	0	0	0	1.129	6.11
AGAP000005-RA	6	6	0	6	6	0	0.8	0.8	0	0.13	1	6.05
AGAP008738-RA	12.7	12.7	0	12.9	12.9	0	1.8	1.8	0	0.1389	0.981	6.05
AGAP000203-RA	141.2	113.9	27.3	141.3	113.9	27.4	0.2	0.2	0.1	0.0017	0.999	5.99
AGAP003290-RA	10.2	10.2	0	10.2	10.2	0	0	0	0	0	1	5.99
AGAP001928-RA	11.4	11.4	0	11.4	11.4	0	0.5	0.5	0	0.0421	1	5.93
AGAP006128-RA	4.2	4.1	0.1	4.3	4.1	0.1	0.7	0.7	0	0.169	0.986	5.93
AGAP006958-RA	13.8	13.8	0	24.7	24.7	0	0.2	0.2	0	0.0097	0.559	5.93
AGAP009150-RA	3.4	3.4	0	3.4	3.4	0	0	0	0	0	1	5.93
AGAP008075-RB	8	8	0	8.8	8.8	0	0.1	0.1	0	0.0136	0.905	5.87
AGAP011872-RA	10.7	10.7	0	10.7	10.7	0	0.3	0.3	0	0.0281	1	5.87
AGAP000666-RA	5.7	5.7	0	5.7	5.7	0	0	0	0	0	1	5.81
AGAP012134-RA	3.2	3.2	0	3.2	3.2	0	0.1	0.1	0	0.0377	1	5.81
AGAP006254-RA	4.2	4.2	0	4.2	4.2	0	0	0	0	0	1	5.69
AGAP008090-RA	5.1	5.1	0	5.1	5.1	0	0.1	0.1	0	0.0118	1	5.69
AGAP011897-RA	7.8	7.8	0	7.8	7.8	0	0	0	0	0	1	5.69
AGAP007473-RA	10.7	10.7	0	10.7	10.7	0	1.1	1.1	0	0.1067	1	5.63
AGAP008075-RC	9	9	0	8.2	8.2	0	0.1	0.1	0	0.0073	1.095	5.63
AGAP010462-RA	5.7	5.6	0.1	5.7	5.6	0.1	0	0	0	0	1	5.63
AGAP011204-RA	4.8	4.8	0	4.8	4.8	0	0	0	0	0	1	5.63
AGAP003043-RA	4	4	0	3.5	3.4	0.1	0	0	0	0	1.138	5.57
AGAP003576-RA	4.7	4.7	0	4.7	4.7	0	0	0	0	0	1	5.57
AGAP008075-RA	8.1	8.1	0	8.1	8.1	0	0.1	0.1	0	0.0148	1.007	5.57
AGAP001140-RA	5.2	5.2	0.1	5.2	5.2	0.1	0.1	0.1	0	0.0115	1	5.51
AGAP001424-RA	9.2	9.1	0.1	9.2	9.1	0.1	0.1	0.1	0	0.0131	1	5.51
AGAP008530-RA	3.3	3.2	0.1	3.3	3.2	0.1	0	0	0	0	1	5.51
AGAP002344-RA	3.5	3.5	0	3.5	3.5	0	0.1	0.1	0	0.0172	1	5.39
AGAP004817-RA	10.1	10.1	0	10.2	10.2	0	0.7	0.7	0	0.0706	0.994	5.39
AGAP006427-RA	5.8	5.8	0	5.8	5.8	0	0.4	0.4	0	0.0625	1	5.39
AGAP007523-RA	3.8	3.8	0	4.3	4.3	0	0.1	0.1	0	0.0278	0.889	5.39
AGAP007523-RB	4.6	4.6	0	4.1	4.1	0	0	0	0	0	1.118	5.39
AGAP000025-RA	4.1	4.1	0	4.8	4.8	0	0.1	0.1	0	0.0125	0.85	5.33
AGAP007440-RA	4.9	4.9	0	4.9	4.9	0	0.1	0.1	0	0.0123	1	5.33
AGAP000099-RA	4.8	4.8	0	4.8	4.8	0	0.1	0.1	0	0.0125	1	5.27
AGAP002414-RA	3.1	3.1	0	3.1	3.1	0	0.1	0.1	0	0.0392	1	5.27
AGAP000159-RA	6.1	6.1	0	6.9	6.1	0.8	0.8	0.1	0.8	0.1217	0.887	5.21
AGAP003595-RA	3.7	3.7	0	3.7	3.7	0	0.3	0.3	0	0.0806	1	5.15
AGAP006939-RA	4.1	4.1	0	4.1	4.1	0	0.2	0.2	0	0.0441	1	5.15
AGAP009201-RA	5.8	5.8	0	5.8	5.8	0	0	0	0	0	1	5.15
AGAP003331-RB	3.2	3.2	0	3.5	3.5	0	0	0	0	0	0.898	5.09
AGAP003663-RA	15.6	15.6	0	23.4	23.4	0	0.5	0.5	0	0.0231	0.667	5.09
AGAP001827-RA	4.4	4.4	0	4.4	4.4	0	0.2	0.2	0	0.0541	1	5.03
AGAP002149-RA	5.2	5.2	0	6.5	6.5	0	0.1	0.1	0	0.0183	0.798	5.03
AGAP002924-RB	53.4	53.4	0	51.5	51.5	0	0	0	0	0	1.037	5.03
AGAP003823-RA	4.5	4.5	0	5.5	5.5	0	0	0	0	0	0.824	5.03
AGAP003823-RB	5.2	5.2	0	5.2	5.2	0	0	0	0	0	1	5.03
AGAP003331-RA	9.9	9.9	0	9.5	9.5	0	0.1	0.1	0	0.0063	1.038	4.97
AGAP003532-RA	13.2	13.1	0.1	13.2	13.1	0.1	0.2	0.2	0	0.0182	1	4.97
AGAP009441-RB	19.6	19.6	0	19.9	19.9	0	0.4	0.4	0	0.021	0.982	4.97
AGAP011386-RA	4.4	4.4	0	4.4	4.4	0	0	0	0	0	1	4.97
AGAP003080-RA	6.5	6.5	0	6.8	6.8	0	0.1	0.1	0	0.0177	0.956	4.91
AGAP006017-RA	4.1	4.1	0	4.1	4.1	0	0	0	0	0	1	4.91
AGAP006942-RA	9.4	9.3	0.1	9.4	9.3	0.1	0	0	0	0	1	4.91
AGAP009441-RA	18.6	18.6	0	18.2	18.2	0	0.5	0.5	0	0.0263	1.02	4.91
AGAP000561-RA	11.4	11.4	0	11.4	11.4	0	0	0	0	0	1	4.85
AGAP002693-RA	3.1	3.1	0	3.1	3.1	0	0.1	0.1	0	0.0392	1	4.85
AGAP002884-RA	4	4	0	4	4	0	0	0	0	0	1	4.85
AGAP006023-RB	23.5	23.5	0	23.5	23.5	0	0.5	0.5	0	0.023	1	4.85
AGAP006241-RA	4	3.9	0.1	4	3.9	0.1	0	0	0	0	1	4.85
AGAP003633-RA	3.8	3.8	0	3.8	3.8	0	0	0	0	0	1	4.79
AGAP002023-RA	5.8	5.8	0	5.8	5.8	0	0	0	0	0	1	4.73
AGAP002875-RA	5.3	5.2	0.1	6.1	5.2	0.8	0.8	0	0.8	0.1287	0.871	4.73
AGAP009105-RA	3.2	3.2	0	3.2	3.2	0	0	0	0	0	1	4.67
AGAP009509-RA	8.2	8.2	0	8.2	8.2	0	0.1	0.1	0	0.0073	1	4.67
AGAP009505-RA	8	8	0	8	8	0	0.1	0.1	0	0.0075	1	4.61
AGAP000147-RA	4.3	4.3	0	4.3	4.3	0	0	0	0	0	1	4.55
AGAP005728-RA	6.7	6.6	0.1	6.7	6.6	0.1	0	0	0	0	1	4.55
AGAP006817-RA	4.1	4.1	0	4.1	4.1	0	0	0	0	0	1	4.55
AGAP008983-RA	5.5	5.3	0.1	5.5	5.3	0.1	0	0	0	0	1	4.55
AGAP009835-RA	4.7	4.6	0.1	4.7	4.6	0.1	0	0	0	0	1	4.55
AGAP001130-RA	5.9	5.9	0	5.9	5.9	0	0	0	0	0	1	4.49
AGAP001944-RA	3.7	3.7	0	3.7	3.7	0	0.3	0.3	0	0.082	1	4.49
AGAP011217-RA	3.1	3.1	0	3.1	3.1	0	0	0	0	0	1	4.49
AGAP003769-RA	12.9	12.9	0	12.9	12.9	0	0	0	0	0	1	4.43
AGAP006921-RA	4.2	4.2	0	4.6	4.6	0	0.1	0.1	0	0.0132	0.921	4.43
AGAP006935-RA	5.2	5.2	0	5	5	0	0.8	0.8	0	0.1566	1.036	4.43
AGAP006935-RB	4.1	4.1	0	5.5	5.5	0	0.7	0.7	0	0.1304	0.75	4.43
AGAP007299-RA	7.5	7.5	0	8.5	8.5	0	0.9	0.9	0	0.1056	0.887	4.43
AGAP005164-RA	5.1	5.1	0	5.1	5.1	0	0	0	0	0	1	4.37
AGAP003663-RB	8.1	8.1	0	7.7	7.7	0	0.1	0.1	0	0.0078	1.063	4.31
AGAP004430-RA	3.1	3.1	0.1	3.2	3.1	0.1	0	0	0	0	0.981	4.31
AGAP005630-RA	6.3	6.3	0	6.3	6.3	0	0	0	0	0	1	4.31
AGAP008827-RA	3.2	3.2	0	3.2	3.2	0	0.1	0.1	0	0.0377	1	4.31
AGAP011831-RA	7.4	7.4	0	7.4	7.4	0	0.1	0.1	0	0.0081	1	4.31
AGAP012103-RA	4.5	4.5	0	4.5	4.5	0	0	0	0	0	1	4.31
AGAP012339-RA	4	4	0	4	4	0	0	0	0	0	1	4.31
AGAP002892-RA	5.8	5.8	0	5.8	5.8	0	0.1	0.1	0	0.0104	1	4.25
AGAP003301-RA	3.1	3.1	0	3.1	3.1	0	0	0	0	0	1	4.25
AGAP005369-RA	5	5	0	6.6	6.6	0.1	0.6	0.6	0	0.0901	0.748	4.25
AGAP006782-RA	14.8	14.7	0.1	14.8	14.7	0.1	0	0	0	0	1	4.25
AGAP003537-RB	4.6	4.6	0	4.7	4.7	0	0	0	0	0	0.962	4.19
AGAP004443-RA	10.7	10.7	0	11	11	0	0	0	0	0	0.978	4.19
AGAP006935-RC	4.8	4.8	0	5	5	0	0.8	0.8	0	0.1548	0.952	4.19
AGAP009921-RA	7.7	7.7	0	7.7	7.7	0	0.1	0.1	0	0.0078	1	4.19
AGAP011161-RA	7.8	7.8	0	7.8	7.8	0	0.1	0.1	0	0.0077	1	4.19
AGAP005063-RA	5.2	5.1	0.1	5.2	5.1	0.1	0	0	0	0	1	4.13
AGAP007633-RA	4.9	4.9	0	4.3	4.3	0	0	0	0	0	1.155	4.13
AGAP007633-RC	4.1	4.1	0	3.5	3.5	0	0	0	0	0	1.19	4.13
AGAP009538-RA	3.7	3.7	0	3.7	3.7	0	0	0	0	0	1	4.13
AGAP007633-RD	4.3	4.3	0	3.2	3.2	0	0	0	0	0	1.333	4.07
AGAP007633-RE	3.8	3.8	0	4.4	4.4	0	0	0	0	0	0.863	4.07
AGAP006238-RA	3.1	3.1	0	3.1	3.1	0	0.1	0.1	0	0.0192	1	4.01
AGAP010035-RA	5	5	0	5	5	0	0.1	0.1	0	0.012	1	4.01
AGAP006037-RA	4.7	4.7	0	4.7	4.7	0	0.1	0.1	0	0.0128	1	3.95
AGAP002922-RA	5.9	5.9	0	5.9	5.9	0	0	0	0	0	1	3.89
AGAP004672-RA	11.4	11.4	0.1	11.4	11.4	0.1	0.2	0.2	0	0.0157	1	3.89
AGAP007505-RA	8.1	8.1	0	8.1	8.1	0	0.1	0.1	0	0.0074	1	3.89
AGAP007888-RA	5.8	5.8	0	5.8	5.8	0	0	0	0	0	1	3.89
AGAP010711-RA	3.5	3.5	0	3.5	3.5	0	0	0	0	0	1	3.89
AGAP002101-RA	4.9	4.9	0	4.9	4.9	0	0	0	0	0	1	3.83
AGAP002340-RA	4.8	4.8	0	4.8	4.8	0	0.2	0.2	0	0.05	1	3.83
AGAP001759-RA	14.6	14.6	0	14.6	14.6	0	0.1	0.1	0	0.0041	1	3.77
AGAP002961-RA	3.3	3.3	0	3.3	3.3	0	0.6	0.6	0	0.1818	1	3.77
AGAP005127-RA	5.9	5.9	0	5.9	5.9	0	0.1	0.1	0	0.0102	1	3.77
AGAP002499-RA	3.5	3.5	0	3.5	3.5	0	0	0	0	0	1	3.71
AGAP012014-RB	23.6	23.6	0	21.8	21.8	0	0.1	0.1	0	0.0055	1.082	3.71
AGAP000719-RA	4.3	4.1	0.2	4.3	4.1	0.2	0	0	0	0	1	3.65
AGAP003080-RB	6.1	6.1	0	5.8	5.8	0	0.1	0.1	0	0.0103	1.052	3.65
AGAP006023-RA	20.4	20.4	0	20.4	20.4	0	0.5	0.5	0	0.0265	1	3.65
AGAP007406-RA	110.8	110.8	0	114.6	114.6	0	0.1	0.1	0	0.001	0.967	3.65
AGAP010088-RA	4.3	4.2	0.1	4.3	4.2	0.1	0	0	0	0	1	3.65
AGAP002166-RA	6.1	6.1	0	6.1	6.1	0	0.4	0.4	0	0.0594	1	3.59
AGAP003923-RA	3.7	3.7	0	3.7	3.7	0	0.1	0.1	0	0.0164	1	3.59
AGAP005549-RA	7.3	7.2	0.1	7.3	7.2	0.1	0	0	0	0	1	3.59
AGAP007112-RA	9.3	9.3	0	9.3	9.3	0	0	0	0	0	1	3.59
AGAP009030-RA	3.5	3.5	0	3.5	3.5	0	0.1	0.1	0	0.0169	0.983	3.59
AGAP009737-RA	6.2	6.2	0	6.2	6.2	0	0	0	0	0	1	3.59
AGAP012956-RB	520.5	520.5	0	522.2	522.2	0	0.1	0.1	0	0.0001	0.997	3.53
AGAP003228-RA	3.8	3.8	0	3.8	3.8	0	0	0	0	0	1	3.47
AGAP004192-RA	18.7	18.6	0.1	19.4	19.3	0.1	0.8	0.8	0	0.0402	0.966	3.47
AGAP005871-RA	13	13	0	13	13	0	0	0	0	0	1	3.47
AGAP007917-RA	4.1	4.1	0	4.1	4.1	0	0.1	0.1	0	0.0147	1	3.47
AGAP008985-RA	8.7	8.7	0	8.7	8.7	0	0.1	0.1	0	0.0069	1	3.47
AGAP011199-RA	3.3	3.3	0	3.3	3.3	0	0	0	0	0	1	3.47
AGAP028093-RA	3.5	3.5	0	3.5	3.5	0	0	0	0	0	1	3.47
AGAP004732-RA	4.6	4.5	0.1	4.6	4.5	0.1	0	0	0	0	1	3.41
AGAP009182-RA	6.2	6.1	0.1	6.2	6.1	0.1	0	0	0	0	1	3.41
AGAP005062-RA	3.8	3.8	0	3.8	3.8	0	0	0	0	0	1	3.3
AGAP000378-RA	13.5	13.5	0	13.5	13.5	0	0	0	0	0	1	3.24
AGAP002654-RB	18.9	18.7	0.2	18.8	18.8	0.1	0.4	0.4	0	0.0191	1.003	3.24
AGAP010686-RA	3.2	3.2	0	3.2	3.2	0	0	0	0	0	1	3.24
AGAP012045-RA	4.3	4.3	0	4.7	4.7	0	0	0	0	0	0.923	3.24
AGAP012140-RA	19.6	19.6	0	19.6	19.6	0	0.5	0.5	0	0.0245	1	3.24
AGAP001273-RA	6.1	6.1	0.1	6.1	6.1	0.1	0.1	0.1	0	0.0098	1	3.18
AGAP009929-RA	11.8	11.8	0	11.8	11.8	0	0	0	0	0	1	3.18
AGAP010896-RA	4.3	4.3	0	4.3	4.3	0	0.1	0.1	0	0.0141	1	3.18
AGAP011446-RA	4.1	4.1	0	4.1	4.1	0	0.1	0.1	0	0.0147	1	3.18
AGAP009477-RA	6.9	6.8	0.1	6.9	6.8	0.1	0	0	0	0	1	3.12
AGAP009658-RA	3.4	3.4	0	3.4	3.4	0	0	0	0	0	1	3.12
AGAP013112-RA	22.5	22.5	0	22.5	22.5	0	0.2	0.2	0	0.008	1	3.12
AGAP002076-RA	43.6	43.6	0	46.3	46.3	0	0.7	0.7	0	0.0142	0.94	3.06
AGAP002182-RA	7.8	7.8	0	7.8	7.8	0	0	0	0	0	1	3.06
AGAP004351-RA	4.7	4.7	0	5.3	5.3	0	0	0	0	0	0.898	3.06
AGAP010202-RA	3.7	3.7	0	3.7	3.7	0	0	0	0	0	1	3.06
AGAP012053-RA	3.8	3.8	0	3.8	3.8	0	0	0	0	0	1	3.06
AGAP000028-RA	4.7	4.7	0	4.7	4.7	0	0	0	0	0	1	3
AGAP001336-RA	4.3	4.3	0	4.3	4.3	0	0	0	0	0	1	3
AGAP006609-RA	12.8	12.8	0	12.8	12.8	0	0	0	0	0	1	3
AGAP008578-RA	12.2	12.2	0	12.2	12.2	0	0	0	0	0	1	3
AGAP012335-RA	41.2	41.2	0	41.2	41.2	0	0.1	0.1	0	0.0015	1	2.94
AGAP006269-RA	6.2	6.2	0	6.2	6.2	0	0	0	0	0	1	2.88
AGAP007731-RA	3.8	3.8	0	3.8	3.8	0	1.6	1.6	0	0.4286	1	2.88
AGAP011092-RA	15.6	15.6	0	15.6	15.6	0	0.5	0.5	0	0.0308	1	2.88
AGAP012956-RA	511.7	511.7	0	510	510	0	0.1	0.1	0	0.0002	1.003	2.88
AGAP004854-RA	6.1	6.1	0	6.1	6.1	0	0.1	0.1	0	0.0098	1	2.82
AGAP005401-RA	6.4	6.4	0	6.4	6.4	0	0	0	0	0	1	2.82
AGAP009792-RA	15.2	15.2	0	15.2	15.2	0	0.1	0.1	0	0.0079	1	2.82
AGAP003185-RA	4.2	4.2	0	4.2	4.2	0	0	0	0	0	1	2.76
AGAP004002-RA	6.3	6.3	0	6.3	6.3	0	0	0	0	0	1	2.76
AGAP006459-RA	16.4	16.4	0.1	16.4	16.4	0.1	0	0	0	0	1	2.76
AGAP006823-RA	4.9	4.9	0	4.9	4.9	0	0.3	0.3	0	0.061	1	2.76
AGAP006921-RB	4.4	4.4	0	4	4	0	0	0	0	0	1.09	2.76
AGAP001151-RA	10.1	10.1	0	10.1	10.1	0	0.2	0.2	0	0.0237	1	2.7
AGAP001643-RA	6.2	6.2	0	6.2	6.2	0	0	0	0	0	1	2.7
AGAP002481-RA	3.1	3.1	0.1	3.1	3.1	0.1	0.1	0.1	0.1	0.0385	1	2.7
AGAP002284-RA	5.8	5.8	0.1	5.8	5.8	0.1	0.2	0.2	0	0.0412	1	2.64
AGAP002594-RA	7	7	0	7	7	0	0	0	0	0	1	2.64
AGAP003423-RA	3.9	3.9	0	3.9	3.9	0	0	0	0	0	1	2.64
AGAP003892-RA	8	8	0	12.2	12.2	0	0.1	0.1	0	0.0049	0.655	2.64
AGAP004541-RA	4.3	4.3	0	4.3	4.3	0	0.1	0.1	0	0.0141	1	2.64
AGAP005652-RA	4.3	4.3	0	4.6	4.6	0	0	0	0	0	0.934	2.64
AGAP001954-RA	3.3	3.3	0	3.3	3.3	0	0	0	0	0	1	2.58
AGAP008007-RA	4	4	0	4	4	0	0	0	0	0	1	2.58
AGAP008118-RA	6.1	6.1	0	6.4	6.4	0	0	0	0	0	0.953	2.58
AGAP001141-RB	5.6	5.5	0.2	5.6	5.5	0.2	0	0	0	0	1	2.52
AGAP003649-RB	4	4	0	4.1	4.1	0	0	0	0	0	0.957	2.52
AGAP004486-RA	4.1	4.1	0	4.6	4.6	0	0	0	0	0	0.883	2.52
AGAP005134-RA	9.4	9.3	0.1	9.4	9.3	0.1	0	0	0	0	1	2.52
AGAP006478-RA	3.5	3.5	0	3.5	3.5	0	0	0	0	0	1	2.52
AGAP009823-RA	4.8	4.7	0.1	4.8	4.7	0.1	0	0	0	0	1	2.52
AGAP003537-RA	4.3	4.3	0	4.1	4.1	0	0	0	0	0	1.044	2.46
AGAP007647-RA	14.7	13.6	1.1	14.7	13.6	1.1	0.5	0.5	0	0.0366	1	2.46
AGAP008297-RA	5.2	5.2	0	5.2	5.2	0	0	0	0	0	1	2.46
AGAP004197-RA	10.4	10.4	0	10.5	10.5	0	0.1	0.1	0	0.0114	0.983	2.4
AGAP012577-RA	14.1	14.1	0	35.6	35.6	0.1	0.2	0.2	0	0.005	0.397	2.4
AGAP000883-RA	13.4	13.4	0	13.4	13.4	0	0.2	0.2	0	0.0134	1	2.34
AGAP003597-RB	6.9	6.9	0	6.9	6.9	0	0	0	0	0	1	2.34
AGAP003649-RC	5.2	5.2	0	4	4	0	0	0	0	0	1.318	2.34
AGAP004884-RA	4.5	4.5	0	4.5	4.5	0	0	0	0	0	1	2.34
AGAP007574-RA	3.2	3.2	0	3.2	3.2	0	0	0	0	0	1	2.34
AGAP009284-RA	3.3	3.3	0	3.3	3.3	0	0	0	0	0	1	2.34
AGAP011105-RA	5.7	5.7	0	5.7	5.7	0	0	0	0	0	1	2.34
AGAP011157-RA	8.7	8.7	0.1	8.7	8.7	0.1	0	0	0	0	1	2.34
AGAP028154-RA	4.1	4.1	0	4.4	4.4	0	0	0	0	0	0.932	2.34
AGAP000462-RA	10.2	10.2	0.1	9.9	9.9	0.1	0	0	0	0	1.03	2.28
AGAP002337-RA	3.4	3.4	0	3.4	3.4	0	0	0	0	0	1	2.28
AGAP002654-RA	8.3	8.3	0	8.4	8.3	0.1	0.1	0.1	0	0.0071	0.993	2.28
AGAP005108-RB	3.8	3.8	0	4.3	4.3	0	0	0	0	0	0.887	2.28
AGAP010582-RA	4	4	0	4	4	0	0	0	0	0	1	2.28
AGAP000462-RB	9.3	9.3	0	9.6	9.6	0	0	0	0	0	0.969	2.22
AGAP000999-RA	4.4	4.4	0	5.5	5.4	0.1	0	0	0	0	0.802	2.22
AGAP010386-RA	12.6	12.6	0	12.6	12.6	0	0	0	0	0	1	2.22
AGAP011663-RA	3.3	3.3	0	3.3	3.3	0	0.1	0.1	0	0.0182	1	2.22
AGAP002478-RA	4.4	4.4	0	4.4	4.4	0	0	0	0	0	1	2.16
AGAP002759-RA	6.1	6.1	0	6.1	6.1	0	0.4	0.4	0	0.0693	1	2.16
AGAP003649-RA	3.1	3.1	0	4.6	4.6	0	0	0	0	0	0.662	2.16
AGAP005108-RA	5	5	0	4.5	4.5	0	0.1	0.1	0	0.0133	1.107	2.16
AGAP007122-RA	4.4	4.4	0	4.4	4.4	0	0	0	0	0	1	2.16
AGAP009668-RA	4	4	0	4	4	0	0.1	0.1	0	0.0149	1	2.16
AGAP001721-RA	6.3	6.3	0	6.3	6.3	0	0	0	0	0	1	2.1
AGAP002655-RA	32.2	32.2	0	32.2	32.2	0	0.1	0.1	0	0.0019	1	2.1
AGAP009978-RA	4.1	4.1	0	4.1	4.1	0	0.1	0.1	0	0.0294	1	2.1
AGAP011566-RA	6.1	6.1	0	6.1	6.1	0	0	0	0	0	1	2.1
AGAP011805-RA	9.8	9.8	0	9.8	9.8	0	0	0	0	0	1	2.1
AGAP001627-RA	5.2	5.2	0	5.2	5.2	0	0.4	0.4	0	0.0814	1	2.04
AGAP009863-RA	18.8	18.8	0	18.8	18.8	0	0.1	0.1	0	0.0032	1	2.04
AGAP010929-RA	23.8	23.8	0	22.4	22.4	0	0.5	0.5	0	0.0214	1.064	2.04
AGAP011324-RA	7.2	7.2	0	7.2	7.2	0	0	0	0	0	1	2.04
AGAP001460-RA	5.2	5.2	0	5.2	5.2	0	0	0	0	0	1	1.98
AGAP010310-RA	5	5	0	5	5	0	0.1	0.1	0	0.012	1	1.98
AGAP011133-RA	3.3	3.3	0	3.3	3.3	0	0	0	0	0	1	1.98
AGAP011165-RA	14.3	14.3	0	14.3	14.3	0	0	0	0	0	1	1.98
AGAP000891-RA	18.1	18.1	0	18.2	18.2	0	0	0	0	0	0.997	1.92
AGAP001174-RA	3.9	3.9	0	3.9	3.9	0	0	0	0	0	1	1.92
AGAP002063-RA	5.8	5.8	0	5.8	5.8	0	0.2	0.2	0	0.0417	1	1.92
AGAP002924-RA	52.5	52.5	0	54.4	54.4	0	0	0	0	0	0.965	1.92
AGAP006130-RA	6.3	6.3	0	6.3	6.3	0	0.2	0.2	0	0.0286	1	1.92
AGAP008879-RA	22.9	22.9	0	22.9	22.9	0	0	0	0	0	1	1.92
AGAP011203-RA	4.3	4.3	0	4.3	4.3	0	0.1	0.1	0	0.0139	1	1.92
AGAP003023-RA	3.4	3.4	0	3.4	3.4	0	0	0	0	0	1	1.86
AGAP009694-RA	3.5	3.5	0	3.5	3.5	0	0.1	0.1	0	0.0339	1	1.86
AGAP000586-RA	5.3	5.3	0	5.3	5.3	0	0	0	0	0	1	1.8
AGAP010313-RA	6.8	6.5	0.3	6.9	6.6	0.3	0	0	0	0	0.991	1.8
AGAP011629-RA	6.9	6.9	0	6.9	6.9	0	0	0	0	0	1	1.8
AGAP002779-RA	9.3	9.2	0.1	9.3	9.2	0.1	0.1	0.1	0	0.0129	1	1.74
AGAP004750-RA	21.1	21	0.1	21.1	21	0.1	0.4	0.4	0	0.017	1	1.74
AGAP012252-RA	5	5	0	5	5	0	0.1	0.1	0	0.0119	1	1.74
AGAP013333-RA	3.7	3.7	0	4.4	4.4	0	0.1	0.1	0	0.0135	0.824	1.74
AGAP003476-RA	3.2	3.2	0	3.2	3.2	0	0.2	0.2	0	0.0741	1	1.68
AGAP005321-RA	3.6	3.6	0	3.6	3.6	0	0.1	0.1	0	0.0167	1	1.68
AGAP006614-RA	7.5	7.5	0	7.5	7.5	0	0	0	0	0	1	1.68
AGAP007749-RA	24	24	0	24	24	0	0	0	0	0	1	1.68
AGAP011424-RA	6.2	6.2	0	6.2	6.2	0	0.1	0.1	0	0.0097	1	1.68
AGAP004251-RB	14.4	14.4	0.1	14.9	14.9	0	0.1	0.1	0	0.004	0.968	1.62
AGAP004396-RA	6.1	6	0.1	6.1	6	0.1	0	0	0	0	1	1.62
AGAP000562-RC	5.7	5.7	0	4.7	4.7	0	0.1	0.1	0	0.0253	1.203	1.56
AGAP001102-RA	8.6	4.7	3.8	8.6	4.7	3.8	0.1	0.1	0	0.007	1	1.56
AGAP002306-RA	16	16	0	16	16	0	0.2	0.2	0	0.0112	1	1.56
AGAP004036-RA	4	4	0	4	4	0	0.1	0.1	0	0.0149	1	1.56
AGAP004563-RA	6.3	6.1	0.2	6.3	6.1	0.2	0.1	0.1	0	0.0095	1	1.56
AGAP009508-RA	4.3	4.3	0	4.3	4.3	0	0.3	0.3	0	0.0704	1	1.56
AGAP009883-RA	7.9	7.9	0	7.9	7.9	0	0	0	0	0	1	1.56
AGAP011054-RA	9.4	9.3	0.1	9.4	9.3	0.1	0.4	0.3	0.1	0.0382	1	1.56
AGAP011173-RA	7.2	7.2	0	7.2	7.2	0	0.1	0.1	0	0.0083	1	1.56
AGAP012014-RA	22.8	22.8	0	24.6	24.6	0	0.1	0.1	0	0.0024	0.927	1.56
AGAP012447-RA	495.3	419.2	76	501.5	425.4	76.1	0.5	0.4	0.1	0.001	0.988	1.56
AGAP000651-RC	13.4	13.4	0.1	15.6	15.6	0	0	0	0	0	0.858	1.5
AGAP002387-RA	5.6	5.6	0	5.6	5.6	0	0	0	0	0	1	1.5
AGAP002464-RA	5.1	5.1	0	5.1	5.1	0	0	0	0	0	1	1.5
AGAP003779-RA	3.1	3.1	0.1	3.1	3.1	0.1	0	0	0	0	1	1.5
AGAP004151-RA	3.1	3.1	0	3.1	3.1	0	0.1	0.1	0	0.0196	1	1.5
AGAP004212-RA	21.7	21.7	0.1	21.7	21.7	0.1	0.1	0.1	0	0.0028	1	1.5
AGAP004235-RA	5.6	5.6	0	5.6	5.6	0	0.1	0.1	0	0.0213	1	1.5
AGAP005061-RB	9.2	9.2	0	22.7	22.7	0	0.3	0.3	0	0.0132	0.406	1.5
AGAP005914-RA	3.3	3.3	0	3.3	3.3	0	0.2	0.2	0	0.0545	1	1.5
AGAP007740-RA	5.5	5.5	0	5.5	5.5	0	0.2	0.2	0	0.044	1	1.5
AGAP010174-RA	6.2	6.2	0	6.2	6.2	0	0	0	0	0	1	1.5
AGAP010699-RA	4	4	0	4	4	0	0	0	0	0	1	1.5
AGAP000651-RA	15.2	15.2	0	16.1	16.1	0	0	0	0	0	0.941	1.44
AGAP002395-RA	3.7	3.7	0	6.5	6.5	0	0	0	0	0	0.565	1.44
AGAP003462-RA	8	8	0	8	8	0	0	0	0	0	0.993	1.44
AGAP003545-RB	15.9	15.9	0	16.1	16.1	0	0.2	0.2	0	0.0149	0.985	1.44
AGAP004896-RA	76.7	72.3	4.4	77	72.4	4.6	0.3	0.3	0	0.0039	0.996	1.44
AGAP004896-RB	64.4	61	3.4	64.1	60.8	3.3	0.1	0.1	0	0.0019	1.005	1.44
AGAP005125-RA	4	4	0	4	4	0	0	0	0	0	1	1.44
AGAP008329-RB	9.2	9.2	0	14.7	14.6	0.1	0.1	0.1	0	0.0081	0.622	1.44
AGAP009135-RA	26.1	26.1	0	26.1	26.1	0	0.2	0.2	0	0.0069	1	1.44
AGAP009619-RA	16.8	16.8	0	16.8	16.8	0	0.1	0.1	0	0.0036	1	1.44
AGAP009919-RA	3.2	3.2	0	3.2	3.2	0	0	0	0	0	1	1.44
AGAP003545-RA	14.7	14.7	0	14.4	14.4	0	0.7	0.7	0	0.0498	1.017	1.38
AGAP004238-RA	7.7	7.7	0	7.7	7.7	0	0	0	0	0	1	1.38
AGAP004937-RA	3.8	3.8	0.1	3.8	3.8	0.1	0	0	0	0	1	1.38
AGAP005005-RA	31.3	31.2	0.1	31.3	31.2	0.1	0	0	0	0	1	1.38
AGAP009751-RA	8.7	8.6	0.1	8.7	8.6	0.1	0	0	0	0	1	1.38
AGAP010054-RA	4.8	4.8	0	4.8	4.8	0	0.1	0.1	0	0.0125	1	1.38
AGAP000562-RA	4.1	4.1	0	5.1	5.1	0	0.1	0.1	0	0.0118	0.812	1.32
AGAP000651-RB	16.8	16.8	0	18	18	0.1	0	0	0	0	0.934	1.32
AGAP001099-RA	4.1	4.1	0	4.1	4.1	0	0.1	0.1	0	0.0294	1	1.32
AGAP006127-RA	4.4	4.4	0	4.4	4.4	0	0	0	0	0	1	1.32
AGAP006871-RA	10.2	10.2	0	10.2	10.2	0	0	0	0	0	1	1.32
AGAP007699-RA	5.5	5.5	0	4.9	4.9	0	0.1	0.1	0	0.0123	1.136	1.32
AGAP009623-RA	3.1	3	0.1	3.1	3	0.1	0	0	0	0	1	1.32
AGAP009783-RA	3.8	3.8	0	3.8	3.8	0	0	0	0	0	1	1.32
AGAP011687-RA	9.6	9.6	0	9.6	9.6	0	0.4	0.4	0	0.0435	1	1.32
AGAP001910-RA	6.7	6.7	0	6.7	6.7	0	0	0	0	0	1	1.26
AGAP004038-RA	51.3	51.3	0	51.3	51.3	0	0.1	0.1	0	0.0023	1	1.26
AGAP005427-RA	15.8	15.8	0	15.8	15.8	0	0.1	0.1	0	0.0038	1	1.26
AGAP007552-RA	4.2	4.2	0	4.2	4.2	0	0	0	0	0	1	1.26
AGAP010251-RA	30.3	30.3	0	30.3	30.3	0	0	0	0	0	1	1.26
AGAP011284-RA	7.6	7.6	0	7.6	7.6	0	0.1	0.1	0	0.0157	1	1.26
AGAP011948-RA	3.8	3.8	0	3.8	3.8	0	0	0	0	0	1	1.26
AGAP003477-RA	4.6	4.6	0	4.6	4.6	0	0.1	0.1	0	0.026	1	1.2
AGAP003612-RA	3.1	3.1	0	3.1	3.1	0	0	0	0	0	1	1.2
AGAP004251-RA	13.3	13.3	0	12.8	12.8	0.1	0.1	0.1	0	0.0047	1.037	1.2
AGAP004443-RB	12.2	12.2	0	12	12	0	0	0	0	0	1.02	1.2
AGAP004725-RA	6	6	0	6	6	0	0	0	0	0	1	1.2
AGAP007643-RA	8.3	8.3	0	9	9	0	0	0	0	0	0.92	1.2
AGAP007823-RA	9.2	9.2	0.1	9.2	9.2	0.1	0.1	0.1	0	0.0065	1	1.2
AGAP007927-RA	5	5	0	6.6	6.6	0	0	0	0	0	0.764	1.2
AGAP000889-RA	3.3	3.2	0.1	3.3	3.2	0.1	0	0	0	0	1	1.14
AGAP002762-RA	6.7	6.7	0	6.7	6.7	0	0	0	0	0	1	1.14
AGAP003550-RA	3.4	3.4	0	4.3	4.3	0	0.1	0.1	0	0.0141	0.789	1.14
AGAP003794-RA	25.6	25.6	0	25.8	25.8	0	0.1	0.1	0	0.0046	0.991	1.14
AGAP004286-RA	3.9	3.9	0	4.6	4.6	0	0	0	0	0	0.844	1.14
AGAP005197-RA	4.8	4.7	0.1	4.8	4.7	0.1	0	0	0	0	1	1.14
AGAP010025-RA	6	6	0	6	6	0	0.1	0.1	0	0.01	1	1.14
AGAP011580-RA	8.6	8.6	0	8.6	8.6	0	0.1	0.1	0	0.007	1	1.14
AGAP000655-RA	4.5	4.5	0	4.5	4.5	0	0	0	0	0	1	1.08
AGAP001387-RA	3.1	3.1	0	3.2	3.2	0	0.3	0.3	0	0.0926	0.963	1.08
AGAP001459-RB	8.4	8.4	0	8.4	8.4	0	0.5	0.5	0	0.0571	1	1.08
AGAP001911-RA	6.1	6.1	0	12.3	12.3	0	0	0	0	0	0.49	1.08
AGAP002919-RA	16.4	16.4	0	16.8	16.8	0	0	0	0	0	0.972	1.08
AGAP009075-RA	7.5	7.5	0	7.5	7.5	0	0.2	0.2	0	0.024	1	1.08
AGAP010389-RA	4	4	0	4.1	4.1	0	0	0	0	0	0.971	1.08
AGAP010588-RA	3.2	3.2	0	3.2	3.2	0	0.1	0.1	0	0.0185	1	1.08
AGAP011828-RA	10	10	0	10	10	0	0.1	0.1	0	0.006	1	1.08
AGAP011846-RA	11.1	11.1	0	11.1	11.1	0	0	0	0	0	1	1.08
AGAP012048-RA	3.6	3.6	0	3.6	3.6	0	0	0	0	0	1	1.08
AGAP000541-RB	3.3	3.3	0	4.1	4.1	0	0	0	0	0	0.797	1.02
AGAP001045-RA	3.1	3.1	0	15.5	14.2	1.3	0.2	0.2	0	0.0155	0.198	1.02
AGAP002645-RA	37.1	37.1	0	37.1	37.1	0	0.1	0.1	0	0.0016	1	1.02
AGAP007643-RB	10.7	10.7	0	9.9	9.9	0	0	0	0	0	1.072	1.02
AGAP011549-RA	4.3	4.3	0	4.3	4.3	0	0	0	0	0	1	1.02
AGAP000306-RA	4.8	4.8	0	4.8	4.8	0	0	0	0	0	1	0.96
AGAP000523-RA	79.7	79.7	0	79.7	79.7	0	0.1	0.1	0	0.0015	1	0.96
AGAP000541-RA	6.2	6.2	0	6.5	6.5	0	0	0	0	0	0.954	0.96
AGAP000739-RA	5.5	5.5	0	5.5	5.5	0	0	0	0	0	1	0.96
AGAP002100-RA	20.9	20.9	0	20.9	20.9	0	0.2	0.2	0	0.0086	1	0.96
AGAP003768-RA	6.7	6.7	0	6.4	6.4	0	0	0	0	0	1.047	0.96
AGAP003768-RB	7	7	0	7.3	7.3	0	0	0	0	0	0.959	0.96
AGAP004341-RA	3.8	3.8	0	3.8	3.8	0	0	0	0	0	1	0.96
AGAP004488-RA	9.5	9.5	0	9.5	9.5	0	0	0	0	0	1	0.96
AGAP004685-RA	5.6	5.6	0	5.6	5.6	0	0.2	0.2	0	0.0323	1	0.96
AGAP005061-RA	7.9	7.9	0	14.7	14.7	0	0.1	0.1	0	0.0081	0.537	0.96
AGAP005802-RA	5.3	5.3	0	5.3	5.3	0	0	0	0	0	1	0.96
AGAP007493-RA	60.6	59.9	0.7	136.7	107.8	28.9	0.2	0.2	0	0.0018	0.444	0.96
AGAP000947-RA	44.9	44.9	0	44.9	44.9	0	0	0	0	0	1	0.9
AGAP003592-RA	14.1	14.1	0.1	14	14	0	0.1	0.1	0	0.0043	1.013	0.9
AGAP003592-RB	13.9	13.9	0	14.1	14	0.1	0.2	0.2	0	0.0128	0.987	0.9
AGAP004283-RA	4.2	4.2	0	4.2	4.2	0	0	0	0	0	1	0.9
AGAP004332-RA	3.5	3.5	0	3.8	3.8	0	0	0	0	0	0.922	0.9
AGAP004349-RA	10.2	10.2	0	10.3	10.3	0	0	0	0	0	0.994	0.9
AGAP004422-RA	3.9	3.9	0	3.9	3.9	0	0.1	0.1	0	0.0308	1	0.9
AGAP004744-RA	3.2	3.2	0	3.2	3.2	0	0	0	0	0	1	0.9
AGAP005845-RA	3.5	3.5	0	3.5	3.5	0	0	0	0	0	1	0.9
AGAP005960-RA	12	12	0	12	12	0	0	0	0	0	1	0.9
AGAP007365-RA	52.3	52.2	0.1	100.2	100	0.2	1.2	1.2	0	0.012	0.522	0.9
AGAP007948-RA	4.5	4.5	0	4.8	4.8	0	0	0	0	0	0.938	0.9
AGAP000546-RA	11.1	11.1	0	11.1	11.1	0	0.1	0.1	0	0.0054	1	0.84
AGAP002122-RA	5.6	5.6	0	5.6	5.6	0	0	0	0	0	1	0.84
AGAP004520-RA	8.5	8.1	0.4	8.5	8.1	0.4	0	0	0	0	1	0.84
AGAP004671-RA	25	25	0.1	25	25	0.1	0.8	0.8	0	0.0335	1	0.84
AGAP007120-RA	15.2	15.2	0	15.2	15.2	0	0	0	0	0	1	0.84
AGAP009204-RA	4.3	4.3	0	4.3	4.3	0	0.1	0.1	0	0.0278	1	0.84
AGAP010612-RA	3.8	3.8	0	12.6	12.6	0	0	0	0	0	0.3	0.84
AGAP010933-RA	6.6	6.6	0	6.6	6.6	0	0.1	0.1	0	0.0091	1	0.84
AGAP011298-RA	8.1	8.1	0	8.1	8.1	0	0	0	0	0	1	0.84
AGAP001957-RA	10.5	10.5	0	9.5	9.5	0	0	0	0	0	1.107	0.78
AGAP001957-RB	9	9	0	10.1	10.1	0	0	0	0	0	0.893	0.78
AGAP007364-RA	5.3	5.3	0	43.1	43	0.1	1.2	1.2	0	0.0278	0.122	0.78
AGAP007767-RA	3.4	3.4	0	3.4	3.4	0	0	0	0	0	1	0.78
AGAP009920-RA	4.6	4.6	0	4.6	4.6	0	0.1	0.1	0	0.0132	1	0.78
AGAP010055-RA	23.7	23.7	0	23.7	23.7	0	0	0	0	0	0.997	0.78
AGAP011706-RA	5.6	5.6	0	5.6	5.6	0	0	0	0	0	1	0.78
AGAP011777-RA	6.6	6.6	0	6.6	6.6	0	0	0	0	0	1	0.78
AGAP013742-RA	9	9	0	11.2	11.2	0	0.1	0.1	0	0.0053	0.802	0.78
AGAP002171-RA	3.1	3.1	0	3.1	3.1	0	0.1	0.1	0	0.0392	1	0.72
AGAP002465-RA	5.2	5.2	0	5.2	5.2	0	0.1	0.1	0	0.0233	1	0.72
AGAP004025-RA	35.1	34.6	0.5	35.7	35	0.7	0	0	0	0	0.983	0.72
AGAP004689-RA	14.1	6.5	7.7	15.8	6.7	9	0.8	0.3	0.5	0.0494	0.897	0.72
AGAP007116-RA	3.4	3.4	0	3.4	3.4	0	0	0	0	0	1	0.72
AGAP009833-RA	4.8	4.8	0	4.8	4.8	0	0.1	0.1	0	0.0125	1	0.72
AGAP010592-RA	4.5	4.5	0	4.5	4.5	0	0	0	0	0	1	0.72
AGAP001093-RA	6.6	6.6	0	6.6	6.6	0	0.1	0.1	0	0.018	1	0.66
AGAP002413-RD	45.4	45.4	0	41.3	41.3	0	0.1	0.1	0	0.0015	1.099	0.66
AGAP002803-RA	7.5	3.7	3.8	57.8	10.8	47	0.2	0	0.2	0.0031	0.13	0.66
AGAP003016-RA	3.4	3.4	0	3.4	3.4	0	0.1	0.1	0	0.0179	1	0.66
AGAP005947-RA	28.3	28.3	0	28.3	28.3	0	0	0	0	0	1	0.66
AGAP008916-RA	9.2	9.2	0	9.2	9.2	0	0.1	0.1	0	0.013	1	0.66
AGAP009146-RA	5.2	5.2	0	5.2	5.2	0	0.1	0.1	0	0.0233	1	0.66
AGAP009747-RA	3.1	3.1	0	3.1	3.1	0	0	0	0	0	1	0.66
AGAP010591-RA	9.6	9.6	0	9.6	9.6	0	0	0	0	0	1	0.66
AGAP001138-RA	3.8	3.7	0.2	3.8	3.7	0.2	0	0	0	0	1	0.6
AGAP001548-RC	5.3	5.3	0	5	5	0	0	0	0	0	1.072	0.6
AGAP002437-RA	8.8	8.8	0	8.8	8.8	0	0.1	0.1	0	0.0136	1	0.6
AGAP004533-RA	3.2	3.2	0	3.2	3.2	0	0	0	0	0	1	0.6
AGAP004689-RB	8.4	3.2	5.2	8.9	3.8	5.1	0.5	0.3	0.2	0.0608	0.953	0.6
AGAP004689-RC	8.1	3.4	4.7	7.6	2.8	4.8	0.7	0.1	0.6	0.0945	1.063	0.6
AGAP004703-RA	5.3	5.2	0.1	5.3	5.2	0.1	0	0	0	0	1	0.6
AGAP009171-RA	5.1	5.1	0	5.1	5.1	0	0	0	0	0	1	0.6
AGAP009537-RA	4	4	0	4	4	0	0.1	0.1	0	0.0149	1	0.6
AGAP009682-RA	4.8	4.8	0	4.8	4.8	0	0	0	0	0	1	0.6
AGAP012493-RA	4.6	4.6	0	4.6	4.6	0	0	0	0	0	1	0.6
AGAP012946-RA	5.5	5.5	0	5.6	5.6	0	0	0	0	0	0.989	0.6
AGAP000654-RA	4.2	4.2	0	4.2	4.2	0	0.2	0.2	0	0.0429	1	0.54
AGAP001082-RB	6.5	6.5	0	6.5	6.5	0	0.1	0.1	0	0.0093	1	0.54
AGAP001548-RA	4.4	4.4	0	4.8	4.8	0	0	0	0	0	0.925	0.54
AGAP004164-RB	9.7	9.6	0.1	16.7	16.6	0.1	0	0	0	0	0.581	0.54
AGAP011896-RA	7.5	7.5	0	7.5	7.5	0	0	0	0	0	1	0.54
AGAP000669-RA	7	7	0	7	7	0	0	0	0	0	1	0.48
AGAP004739-RA	5	5	0	5	5	0	0.1	0.1	0	0.0119	1	0.48
AGAP004903-RA	94.2	94.2	0	94.2	94.2	0	0	0	0	0	1	0.48
AGAP010173-RA	16	15.9	0.1	18.9	18.9	0.1	0.1	0.1	0	0.0063	0.845	0.48
AGAP010257-RA	14.1	14.1	0	14.1	14.1	0	0	0	0	0	1	0.48
AGAP010347-RA	3.7	3.6	0.1	3.7	3.6	0.1	0	0	0	0	1	0.48
AGAP012821-RA	31.5	13	18.5	90.2	63.2	27	0	0	0	0	0.35	0.48
AGAP028121-RA	3.2	3.2	0	3.2	3.2	0	0.2	0.2	0	0.0566	1	0.48
AGAP028223-RA	3.1	3.1	0	3.1	3.1	0	0	0	0	0	1	0.48
AGAP002413-RA	40.1	40.1	0	43	43	0	0	0	0	0	0.933	0.42
AGAP002413-RB	43.4	43.4	0	41	41	0	0	0	0	0	1.058	0.42
AGAP002667-RA	22.2	22.2	0	22.2	22.2	0	1	1	0	0.0432	1	0.42
AGAP005046-RA	4.1	4.1	0	4.1	4.1	0	0	0	0	0	1.015	0.42
AGAP005046-RB	4	4	0	4	4	0	0	0	0	0	0.985	0.42
AGAP007157-RA	7.4	7.4	0	7.4	7.4	0	0.1	0.1	0	0.0081	1	0.42
AGAP007580-RA	4	4	0	5	5	0	0	0	0	0	0.795	0.42
AGAP007580-RB	5.1	5.1	0	4.1	4.1	0	0	0	0	0	1.25	0.42
AGAP010065-RA	3.8	3.8	0	3.8	3.8	0	0	0	0	0	1	0.42
AGAP010188-RA	4.1	4.1	0	4.1	4.1	0	0	0	0	0	1	0.42
AGAP010252-RA	6.2	6.2	0	6.2	6.2	0	0.1	0.1	0	0.0096	1	0.42
AGAP011845-RA	4.5	4.5	0	4.5	4.5	0	0	0	0	0	1	0.42
AGAP012952-RA	4.1	4	0.1	4.1	4	0.1	0	0	0	0	1	0.42
AGAP001087-RA	6	5.9	0.1	137.6	87.6	50	0.1	0.1	0	0.0004	0.044	0.36
AGAP002754-RA	17.1	16.8	0.2	17.1	16.8	0.2	0.4	0.4	0	0.0211	1	0.36
AGAP004593-RA	4.5	4.5	0	4.5	4.5	0	0	0	0	0	1	0.36
AGAP004864-RA	4.7	4.7	0	4.7	4.7	0	0	0	0	0	1	0.36
AGAP004962-RA	3.7	3.7	0	15.1	15.1	0	0.4	0.4	0	0.0278	0.246	0.36
AGAP005024-RA	7.4	7.4	0	18.1	18.1	0	0	0	0	0	0.407	0.36
AGAP010220-RA	8.7	8.7	0	8.7	8.7	0	0.1	0.1	0	0.0068	1	0.36
AGAP011077-RA	5.6	5.6	0	5.6	5.6	0	0	0	0	0	1	0.36
AGAP012235-RA	4.5	4.5	0	4.5	4.5	0	0.1	0.1	0	0.0133	1	0.36
AGAP012413-RA	4.8	4.8	0	4.8	4.8	0	0.1	0.1	0	0.025	1	0.36
AGAP012484-RA	4.9	4.6	0.3	66.3	65.3	1	0	0	0	0	0.074	0.36
AGAP000109-RA	4	3.8	0.1	4	3.8	0.1	0	0	0	0	1	0.3
AGAP000852-RA	3.7	3.7	0	3.7	3.7	0	0	0	0	0	1	0.3
AGAP001380-RA	4.7	4.7	0	4.7	4.7	0	0	0	0	0	1	0.3
AGAP001805-RA	9.2	9.2	0	9.2	9.2	0	0.2	0.2	0	0.0195	1	0.3
AGAP001889-RA	3.9	3.9	0	3.9	3.9	0	0	0	0	0	1	0.3
AGAP002251-RA	3.9	3.9	0	3.9	3.9	0	0	0	0	0	1	0.3
AGAP004428-RA	3.9	3.9	0	6.4	6.4	0	0	0	0	0	0.607	0.3
AGAP008898-RA	3.2	3.2	0	3.2	3.2	0	0	0	0	0	1	0.3
AGAP010331-RA	7.2	6.9	0.3	8.1	7.7	0.4	0.1	0.1	0	0.0074	0.896	0.3
AGAP012056-RA	9.5	9.5	0	9.5	9.5	0	0.2	0.2	0	0.0189	1	0.3
AGAP012448-RA	53.7	53.4	0.4	54.2	53.8	0.4	0	0	0	0	0.992	0.3
AGAP012527-RA	10.1	4.8	5.3	11.4	5.2	6.2	0.6	0.1	0.5	0.0526	0.889	0.3
AGAP012990-RA	7.1	7.1	0	7.1	7.1	0	0	0	0	0	1	0.3
AGAP001274-RA	11.7	11.7	0	11.7	11.7	0	0	0	0	0	1	0.24
AGAP003416-RA	4.3	3.2	1	4.3	3.2	1	0	0	0	0	1	0.24
AGAP004585-RA	23.8	23.8	0	23.8	23.8	0	0	0	0	0	1	0.24
AGAP004887-RA	4.8	4.8	0	4.8	4.8	0	0	0	0	0	1	0.24
AGAP004919-RA	6.5	6.5	0	6.5	6.5	0	0	0	0	0	1	0.24
AGAP009976-RA	6.2	6.2	0	6.2	6.2	0	0	0	0	0	1	0.24
AGAP010163-RA	10.1	10.1	0	10.1	10.1	0	0	0	0	0	1	0.24
AGAP012100-RA	8.4	8.4	0	8.4	8.4	0	0	0	0	0	1	0.24
AGAP028364-RA	10	9.6	0.4	10	9.6	0.4	0.5	0.5	0	0.0539	1	0.24
AGAP028387-RA	4.1	3.8	0.3	4.1	3.8	0.3	0.2	0.2	0	0.0435	1	0.24
AGAP000952-RA	4.1	4.1	0	4.1	4.1	0	0	0	0	0	1	0.18
AGAP001408-RA	5.6	5.6	0	5.6	5.6	0	0	0	0	0	1	0.18
AGAP002468-RA	12.4	12.4	0	12.4	12.4	0	0	0	0	0	1	0.18
AGAP003816-RA	3.7	3.7	0	3.7	3.7	0	0	0	0	0	1	0.18
AGAP004696-RA	12.4	5.8	6.6	12.4	5.8	6.6	0	0	0	0	1	0.18
AGAP005733-RA	3.3	3.3	0	3.3	3.3	0	0	0	0	0	1	0.18
AGAP007699-RB	5.5	5.5	0	6.1	6.1	0	0.1	0.1	0	0.0196	0.892	0.18
AGAP007699-RC	11.2	11.1	0.1	11.2	11.1	0.1	0.2	0.2	0	0.016	1	0.18
AGAP010216-RA	9.5	9.5	0	9.5	9.5	0	0	0	0	0	1	0.18
AGAP010375-RA	24	24	0	25.7	25.7	0	0	0	0	0	0.932	0.18
AGAP010789-RA	6.9	6.9	0	6.9	6.9	0	0	0	0	0	1	0.18
AGAP011802-RA	6.1	6.1	0	6.1	6.1	0	0	0	0	0	1	0.18
AGAP012196-RA	7.2	7.1	0.1	7.2	7.1	0.1	0	0	0	0	1	0.18
AGAP012334-RA	27	26.9	0.1	27	26.9	0.1	0.2	0.2	0	0.0067	1	0.18
AGAP012424-RA	3.6	3.6	0	4.4	3.6	0.8	0.3	0	0.3	0.0676	0.811	0.18
AGAP012876-RA	8.3	7.4	1	39	31.2	7.8	5	1.3	3.7	0.1275	0.214	0.18
AGAP002950-RA	25.8	19.5	6.3	123.4	29.2	94.2	0	0	0	0	0.209	0.12
AGAP004296-RA	13.2	13.2	0	13.2	13.2	0	0	0	0	0	1	0.12
AGAP009431-RA	11.6	11.6	0	11.6	11.6	0	0.1	0.1	0	0.0103	0.995	0.12
AGAP009431-RB	10.5	10.5	0	10.5	10.5	0	0	0	0	0	1.006	0.12
AGAP012107-RA	3.7	3.7	0	3.7	3.7	0	0	0	0	0	1	0.12
AGAP012407-RA	9.6	9.6	0	9.6	9.6	0	0	0	0	0	1	0.12
AGAP012481-RA	64.1	64.1	0	64.3	64.3	0	0	0	0	0	0.996	0.12
AGAP012515-RA	3.4	3.4	0	3.4	3.4	0	0	0	0	0	1	0.12
AGAP001686-RA	6.6	6.6	0	6.6	6.6	0	0	0	0	0	1	0.06
AGAP003538-RA	4.4	4.4	0	4.4	4.4	0	0	0	0	0	1	0.06
AGAP004164-RA	18.2	18.2	0	25.2	25.2	0	0	0	0	0	0.722	0.06
AGAP004895-RA	118.6	109.6	9	118.6	109.6	9	0	0	0	0	1	0.06
AGAP007087-RA	9.4	9.4	0	9.4	9.4	0	0	0	0	0	1	0.06
AGAP009998-RA	3.6	3.6	0	58.2	58.2	0	0.1	0.1	0	0.001	0.062	0.06
AGAP012717-RA	4.6	4.5	0.1	5.2	5.1	0.1	0	0	0	0	0.885	0.06
AGAP012888-RA	63.8	59.3	4.5	75.7	68.7	7	0.1	0.1	0	0.0016	0.843	0.06
AGAP007602-RA	36.1	33	3.1	49.9	36.7	13.2	0.2	0	0.2	0.0036	0.724	0
AGAP012552-RA	10.2	6.7	3.5	62.5	15.7	46.8	0.2	0.1	0.1	0.0029	0.163	0
AGAP012588-RA	6	5.4	0.6	18.4	16.4	2	0	0	0	0	0.326	0
AGAP012622-RA	7.8	7.8	0	95	91.4	3.6	0	0	0	0	0.082	0
AGAP012776-RA	12.9	12.9	0	25.3	24.2	1.1	0	0	0	0	0.509	0
AGAP028366-RA	10.4	10.4	0	10.4	10.4	0	0	0	0	0	1	0

## Sheet: Table S9
Trigger events of the network:
producer of potentiel trigger-piRNA	trigger-piRNAs from the producer	trigger-piRNAs count	trigger-piRNAs (RPM)	position in the producer	trigger genomic positions (An. gambiae PEST genome)	genome map number	target transcript	responder-piRNAs originating from the target	responder-piRNAs count	responder-piRNAs (RPM)	position in the target	responder genomic positions (An. gambiae PEST genome)	genome map number	trail-piRNAs, number of peaks
AGAP003266-RA_with_3primeUTR	UUUCUGAUAAUGAUGUUGCUGUAC	5	0.299548			1	AGAP011923-RA	UUAUCAGAAAUUUAAGUGGUUGUU	262	15.6963			1
AGAP003266-RA_with_3primeUTR	UUUCUGAUAAUGAUGUUGCUGUACG	28	1.67747			1	AGAP011923-RA	UUAUCAGAAAUUUAAGUGGUUGUUU	38	2.27656			1
AGAP003266-RA_with_3primeUTR	UUUCUGAUAAUGAUGUUGCUGUACGA	579	34.6876			1	AGAP011923-RA	UUAUCAGAAAUUUAAGUGGUUGUUUC	489	29.2958			1
AGAP003266-RA_with_3primeUTR	UUUCUGAUAAUGAUGUUGCUGUACGAU	148	8.86662			1	AGAP011923-RA	UUAUCAGAAAUUUAAGUGGUUGUUUCA	269	16.1157			1
AGAP003266-RA_with_3primeUTR	UUUCUGAUAAUGAUGUUGCUGUACGAUC	376	22.526			1	AGAP011923-RA	UUAUCAGAAAUUUAAGUGGUUGUUUCAU	3	0.179729			1
AGAP003266-RA_with_3primeUTR	UUUCUGAUAAUGAUGUUGCUGUACGAUCC	57	3.41485			1	AGAP011923-RA	UUAUCAGAAAUUUAAGUGGUUGUUUCAUG	6	0.359458			1
Total AGAP003266 triggers	UUUCUGAUAAUGAUGUUGCUGUACGAUCC	1193	71.4721	pos. 3035-3063	2R:34612133-34612161 plus	1	AGAP011923-RA responders	UUAUCAGAAAUUUAAGUGGUUGUUUCAUG	1067	63.9235	pos. 254-282	3L:35162963-35162991 minus	1	YES, 2 peaks of trail-piRNAs, 5'-ends at positions 281/287, 315/318/321
AGAP003266-RA_with_3primeUTR	UUUCUGAUAAUGUUUUUGCUAUAC	2	0.119819			1	AGAP011923-RA	UUAUCAGAAAUUUAAGUGGUUGUU	262	15.6963			1
AGAP003266-RA_with_3primeUTR	UUUCUGAUAAUGUUUUUGCUAUACG	89	5.33195			1	AGAP011923-RA	UUAUCAGAAAUUUAAGUGGUUGUUU	38	2.27656			1
AGAP003266-RA_with_3primeUTR	UUUCUGAUAAUGUUUUUGCUAUACGU	73	4.3734			1	AGAP011923-RA	UUAUCAGAAAUUUAAGUGGUUGUUUC	489	29.2958			1
AGAP003266-RA_with_3primeUTR	UUUCUGAUAAUGUUUUUGCUAUACGUC	9	0.539186			1	AGAP011923-RA	UUAUCAGAAAUUUAAGUGGUUGUUUCA	269	16.1157			1
AGAP003266-RA_with_3primeUTR	UUUCUGAUAAUGUUUUUGCUAUACGUCG	20	1.19819			1	AGAP011923-RA	UUAUCAGAAAUUUAAGUGGUUGUUUCAU	3	0.179729			1
AGAP003266-RA_with_3primeUTR	UUUCUGAUAAUGUUUUUGCUAUACGUCGU	2	0.119819			1	AGAP011923-RA	UUAUCAGAAAUUUAAGUGGUUGUUUCAUG	6	0.359458			1
Total AGAP003266 triggers	UUUCUGAUAAUGUUUUUGCUAUACGUCGU	195	11.6824	pos.2884-2912	2R:34611982-34612010 plus	1	AGAP011923-RA responders	UUAUCAGAAAUUUAAGUGGUUGUUUCAUG	1067	63.9235	pos. 254-282	3L:35162963-35162991 minus	1	YES, 2 peaks of trail-piRNAs, 5'-ends at positions 281/287, 315/318/321
AGAP011923-RA	UUAUCAGAAAUUUAAGUGGUUGUU	262	15.6963			1	AGAP003266-RA_with_3primeUTR	UUUCUGAUAAUGUUUUUGCUAUAC	2	0.119819			1
AGAP011923-RA	UUAUCAGAAAUUUAAGUGGUUGUUU	38	2.27656			1	AGAP003266-RA_with_3primeUTR	UUUCUGAUAAUGUUUUUGCUAUACG	89	5.33195			1
AGAP011923-RA	UUAUCAGAAAUUUAAGUGGUUGUUUC	489	29.2958			1	AGAP003266-RA_with_3primeUTR	UUUCUGAUAAUGUUUUUGCUAUACGU	73	4.3734			1
AGAP011923-RA	UUAUCAGAAAUUUAAGUGGUUGUUUCA	269	16.1157			1	AGAP003266-RA_with_3primeUTR	UUUCUGAUAAUGUUUUUGCUAUACGUC	9	0.539186			1
AGAP011923-RA	UUAUCAGAAAUUUAAGUGGUUGUUUCAU	3	0.179729			1	AGAP003266-RA_with_3primeUTR	UUUCUGAUAAUGUUUUUGCUAUACGUCG	20	1.19819			1
AGAP011923-RA	UUAUCAGAAAUUUAAGUGGUUGUUUCAUG	6	0.359458			1	AGAP003266-RA_with_3primeUTR	UUUCUGAUAAUGUUUUUGCUAUACGUCGU	2	0.119819			1
Total AGAP011923-RA triggers	UUAUCAGAAAUUUAAGUGGUUGUUUCAUG	1067	63.9235	pos. 254-282	3L:35162963-35162991 minus	1	Total AGAP003266 responders	UUUCUGAUAAUGUUUUUGCUAUACGUCGU	195	11.6824	pos.2884-2912	2R:34611982-34612010 plus	1	YES, 1 peak of trail-piRNAs, 5'-ends at positions 2912, 2922, 2924
AGAP011923-RA	UUAUCAGAAAUUUAAGUGGUUGUU	262	15.6963			1	AGAP003266-RA_with_3primeUTR	UUUCUGAUAAUGAUGUUGCUGUAC	5	0.299548			1
AGAP011923-RA	UUAUCAGAAAUUUAAGUGGUUGUUU	38	2.27656			1	AGAP003266-RA_with_3primeUTR	UUUCUGAUAAUGAUGUUGCUGUACG	28	1.67747			1
AGAP011923-RA	UUAUCAGAAAUUUAAGUGGUUGUUUC	489	29.2958			1	AGAP003266-RA_with_3primeUTR	UUUCUGAUAAUGAUGUUGCUGUACGA	579	34.6876			1
AGAP011923-RA	UUAUCAGAAAUUUAAGUGGUUGUUUCA	269	16.1157			1	AGAP003266-RA_with_3primeUTR	UUUCUGAUAAUGAUGUUGCUGUACGAU	148	8.86662			1
AGAP011923-RA	UUAUCAGAAAUUUAAGUGGUUGUUUCAU	3	0.179729			1	AGAP003266-RA_with_3primeUTR	UUUCUGAUAAUGAUGUUGCUGUACGAUC	376	22.526			1
AGAP011923-RA	UUAUCAGAAAUUUAAGUGGUUGUUUCAUG	6	0.359458			1	AGAP003266-RA_with_3primeUTR	UUUCUGAUAAUGAUGUUGCUGUACGAUCC	57	3.41485			1
Total AGAP011923-RA triggers	UUAUCAGAAAUUUAAGUGGUUGUUUCAUG	1067	63.9235	pos. 254-282	3L:35162963-35162991 minus	1	Total AGAP003266 responders	UUUCUGAUAAUGAUGUUGCUGUACGAUCC	1193	71.4721	pos. 3035-3065	2R:34612133-34612161 plus	1	YES, 1 peak of trail-piRNAs, 5'-ends at positions 3066/3067
AGAP011923-RA	UUAUCAGAAAUUUAAGUGGUUGUU	262	15.6963			1	2R_lncs_14
AGAP011923-RA	UUAUCAGAAAUUUAAGUGGUUGUUU	38	2.27656			1	2R_lncs_14	UUUCUUUCAAAUUAAAACUCAUAUU	39	2.33647			1
AGAP011923-RA	UUAUCAGAAAUUUAAGUGGUUGUUUC	489	29.2958			1	2R_lncs_14	UUUCUUUCAAAUUAAAACUCAUAUUU	76	4.55313			1
AGAP011923-RA	UUAUCAGAAAUUUAAGUGGUUGUUUCA	269	16.1157			1	2R_lncs_14	UUUCUUUCAAAUUAAAACUCAUAUUUU	55	3.29503			1
AGAP011923-RA	UUAUCAGAAAUUUAAGUGGUUGUUUCAU	3	0.179729			1	2R_lncs_14	UUUCUUUCAAAUUAAAACUCAUAUUUUC	127	7.60852			1
AGAP011923-RA	UUAUCAGAAAUUUAAGUGGUUGUUUCAUG	6	0.359458			1	2R_lncs_14	UUUCUUUCAAAUUAAAACUCAUAUUUUCU	14	0.838734			1
Total AGAP011923-RA triggers	UUAUCAGAAAUUUAAGUGGUUGUUUCAUG	1067	63.9235	pos. 254-282	3L:35162963-35162991 minus	1	Total 2R_lncs_14 responders	UUUCUUUCAAAUUAAAACUCAUAUUUUCU	311	18.6319	pos. 1181-1209	2R:1829167-1829195 plus	1	YES, 1 peak of trail-piRNAs
AGAP011923-RA	UUAUCAGAAAUUUAAGUGGUUGUU	262	15.6963			1	2R_lncs_14
AGAP011923-RA	UUAUCAGAAAUUUAAGUGGUUGUUU	38	2.27656			1	2R_lncs_14
AGAP011923-RA	UUAUCAGAAAUUUAAGUGGUUGUUUC	489	29.2958			1	2R_lncs_14
AGAP011923-RA	UUAUCAGAAAUUUAAGUGGUUGUUUCA	269	16.1157			1	2R_lncs_14	UUUCUUUCAAAAAAAUUAAUUAAUAUG	27	1.61756			1
AGAP011923-RA	UUAUCAGAAAUUUAAGUGGUUGUUUCAU	3	0.179729			1	2R_lncs_14	UUUCUUUCAAAAAAAUUAAUUAAUAUGC	3	0.179729			1
AGAP011923-RA	UUAUCAGAAAUUUAAGUGGUUGUUUCAUG	6	0.359458			1	2R_lncs_14	UUUCUUUCAAAAAAAUUAAUUAAUAUGCU	497	29.7751			1
Total AGAP011923-RA triggers	UUAUCAGAAAUUUAAGUGGUUGUUUCAUG	1067	63.9235	pos. 254-282	3L:35162963-35162991 minus	1	Total 2R_lncs_14 responders	UUUCUUUCAAAAAAAUUAAUUAAUAUGCU	527	31.5724	pos. 929-957	2R:1828915-1828943 plus	1	no doubtless trail-piRNAs (putative trails at position 977 but there are Us before)
AGAP011923-RA	UUAUCAGAAAUUUAAGUGGUUGUU	262	15.6963			1	2R_lncs_14	UUUCUCAAUAUUUUCUAUACCCUA	8	0.479277			2
AGAP011923-RA	UUAUCAGAAAUUUAAGUGGUUGUUU	38	2.27656			1	2R_lncs_14	UUUCUCAAUAUUUUCUAUACCCUAA	7	0.419367			2
AGAP011923-RA	UUAUCAGAAAUUUAAGUGGUUGUUUC	489	29.2958			1	2R_lncs_14	UUUCUCAAUAUUUUCUAUACCCUAAA	30	1.79729			2
AGAP011923-RA	UUAUCAGAAAUUUAAGUGGUUGUUUCA	269	16.1157			1	2R_lncs_14	UUUCUCAAUAUUUUCUAUACCCUAAAU	60	3.59458			2
AGAP011923-RA	UUAUCAGAAAUUUAAGUGGUUGUUUCAU	3	0.179729			1	2R_lncs_14	UUUCUCAAUAUUUUCUAUACCCUAAAUU	71	4.25358			2
AGAP011923-RA	UUAUCAGAAAUUUAAGUGGUUGUUUCAUG	6	0.359458			1	2R_lncs_14	UUUCUCAAUAUUUUCUAUACCCUAAAUUU	18	1.07837			2
Total AGAP011923-RA triggers	UUAUCAGAAAUUUAAGUGGUUGUUUCAUG	1067	63.9235	pos. 254-282	3L:35162963-35162991 minus	1	Total 2R_lncs_14 responders	UUUCUCAAUAUUUUCUAUACCCUAAAUUU	194	11.6225	pos. 1009-1037	2R:1828995-1829023 plus	1	YES, 2 peaks of trail-piRNA
AGAP011923-RA	UUAUCAGAAAUUUAAGUGGUUGUU	262	15.6963			1	AGAP003387	UUUCGGAUGUAACAUCUAGUAUAA	9	0.539186			1
AGAP011923-RA	UUAUCAGAAAUUUAAGUGGUUGUUU	38	2.27656			1	AGAP003387	UUUCGGAUGUAACAUCUAGUAUAAA	33	1.97702			1
AGAP011923-RA	UUAUCAGAAAUUUAAGUGGUUGUUUC	489	29.2958			1	AGAP003387	UUUCGGAUGUAACAUCUAGUAUAAAA	41	2.45629			1
AGAP011923-RA	UUAUCAGAAAUUUAAGUGGUUGUUUCA	269	16.1157			1	AGAP003387	UUUCGGAUGUAACAUCUAGUAUAAAAC	108	6.47024			1
AGAP011923-RA	UUAUCAGAAAUUUAAGUGGUUGUUUCAU	3	0.179729			1	AGAP003387	UUUCGGAUGUAACAUCUAGUAUAAAACC	8206	491.618			1
AGAP011923-RA	UUAUCAGAAAUUUAAGUGGUUGUUUCAUG	6	0.359458			1	AGAP003387	UUUCGGAUGUAACAUCUAGUAUAAAACCU	1251104	74953.1			1
Total AGAP011923-RA triggers	UUAUCAGAAAUUUAAGUGGUUGUUUCAUG	1067	63.9235	pos. 254-282	3L:35162963-35162991 minus	1	Total AGAP003387 responders	UUUCGGAUGUAACAUCUAGUAUAAAACCU	1259501	75456.2	pos. 812-840	2R:37218360-37218388 minus	1	YES, multiple peaks of trail-piRNA, 5'-ends at positions 840, 868, 875, 910, 945, 954, 986, 1013, 1024
AGAP011923-RA	UUAUCAGAAAUUUAAGUGGUUGUU	262	15.6963			1	AGAP003387	UUUCGGAUAUUAUUCAAAGCCUAA	529	31.6922			1
AGAP011923-RA	UUAUCAGAAAUUUAAGUGGUUGUUU	38	2.27656			1	AGAP003387	UUUCGGAUAUUAUUCAAAGCCUAAA	2148	128.686			1
AGAP011923-RA	UUAUCAGAAAUUUAAGUGGUUGUUUC	489	29.2958			1	AGAP003387	UUUCGGAUAUUAUUCAAAGCCUAAAU	1176	70.4537			1
AGAP011923-RA	UUAUCAGAAAUUUAAGUGGUUGUUUCA	269	16.1157			1	AGAP003387	UUUCGGAUAUUAUUCAAAGCCUAAAUC	475	28.4571			1
AGAP011923-RA	UUAUCAGAAAUUUAAGUGGUUGUUUCAU	3	0.179729			1	AGAP003387	UUUCGGAUAUUAUUCAAAGCCUAAAUCA	112	6.70987			1
AGAP011923-RA	UUAUCAGAAAUUUAAGUGGUUGUUUCAUG	6	0.359458			1	AGAP003387	UUUCGGAUAUUAUUCAAAGCCUAAAUCAU	1499	89.8045			1
Total AGAP011923-RA triggers	UUAUCAGAAAUUUAAGUGGUUGUUUCAUG	1067	63.9235	pos. 254-282	3L:35162963-35162991 minus	1	Total AGAP003387 responders	UUUCGGAUAUUAUUCAAAGCCUAAAUCAU	5939	355.803	pos. 1054-1082	2R:37218118-37218146 minus	1	YES, 1 peak of trail-piRNA, 5'-ends at positions 1079/1082/1083
AGAP011923-RA	UUAUCAGAAAUUUAAGUGGUUGUU	262	15.6963			1	AGAP003387	UUUCGGAUGUUAACAUGUGAUAUG	22	1.31801			1
AGAP011923-RA	UUAUCAGAAAUUUAAGUGGUUGUUU	38	2.27656			1	AGAP003387	UUUCGGAUGUUAACAUGUGAUAUGC	83	4.9725			1
AGAP011923-RA	UUAUCAGAAAUUUAAGUGGUUGUUUC	489	29.2958			1	AGAP003387	UUUCGGAUGUUAACAUGUGAUAUGCA	50333	3015.43			1
AGAP011923-RA	UUAUCAGAAAUUUAAGUGGUUGUUUCA	269	16.1157			1	AGAP003387	UUUCGGAUGUUAACAUGUGAUAUGCAU	128952	7725.46			1
AGAP011923-RA	UUAUCAGAAAUUUAAGUGGUUGUUUCAU	3	0.179729			1	AGAP003387	UUUCGGAUGUUAACAUGUGAUAUGCAUU	1046	62.6654			1
AGAP011923-RA	UUAUCAGAAAUUUAAGUGGUUGUUUCAUG	6	0.359458			1	AGAP003387	UUUCGGAUGUUAACAUGUGAUAUGCAUUG	34	2.03693			1
Total AGAP011923-RA triggers	UUAUCAGAAAUUUAAGUGGUUGUUUCAUG	1067	63.9235	pos. 254-282	3L:35162963-35162991 minus	1	Total AGAP003387 responders	UUUCGGAUGUUAACAUGUGAUAUGCAUUG	180470	10811.9	pos. 1137-1165	2R:37218035-37218063 minus	1	YES, 5 peaks of trail-piRNA, 5'-ends at positions 1163/1164, 1196, 1233/1245, 1261/1274, 1293/1295
2R_lncs_14							unk_RNA_1	UUUGAUGACUUACAUGAAAAUAAU	11	0.659005			1
2R_lncs_14	UGUCAUCAAAGACCCGUAGGGUAAU	1	0.0599096			1	unk_RNA_1	UUUGAUGACUUACAUGAAAAUAAUU	5	0.299548			1
2R_lncs_14	UGUCAUCAAAGACCCGUAGGGUAAUCU	51	3.05539			1	unk_RNA_1	UUUGAUGACUUACAUGAAAAUAAUUC	29	1.73738			1
2R_lncs_14							unk_RNA_1	UUUGAUGACUUACAUGAAAAUAAUUCU	19	1.13828			1
2R_lncs_14	UGUCAUCAAAGACCCGUAGGGUAAUCUG	2	0.119819			1	unk_RNA_1	UUUGAUGACUUACAUGAAAAUAAUUCUU	57	3.41485			1
2R_lncs_14	UGUCAUCAAAGACCCGUAGGGUAAUCUGA	857	51.3425			1	unk_RNA_1						1
Total 2R_lncs_14 triggers	UGUCAUCAAAGACCCGUAGGGUAAUCUGA	911	54.5776	pos. 1048-1076	2R:1829034-1829062 plus	1	Total unk_RNA_1 responders	UUUGAUGACUUACAUGAAAAUAAUUCUU	121	7.24906	pos. 401-428	2R:21593281-21593308 plus	1	no trail-piRNAs
unk_RNA_1	UUUGAUGACUUACAUGAAAAUAAU	11	0.659005			1	2R_lncs_14	AGUCAUCAUGAACUGAAGUAAUUC	10	0.599096			1
unk_RNA_1	UUUGAUGACUUACAUGAAAAUAAUU	5	0.299548			1	2R_lncs_14	AGUCAUCAUGAACUGAAGUAAUUCG	346	20.7287			1
unk_RNA_1	UUUGAUGACUUACAUGAAAAUAAUUC	29	1.73738			1	2R_lncs_14	AGUCAUCAUGAACUGAAGUAAUUCGA	2756	165.111			1
unk_RNA_1	UUUGAUGACUUACAUGAAAAUAAUUCU	19	1.13828			1	2R_lncs_14	AGUCAUCAUGAACUGAAGUAAUUCGAA	377	22.5859			1
unk_RNA_1	UUUGAUGACUUACAUGAAAAUAAUUCUU	57	3.41485			1	2R_lncs_14	AGUCAUCAUGAACUGAAGUAAUUCGAAC	15251	913.681			1
unk_RNA_1							2R_lncs_14	AGUCAUCAUGAACUGAAGUAAUUCGAACU	1947	116.644			1
Total unk_RNA_1 triggers	UUUGAUGACUUACAUGAAAAUAAUUCUU	121	7.24906	pos. 401-428	2R:21593281-21593308 plus	1	Total 2R_lncs_14 responders	AGUCAUCAUGAACUGAAGUAAUUCGAACU	20687	1239.35	pos. 1122-1150	2R:1829108-1829136 plus	1	no trail-piRNAs
		count:	RPM:	percentage					count:	RPM:	percentage
	all trigger-piRNAs:	3487	208.905	1				all responder piRNAs:	1470205	88079.4	1
	trigger-piRNAs without 1U (%):	0	0	0				responder-piRNAs without 1U (%):	20687	1239.35	0.0140708
	trigger-piRNAs without 10A (%)	121	7.24906	0.0347003				responder-piRNAs without 10A (%):	1466718	87870.5	0.997628
	trgger piRNAs with 10A (%):	3366	201.656	0.9653				responder-piRNAs with 10A (%):	3487	208.905	0.00237178
	trigger-piRNAs with 1U and 10A (%):	3366	201.656	0.9653				responder-piRNAs with 1U and without 10A (%):	1446031	86631.1	0.983557
Minor trigger events (<3RPM targeting piRNAs) targeting positions 1407-1435 of 2R_lncs_14:
producer of potentiel trigger-piRNA	trigger-piRNAs from the producer	trigger-piRNAs count	trigger-piRNAs (RPM)	position in the producer	trigger genomic positions (An. gambiae PEST genome)	genome map number	target transcript	responder-piRNAs originating from the target	responder-piRNAs count	responder-piRNAs (RPM)	position in the target	responder genomic positions (An. gambiae PEST genome)	genome map number	trail-piRNAs, number of peaks
AGAP004586	UAGUAUCCCAUCGUCGCUCUCUGU	8	0.479277			2	2R_lncs_14_2R-1827987-1829487	UGUGAUAUUAUCACUACGGAAAUA	6	0.359458			1
AGAP004586	UAGUAUCCCAUCGUCGCUCUCUGUU	14	0.838734			2	2R_lncs_14_2R-1827987-1829487	UGUGAUAUUAUCACUACGGAAAUAU	1	0.0599096			1
AGAP004586	UAGUAUCCCAUCGUCGCUCUCUGUUG	1	0.0599096			2	2R_lncs_14_2R-1827987-1829487	UGUGAUAUUAUCACUACGGAAAUAUU	15	0.898644			1
AGAP004586	UAGUAUCCCAUCGUCGCUCUCUGUUGG	23	1.37792			2	2R_lncs_14_2R-1827987-1829487	UGUGAUAUUAUCACUACGGAAAUAUUU	7	0.419367			1
AGAP004586							2R_lncs_14_2R-1827987-1829487	UGUGAUAUUAUCACUACGGAAAUAUUUU	2	0.119819			1
AGAP004586					2R:58097421-58097444 plus		2R_lncs_14_2R-1827987-1829487	UGUGAUAUUAUCACUACGGAAAUAUUUUC	103	6.17069			1
Total AGAP004586 triggers	UAGUAUCCCAUCGUCGCUCUCUGUUGG	46	2.75584		2R:58104967-58104990 plus	2	Total 2R_lncs_14 responders	UGUGAUAUUAUCACUACGGAAAUAUUUUC	134	8.02788	pos. 1407-1435	2R:1829393-1829421	1	YES, 1 peak of trail-piRNA, 5'-ends at positions 1436/1437

## Sheet: Table S10
BLASTN results for 43 species genomes:
2R_lncs_14													AGAP011923													AGAP003266													AGAP003387
BLASTN Vectorbase (https://www.vectorbase.org/blast)													BLASTN Vectorbase (https://www.vectorbase.org/blast)													BLASTN Vectorbase (https://www.vectorbase.org/blast)													BLASTN Vectorbase (https://www.vectorbase.org/blast)
BLASTN 2.4.0+ (command-line)													BLASTN 2.4.0+ (command-line)													BLASTN 2.4.0+ (command-line)													BLASTN 2.4.0+ (command-line)
Query:	entire 2R_lncs_14 transcript												Query:	entire AGAP011923 transcript												Query:	AGAP003266-RA_pos2501-3300 extended transcript (2R:34611599-34612398 plus)												Query:	AGAP003387-RA_pos651-1339 (2R:37217861-37218549 minus)
Maximum E-Value:	10												Maximum E-Value:	10												Maximum E-Value:	10												Maximum E-Value:	10
species	database	number of hits											species	database	number of hits											species	database	number of hits											species	database	number of hits
Aedes aegypti	(Contigs) Liverpool Strain genomic contig sequences, AaegL3 assembly.	120											Aedes aegypti	(Contigs) Liverpool Strain genomic contig sequences, AaegL3 assembly.	114											Aedes aegypti	(Contigs) Liverpool Strain genomic contig sequences, AaegL3 assembly.	69											Aedes aegypti	(Contigs) Liverpool Strain genomic contig sequences, AaegL3 assembly.	5
Aedes albopictus	(Contigs) Foshan strain genomic contigs sequences, AaloF1 assembly.	156											Aedes albopictus	(Contigs) Foshan strain genomic contigs sequences, AaloF1 assembly.	23											Aedes albopictus	(Contigs) Foshan strain genomic contigs sequences, AaloF1 assembly.	118											Aedes albopictus	(Contigs) Foshan strain genomic contigs sequences, AaloF1 assembly.	15
Anopheles albimanus	(Contigs) STECLA strain genome contig sequences, AalbS1 assembly.	126											Anopheles albimanus	(Contigs) STECLA strain genome contig sequences, AalbS1 assembly.	14											Anopheles albimanus	(Chromosomes) STECLA strain genomic chromosomes sequences, AalbS2 assembly, softmasked using RepeatMasker, Dust, and TRF.	31											Anopheles albimanus	(Chromosomes) STECLA strain genomic chromosomes sequences, AalbS2 assembly, softmasked using RepeatMasker, Dust, and TRF.	14
Anopheles arabiensis	(Contigs) Dongola strain genomic contig sequences, AaraD1 assembly.	123											Anopheles arabiensis	(Contigs) Dongola strain genomic contig sequences, AaraD1 assembly.	30											Anopheles arabiensis	(Contigs) Dongola strain genomic contig sequences, AaraD1 assembly.	24											Anopheles arabiensis	(Contigs) Dongola strain genomic contig sequences, AaraD1 assembly.	45
Anopheles atroparvus	(Contigs) EBRO strain genome contig sequences, AatrE1 assembly.	68											Anopheles atroparvus	(Contigs) EBRO strain genome contig sequences, AatrE1 assembly.	24											Anopheles atroparvus	(Contigs) EBRO strain genome contig sequences, AatrE1 assembly.	22											Anopheles atroparvus	(Contigs) EBRO strain genome contig sequences, AatrE1 assembly.	30
Anopheles christyi	(Contigs) ACHKN1017 strain genomic contig sequences, AchrA1 assembly.	72											Anopheles christyi	(Contigs) ACHKN1017 strain genomic contig sequences, AchrA1 assembly.	21											Anopheles christyi	(Contigs) ACHKN1017 strain genomic contig sequences, AchrA1 assembly.	81											Anopheles christyi	(Contigs) ACHKN1017 strain genomic contig sequences, AchrA1 assembly.	28
Anopheles coluzzii	(Contigs) Mali-NIH strain genomic contigs sequences, AcolM1 assembly.	132											Anopheles coluzzii	(Contigs) Mali-NIH strain genomic contigs sequences, AcolM1 assembly.	33											Anopheles coluzzii	(Contigs) Mali-NIH strain genomic contigs sequences, AcolM1 assembly.	35											Anopheles coluzzii	(Contigs) Mali-NIH strain genomic contigs sequences, AcolM1 assembly.	37
Anopheles culicifacies A	(Contigs) A-37 strain genome contig sequences, AculA1 assembly.	100											Anopheles culicifacies A	(Contigs) A-37 strain genome contig sequences, AculA1 assembly.	23											Anopheles culicifacies A	(Contigs) A-37 strain genome contig sequences, AculA1 assembly.	72											Anopheles culicifacies A	(Contigs) A-37 strain genome contig sequences, AculA1 assembly.	34
Anopheles darlingi	(Contigs) Coari strain genomic contig sequences, AdarC3 assembly.	112											Anopheles darlingi	(Contigs) Coari strain genomic contig sequences, AdarC3 assembly.	10											Anopheles darlingi	(Contigs) Coari strain genomic contig sequences, AdarC3 assembly.	30											Anopheles darlingi	(Contigs) Coari strain genomic contig sequences, AdarC3 assembly.	13
Anopheles dirus	(Contigs) WRAIR2 strain genomic contig sequences, AdirW1 assembly.	116											Anopheles dirus	(Contigs) WRAIR2 strain genomic contig sequences, AdirW1 assembly.	17											Anopheles dirus	(Contigs) WRAIR2 strain genomic contig sequences, AdirW1 assembly.	35											Anopheles dirus	(Contigs) WRAIR2 strain genomic contig sequences, AdirW1 assembly.	43
Anopheles epiroticus	(Contigs) Epiroticus2 strain genomic contig sequences, AepiE1 assembly.	88											Anopheles epiroticus	(Contigs) Epiroticus2 strain genomic contig sequences, AepiE1 assembly.	28											Anopheles epiroticus	(Contigs) Epiroticus2 strain genomic contig sequences, AepiE1 assembly.	35											Anopheles epiroticus	(Contigs) Epiroticus2 strain genomic contig sequences, AepiE1 assembly.	32
Anopheles farauti	(Contigs) FAR1 strain genomic contig sequences, AfarF2 assembly.	90											Anopheles farauti	(Contigs) FAR1 strain genomic contig sequences, AfarF2 assembly.	23											Anopheles farauti	(Contigs) FAR1 strain genomic contig sequences, AfarF2 assembly.	71											Anopheles farauti	(Contigs) FAR1 strain genomic contig sequences, AfarF2 assembly.	34
Anopheles funestus	(Contigs) FUMOZ strain genomic contig sequences, AfunF1 assembly.	92											Anopheles funestus	(Contigs) FUMOZ strain genomic contig sequences, AfunF1 assembly.	29											Anopheles funestus	(Contigs) FUMOZ strain genomic contig sequences, AfunF1 assembly.	40											Anopheles funestus	(Contigs) FUMOZ strain genomic contig sequences, AfunF1 assembly.	26
Anopheles gambiae	(Chromosomes) PEST strain chromosome arm sequences, AgamP4 assembly, softmasked using RepeatMasker, Dust, and TRF.	164											Anopheles gambiae	(Chromosomes) PEST strain chromosome arm sequences, AgamP4 assembly, softmasked using RepeatMasker, Dust, and TRF.	52											Anopheles gambiae	(Chromosomes) PEST strain chromosome arm sequences, AgamP4 assembly, softmasked using RepeatMasker, Dust, and TRF.	47											Anopheles gambiae	(Chromosomes) PEST strain chromosome arm sequences, AgamP4 assembly, softmasked using RepeatMasker, Dust, and TRF.	24
Anopheles maculatus	(Contigs) maculatus3 strain genomic contigs sequences, AmacM1 assembly.	50											Anopheles maculatus	(Contigs) maculatus3 strain genomic contigs sequences, AmacM1 assembly.	16											Anopheles maculatus	(Contigs) maculatus3 strain genomic contigs sequences, AmacM1 assembly.	52											Anopheles maculatus	(Contigs) maculatus3 strain genomic contigs sequences, AmacM1 assembly.	17
Anopheles melas	(Contigs) CM1001059_A strain genomic contigs sequences, AmelC2 assembly.	121											Anopheles melas	(Contigs) CM1001059_A strain genomic contigs sequences, AmelC2 assembly.	34											Anopheles melas	(Contigs) CM1001059_A strain genomic contigs sequences, AmelC2 assembly.	50											Anopheles melas	(Contigs) CM1001059_A strain genomic contigs sequences, AmelC2 assembly.	75
Anopheles merus	(Contigs) MAF strain genomic contig sequences, AmerM2 assembly.	142											Anopheles merus	(Contigs) MAF strain genomic contig sequences, AmerM2 assembly.	38											Anopheles merus	(Contigs) MAF strain genomic contig sequences, AmerM2 assembly.	37											Anopheles merus	(Contigs) MAF strain genomic contig sequences, AmerM2 assembly.	52
Anopheles minimus	(Contigs) MINIMUS1 strain genomic contig sequences, AminM1 assembly.	62											Anopheles minimus	(Contigs) MINIMUS1 strain genomic contig sequences, AminM1 assembly.	30											Anopheles minimus	(Contigs) MINIMUS1 strain genomic contig sequences, AminM1 assembly.	101											Anopheles minimus	(Contigs) MINIMUS1 strain genomic contig sequences, AminM1 assembly.	26
Anopheles nili	(Contigs) Dinderesso isolate genome contig sequences, ATLZ01 assembly.	76											Anopheles nili	(Contigs) Dinderesso isolate genome contig sequences, ATLZ01 assembly.	34											Anopheles nili	(Contigs) Dinderesso isolate genome contig sequences, ATLZ01 assembly.	30											Anopheles nili	(Contigs) Dinderesso isolate genome contig sequences, ATLZ01 assembly.	19
Anopheles punctulatus	(Contigs) APwgs2 isolate genome contig sequences, JXXA01 assembly.	92											Anopheles punctulatus	(Contigs) APwgs2 isolate genome contig sequences, JXXA01 assembly.	23											Anopheles punctulatus	(Contigs) APwgs2 isolate genome contig sequences, JXXA01 assembly.	63											Anopheles punctulatus	(Contigs) APwgs2 isolate genome contig sequences, JXXA01 assembly.	29
Anopheles quadriannulatus	(Contigs) SANGWE strain genomic contig sequences, AquaS1 assembly.	126											Anopheles quadriannulatus	(Contigs) SANGWE strain genomic contig sequences, AquaS1 assembly.	33											Anopheles quadriannulatus	(Contigs) SANGWE strain genomic contig sequences, AquaS1 assembly.	38											Anopheles quadriannulatus	(Contigs) SANGWE strain genomic contig sequences, AquaS1 assembly.	42
Anopheles sinensis	(Contigs) China strain genomic contig sequences, AsinC2 assembly.	89											Anopheles sinensis	(Contigs) China strain genomic contig sequences, AsinC2 assembly.	41											Anopheles sinensis	(Contigs) China strain genomic contig sequences, AsinC2 assembly.	42											Anopheles sinensis	(Contigs) China strain genomic contig sequences, AsinC2 assembly.	38
Anopheles stephensi	(Contigs) Indian strain genomic contig sequences, AsteI2 assembly.	116											Anopheles stephensi	(Contigs) Indian strain genomic contig sequences, AsteI2 assembly.	22											Anopheles stephensi	(Contigs) Indian strain genomic contig sequences, AsteI2 assembly.	30											Anopheles stephensi	(Contigs) Indian strain genomic contig sequences, AsteI2 assembly.	24
Biomphalaria glabrata	(Contigs) BB02 strain genomic contig sequences, BglaB1 assembly.	181											Biomphalaria glabrata	(Contigs) BB02 strain genomic contig sequences, BglaB1 assembly.	35											Biomphalaria glabrata	(Contigs) BB02 strain genomic contig sequences, BglaB1 assembly.	69											Biomphalaria glabrata	(Contigs) BB02 strain genomic contig sequences, BglaB1 assembly.	9
Cimex lectularius	(Contigs) Harlan strain genome contig sequences, ClecH1 assembly.	143											Cimex lectularius	(Contigs) Harlan strain genome contig sequences, ClecH1 assembly.	15											Cimex lectularius	(Contigs) Harlan strain genome contig sequences, ClecH1 assembly.	157											Cimex lectularius	(Contigs) Harlan strain genome contig sequences, ClecH1 assembly.	41
Culex quinquefasciatus	(Contigs) Johannesburg strain genomic contig sequences, CpipJ2 assembly.	383											Culex quinquefasciatus	(Contigs) Johannesburg strain genomic contig sequences, CpipJ2 assembly.	43											Culex quinquefasciatus	(Contigs) Johannesburg strain genomic contig sequences, CpipJ2 assembly.	187											Culex quinquefasciatus	(Contigs) Johannesburg strain genomic contig sequences, CpipJ2 assembly.	14
Glossina austeni	(Contigs) TTRI strain genomic contig sequences, GausT1 assembly.	85											Glossina austeni	(Contigs) TTRI strain genomic contig sequences, GausT1 assembly.	23											Glossina austeni	(Contigs) TTRI strain genomic contig sequences, GausT1 assembly.	85											Glossina austeni	(Contigs) TTRI strain genomic contig sequences, GausT1 assembly.	19
Glossina brevipalpis	(Contigs) IAEA strain genomic contig sequences, GbreI1 assembly.	241											Glossina brevipalpis	(Contigs) IAEA strain genomic contig sequences, GbreI1 assembly.	79											Glossina brevipalpis	(Contigs) IAEA strain genomic contig sequences, GbreI1 assembly.	98											Glossina brevipalpis	(Contigs) IAEA strain genomic contig sequences, GbreI1 assembly.	16
Glossina fuscipes	(Contigs) IAEA strain genomic contig sequences, GfusI1 assembly.	67											Glossina fuscipes	(Contigs) IAEA strain genomic contig sequences, GfusI1 assembly.	31											Glossina fuscipes	(Contigs) IAEA strain genomic contig sequences, GfusI1 assembly.	96											Glossina fuscipes	(Contigs) IAEA strain genomic contig sequences, GfusI1 assembly.	21
Glossina morsitans	(Contigs) Yale strain genomic contig sequenes, GmorY1 assembly.	68											Glossina morsitans	(Contigs) Yale strain genomic contig sequenes, GmorY1 assembly.	36											Glossina morsitans	(Contigs) Yale strain genomic contig sequenes, GmorY1 assembly.	83											Glossina morsitans	(Contigs) Yale strain genomic contig sequenes, GmorY1 assembly.	21
Glossina pallidipes	(Contigs) IAEA strain genomic contig sequences, GpalI1 assembly.	63											Glossina pallidipes	(Contigs) IAEA strain genomic contig sequences, GpalI1 assembly.	27											Glossina pallidipes	(Contigs) IAEA strain genomic contig sequences, GpalI1 assembly.	98											Glossina pallidipes	(Contigs) IAEA strain genomic contig sequences, GpalI1 assembly.	24
Glossina palpalis	(Contigs) IAEA strain genomic contigs sequences, GpapI1 assembly.	62											Glossina palpalis	(Contigs) IAEA strain genomic contigs sequences, GpapI1 assembly.	28											Glossina palpalis	(Contigs) IAEA strain genomic contigs sequences, GpapI1 assembly.	91											Glossina palpalis	(Contigs) IAEA strain genomic contigs sequences, GpapI1 assembly.	18
Lutzomyia longipalpis	(Contigs) Jacobina strain genomic contig sequences, LlonJ1 assembly.	208											Lutzomyia longipalpis	(Contigs) Jacobina strain genomic contig sequences, LlonJ1 assembly.	16											Lutzomyia longipalpis	(Contigs) Jacobina strain genomic contig sequences, LlonJ1 assembly.	197											Lutzomyia longipalpis	(Contigs) Jacobina strain genomic contig sequences, LlonJ1 assembly.	25
Musca domestica	(Contigs) Aabys strain genomic contig sequences, MdomA1 assembly.	164											Musca domestica	(Contigs) Aabys strain genomic contig sequences, MdomA1 assembly.	24											Musca domestica	(Contigs) Aabys strain genomic contig sequences, MdomA1 assembly.	80											Musca domestica	(Contigs) Aabys strain genomic contig sequences, MdomA1 assembly.	12
Pediculus humanus	(Contigs) USDA strain genomic contig sequences, PhumU2 assembly.	338											Pediculus humanus	(Contigs) USDA strain genomic contig sequences, PhumU2 assembly.	11											Pediculus humanus	(Contigs) USDA strain genomic contig sequences, PhumU2 assembly.	190											Pediculus humanus	(Contigs) USDA strain genomic contig sequences, PhumU2 assembly.	17
Phlebotomus papatasi	(Contigs) Israel strain genomic contigs sequences, PpapI1 assembly.	257											Phlebotomus papatasi	(Contigs) Israel strain genomic contigs sequences, PpapI1 assembly.	65											Phlebotomus papatasi	(Contigs) Israel strain genomic contigs sequences, PpapI1 assembly.	97											Phlebotomus papatasi	(Contigs) Israel strain genomic contigs sequences, PpapI1 assembly.	11
Rhipicephalus microplus	(Contigs) Deutsch isolate genome contig sequences, ADMZ02 assembly.	31											Rhipicephalus microplus	(Contigs) Deutsch isolate genome contig sequences, ADMZ02 assembly.	15											Rhipicephalus microplus	(Contigs) Deutsch isolate genome contig sequences, ADMZ02 assembly.	40											Rhipicephalus microplus	(Contigs) Deutsch isolate genome contig sequences, ADMZ02 assembly.	14
Sarcoptes scabiei	(Contigs) Arlian strain genomic contigs sequences, SscaA1 assembly.	103											Sarcoptes scabiei	(Contigs) Arlian strain genomic contigs sequences, SscaA1 assembly.	57											Sarcoptes scabiei	(Contigs) Arlian strain genomic contigs sequences, SscaA1 assembly.	71											Sarcoptes scabiei	(Contigs) Arlian strain genomic contigs sequences, SscaA1 assembly.	21
Stomoxys calcitrans	(Contigs) USDA strain genome contig sequences, ScalU1 assembly.	138											Stomoxys calcitrans	(Contigs) USDA strain genome contig sequences, ScalU1 assembly.	24											Stomoxys calcitrans	(Contigs) USDA strain genome contig sequences, ScalU1 assembly.	31											Stomoxys calcitrans	(Contigs) USDA strain genome contig sequences, ScalU1 assembly.	11
Drosophila melanogaster	Drosophila melanogaster Release 6.12 (Flybase)	59											Drosophila melanogaster	Drosophila melanogaster Release 6.12 (Flybase)	20											Drosophila melanogaster	Drosophila melanogaster Release 6.12 (Flybase)	230											Drosophila melanogaster	Drosophila melanogaster Release 6.12 (Flybase)	41
Homo sapiens	human-genome_GRCh38_p8.fna	158											Homo sapiens	human-genome_GRCh38_p8.fna	62											Homo sapiens	human-genome_GRCh38_p8.fna	71											Homo sapiens	human-genome_GRCh38_p8.fna	6
Mus musculus	mouse-genome_GRCm38_p5.fa	95											Mus musculus	mouse-genome_GRCm38_p5.fa	36											Mus musculus	mouse-genome_GRCm38_p5.fa	48											Mus musculus	mouse-genome_GRCm38_p5.fa	21
Rattus norvegicus	rat-genome_Rnor_6_0.fna	101											Rattus norvegicus	rat-genome_Rnor_6_0.fna	46											Rattus norvegicus	rat-genome_Rnor_6_0.fna	41											Rattus norvegicus	rat-genome_Rnor_6_0.fna	15
2R_lncs_14													AGAP011923													AGAP003266													AGAP003387
Species	Database	Query	Query start	Query end	Hit	Hit start	Hit end	Alignment length	E-value	Score	% Identity		Species	Database	Query	Query start	Query end	Hit	Hit start	Hit end	Alignment length	E-value	Score	% Identity		Species	Database	Query	Query start	Query end	Hit	Hit start	Hit end	Alignment length	E-value	Score	% Identity		Species	Database	Query	Query start	Query end	Hit	Hit start	Hit end	Alignment length	E-value	Score
Aedes aegypti	(Contigs) Liverpool Strain genomic contig sequences, AaegL3 assembly.	2R_lncs_14	11	47	AAGE02018081.1	47668	47704	37	3.1	42	86.8%		Aedes aegypti	(Contigs) Liverpool Strain genomic contig sequences, AaegL3 assembly.	AGAP011923-RA	22	49	AAGE02000991.1	55311	55338	28	3.1	40	89.3%		Aedes aegypti	(Contigs) Liverpool Strain genomic contig sequences, AaegL3 assembly.	AGAP003266-RA_pos2501-3300	75	113	AAGE02019699.1	65333	65372	39	5.7	40	82.5%		Aedes aegypti	(Contigs) Liverpool Strain genomic contig sequences, AaegL3 assembly.	AGAP003387-RA_pos651-1339	133	164	AAGE02005761.1	21470	21501	32	0.40	44
Aedes aegypti	(Contigs) Liverpool Strain genomic contig sequences, AaegL3 assembly.	2R_lncs_14	126	151	AAGE02027299.1	21747	21772	26	3.1	42	92.3%		Aedes aegypti	(Contigs) Liverpool Strain genomic contig sequences, AaegL3 assembly.	AGAP011923-RA	160	189	AAGE02014247.1	10599	10628	30	0.006	50	93.3%		Aedes aegypti	(Contigs) Liverpool Strain genomic contig sequences, AaegL3 assembly.	AGAP003266-RA_pos2501-3300	84	106	AAGE02017295.1	31991	32013	23	5.7	40	95.7%		Aedes aegypti	(Contigs) Liverpool Strain genomic contig sequences, AaegL3 assembly.	AGAP003387-RA_pos651-1339	136	161	AAGE02024042.1	100241	100267	26	4.9	40
Aedes aegypti	(Contigs) Liverpool Strain genomic contig sequences, AaegL3 assembly.	2R_lncs_14	397	436	AAGE02024721.1	12375	12413	40	0.26	46	0.85		Aedes aegypti	(Contigs) Liverpool Strain genomic contig sequences, AaegL3 assembly.	AGAP011923-RA	160	191	AAGE02014247.1	10575	10605	32	0.26	44	90.6%		Aedes aegypti	(Contigs) Liverpool Strain genomic contig sequences, AaegL3 assembly.	AGAP003266-RA_pos2501-3300	90	117	AAGE02024240.1	8539	8566	28	5.7	40	89.3%		Aedes aegypti	(Contigs) Liverpool Strain genomic contig sequences, AaegL3 assembly.	AGAP003387-RA_pos651-1339	268	295	AAGE02006081.1	24719	24746	28	4.9	40
Aedes aegypti	(Contigs) Liverpool Strain genomic contig sequences, AaegL3 assembly.	2R_lncs_14	418	444	AAGE02029354.1	51830	51856	27	0.90	44	92.6%		Aedes aegypti	(Contigs) Liverpool Strain genomic contig sequences, AaegL3 assembly.	AGAP011923-RA	165	194	AAGE02020170.1	200816	200845	30	3.1	40	86.7%		Aedes aegypti	(Contigs) Liverpool Strain genomic contig sequences, AaegL3 assembly.	AGAP003266-RA_pos2501-3300	90	128	AAGE02033665.1	8363	8400	39	0.47	44	84.6%		Aedes aegypti	(Contigs) Liverpool Strain genomic contig sequences, AaegL3 assembly.	AGAP003387-RA_pos651-1339	380	405	AAGE02000901.1	4806	4831	26	1.4	42
Aedes aegypti	(Contigs) Liverpool Strain genomic contig sequences, AaegL3 assembly.	2R_lncs_14	418	444	AAGE02017833.1	5180	5206	27	0.90	44	92.6%		Aedes aegypti	(Contigs) Liverpool Strain genomic contig sequences, AaegL3 assembly.	AGAP011923-RA	165	194	AAGE02018576.1	95609	95638	30	3.1	40	86.7%		Aedes aegypti	(Contigs) Liverpool Strain genomic contig sequences, AaegL3 assembly.	AGAP003266-RA_pos2501-3300	93	118	AAGE02000602.1	14404	14429	26	1.6	42	92.3%		Aedes aegypti	(Contigs) Liverpool Strain genomic contig sequences, AaegL3 assembly.	AGAP003387-RA_pos651-1339	482	512	AAGE02002707.1	27973	28003	31	1.4	42
Aedes aegypti	(Contigs) Liverpool Strain genomic contig sequences, AaegL3 assembly.	2R_lncs_14	418	450	AAGE02026689.1	616	646	33	3.1	42	87.9%		Aedes aegypti	(Contigs) Liverpool Strain genomic contig sequences, AaegL3 assembly.	AGAP011923-RA	166	194	AAGE02003862.1	86550	86578	29	0.021	48	93.1%		Aedes aegypti	(Contigs) Liverpool Strain genomic contig sequences, AaegL3 assembly.	AGAP003266-RA_pos2501-3300	119	138	AAGE02029831.1	26316	26335	20	5.7	40	1		Aedes albopictus	(Contigs) Foshan strain genomic contigs sequences, AaloF1 assembly.	AGAP003387-RA_pos651-1339	74	110	JXUM01106892.1	6816	6853	37	0.16	46
Aedes aegypti	(Contigs) Liverpool Strain genomic contig sequences, AaegL3 assembly.	2R_lncs_14	419	444	AAGE02013208.1	99312	99337	26	3.1	42	92.3%		Aedes aegypti	(Contigs) Liverpool Strain genomic contig sequences, AaegL3 assembly.	AGAP011923-RA	166	194	AAGE02003663.1	11592	11620	29	0.021	48	93.1%		Aedes aegypti	(Contigs) Liverpool Strain genomic contig sequences, AaegL3 assembly.	AGAP003266-RA_pos2501-3300	119	138	AAGE02029832.1	3580	3599	20	5.7	40	1		Aedes albopictus	(Contigs) Foshan strain genomic contigs sequences, AaloF1 assembly.	AGAP003387-RA_pos651-1339	74	110	JXUM01155355.1	2947	2984	37	0.16	46
Aedes aegypti	(Contigs) Liverpool Strain genomic contig sequences, AaegL3 assembly.	2R_lncs_14	420	451	AAGE02018343.1	8419	8452	32	0.90	44	88.2%		Aedes aegypti	(Contigs) Liverpool Strain genomic contig sequences, AaegL3 assembly.	AGAP011923-RA	166	194	AAGE02015797.1	301383	301411	29	0.89	42	89.7%		Aedes aegypti	(Contigs) Liverpool Strain genomic contig sequences, AaegL3 assembly.	AGAP003266-RA_pos2501-3300	212	246	AAGE02007990.1	13910	13943	35	5.7	40	85.7%		Aedes albopictus	(Contigs) Foshan strain genomic contigs sequences, AaloF1 assembly.	AGAP003387-RA_pos651-1339	127	165	JXUM01078579.1	23060	23096	39	0.54	44
Aedes aegypti	(Contigs) Liverpool Strain genomic contig sequences, AaegL3 assembly.	2R_lncs_14	421	450	AAGE02002963.1	141406	141435	30	0.90	44	0.9		Aedes aegypti	(Contigs) Liverpool Strain genomic contig sequences, AaegL3 assembly.	AGAP011923-RA	166	194	AAGE02004578.1	369089	369117	29	0.89	42	89.7%		Aedes aegypti	(Contigs) Liverpool Strain genomic contig sequences, AaegL3 assembly.	AGAP003266-RA_pos2501-3300	213	236	AAGE02006542.1	10697	10720	24	1.6	42	95.8%		Aedes albopictus	(Contigs) Foshan strain genomic contigs sequences, AaloF1 assembly.	AGAP003387-RA_pos651-1339	158	189	JXUM01130971.1	18614	18644	32	6.6	40
Aedes aegypti	(Contigs) Liverpool Strain genomic contig sequences, AaegL3 assembly.	2R_lncs_14	421	448	AAGE02005310.1	20518	20544	28	3.1	42	92.9%		Aedes aegypti	(Contigs) Liverpool Strain genomic contig sequences, AaegL3 assembly.	AGAP011923-RA	166	194	AAGE02019580.1	156743	156771	29	0.89	42	89.7%		Aedes aegypti	(Contigs) Liverpool Strain genomic contig sequences, AaegL3 assembly.	AGAP003266-RA_pos2501-3300	215	243	AAGE02008716.1	18761	18790	29	5.7	40	0.9		Aedes albopictus	(Contigs) Foshan strain genomic contigs sequences, AaloF1 assembly.	AGAP003387-RA_pos651-1339	373	407	JXUM01067841.1	7285	7320	35	1.9	42
Aedes aegypti	(Contigs) Liverpool Strain genomic contig sequences, AaegL3 assembly.	2R_lncs_14	423	449	AAGE02000502.1	3900	3926	27	0.90	44	92.6%		Aedes aegypti	(Contigs) Liverpool Strain genomic contig sequences, AaegL3 assembly.	AGAP011923-RA	166	194	AAGE02013209.1	279617	279645	29	0.89	42	89.7%		Aedes aegypti	(Contigs) Liverpool Strain genomic contig sequences, AaegL3 assembly.	AGAP003266-RA_pos2501-3300	222	250	AAGE02015118.1	7018	7046	29	1.6	42	89.7%		Aedes albopictus	(Contigs) Foshan strain genomic contigs sequences, AaloF1 assembly.	AGAP003387-RA_pos651-1339	376	400	JXUM01092850.1	1425	1449	25	6.6	40
Aedes aegypti	(Contigs) Liverpool Strain genomic contig sequences, AaegL3 assembly.	2R_lncs_14	424	448	AAGE02023687.1	8257	8281	25	0.90	44	0.96		Aedes aegypti	(Contigs) Liverpool Strain genomic contig sequences, AaegL3 assembly.	AGAP011923-RA	166	194	AAGE02003900.1	48538	48566	29	0.89	42	89.7%		Aedes aegypti	(Contigs) Liverpool Strain genomic contig sequences, AaegL3 assembly.	AGAP003266-RA_pos2501-3300	225	256	AAGE02029899.1	1629	1662	32	5.7	40	85.3%		Aedes albopictus	(Contigs) Foshan strain genomic contigs sequences, AaloF1 assembly.	AGAP003387-RA_pos651-1339	380	433	JXUM01049850.1	7613	7665	54	0.16	46
Aedes aegypti	(Contigs) Liverpool Strain genomic contig sequences, AaegL3 assembly.	2R_lncs_14	896	919	AAGE02024988.1	79662	79685	24	3.1	42	95.8%		Aedes aegypti	(Contigs) Liverpool Strain genomic contig sequences, AaegL3 assembly.	AGAP011923-RA	166	194	AAGE02013255.1	69910	69938	29	0.89	42	89.7%		Aedes aegypti	(Contigs) Liverpool Strain genomic contig sequences, AaegL3 assembly.	AGAP003266-RA_pos2501-3300	246	287	AAGE02003332.1	1147	1186	42	5.7	40	0.81		Aedes albopictus	(Contigs) Foshan strain genomic contigs sequences, AaloF1 assembly.	AGAP003387-RA_pos651-1339	392	421	JXUM01051997.1	6252	6281	30	6.6	40
Aedes aegypti	(Contigs) Liverpool Strain genomic contig sequences, AaegL3 assembly.	2R_lncs_14	906	952	AAGE02030454.1	7366	7410	47	0.26	46	80.9%		Aedes aegypti	(Contigs) Liverpool Strain genomic contig sequences, AaegL3 assembly.	AGAP011923-RA	166	194	AAGE02027321.1	82824	82852	29	0.89	42	89.7%		Aedes aegypti	(Contigs) Liverpool Strain genomic contig sequences, AaegL3 assembly.	AGAP003266-RA_pos2501-3300	267	299	AAGE02000677.1	15286	15318	33	5.7	40	84.8%		Aedes albopictus	(Contigs) Foshan strain genomic contigs sequences, AaloF1 assembly.	AGAP003387-RA_pos651-1339	400	423	JXUM01047711.1	13254	13277	24	1.9	42
Aedes aegypti	(Contigs) Liverpool Strain genomic contig sequences, AaegL3 assembly.	2R_lncs_14	906	934	AAGE02002637.1	47602	47630	29	3.1	42	89.7%		Aedes aegypti	(Contigs) Liverpool Strain genomic contig sequences, AaegL3 assembly.	AGAP011923-RA	166	194	AAGE02019371.1	141168	141196	29	0.89	42	89.7%		Aedes aegypti	(Contigs) Liverpool Strain genomic contig sequences, AaegL3 assembly.	AGAP003266-RA_pos2501-3300	267	308	AAGE02013552.1	27416	27455	42	5.7	40	0.81		Aedes albopictus	(Contigs) Foshan strain genomic contigs sequences, AaloF1 assembly.	AGAP003387-RA_pos651-1339	415	434	JXUM01003309.1	11476	11495	20	6.6	40
Aedes aegypti	(Contigs) Liverpool Strain genomic contig sequences, AaegL3 assembly.	2R_lncs_14	907	949	AAGE02024880.1	2312	2350	43	0.90	44	81.4%		Aedes aegypti	(Contigs) Liverpool Strain genomic contig sequences, AaegL3 assembly.	AGAP011923-RA	166	194	AAGE02000329.1	142223	142251	29	0.89	42	89.7%		Aedes aegypti	(Contigs) Liverpool Strain genomic contig sequences, AaegL3 assembly.	AGAP003266-RA_pos2501-3300	268	316	AAGE02000801.1	8338	8386	49	1.6	42	0.8		Aedes albopictus	(Contigs) Foshan strain genomic contigs sequences, AaloF1 assembly.	AGAP003387-RA_pos651-1339	485	507	JXUM01073543.1	40151	40173	23	6.6	40
Aedes aegypti	(Contigs) Liverpool Strain genomic contig sequences, AaegL3 assembly.	2R_lncs_14	907	939	AAGE02003887.1	78670	78701	33	3.1	42	87.9%		Aedes aegypti	(Contigs) Liverpool Strain genomic contig sequences, AaegL3 assembly.	AGAP011923-RA	166	194	AAGE02018078.1	144340	144368	29	0.89	42	89.7%		Aedes aegypti	(Contigs) Liverpool Strain genomic contig sequences, AaegL3 assembly.	AGAP003266-RA_pos2501-3300	270	298	AAGE02025313.1	9116	9145	29	5.7	40	0.9		Aedes albopictus	(Contigs) Foshan strain genomic contigs sequences, AaloF1 assembly.	AGAP003387-RA_pos651-1339	485	509	JXUM01063428.1	3531	3555	25	6.6	40
Aedes aegypti	(Contigs) Liverpool Strain genomic contig sequences, AaegL3 assembly.	2R_lncs_14	909	948	AAGE02017322.1	3155	3194	40	3.1	42	85.7%		Aedes aegypti	(Contigs) Liverpool Strain genomic contig sequences, AaegL3 assembly.	AGAP011923-RA	166	194	AAGE02020871.1	164433	164461	29	0.89	42	89.7%		Aedes aegypti	(Contigs) Liverpool Strain genomic contig sequences, AaegL3 assembly.	AGAP003266-RA_pos2501-3300	276	300	AAGE02013189.1	49017	49041	25	5.7	40	0.92		Aedes albopictus	(Contigs) Foshan strain genomic contigs sequences, AaloF1 assembly.	AGAP003387-RA_pos651-1339	486	506	JXUM01141800.1	5843	5863	21	1.9	42
Aedes aegypti	(Contigs) Liverpool Strain genomic contig sequences, AaegL3 assembly.	2R_lncs_14	910	938	AAGE02009244.1	11581	11609	29	3.1	42	89.7%		Aedes aegypti	(Contigs) Liverpool Strain genomic contig sequences, AaegL3 assembly.	AGAP011923-RA	166	194	AAGE02001672.1	51033	51061	29	0.89	42	89.7%		Aedes aegypti	(Contigs) Liverpool Strain genomic contig sequences, AaegL3 assembly.	AGAP003266-RA_pos2501-3300	278	300	AAGE02003712.1	3753	3775	23	5.7	40	95.7%		Aedes albopictus	(Contigs) Foshan strain genomic contigs sequences, AaloF1 assembly.	AGAP003387-RA_pos651-1339	548	582	JXUM01056702.1	15873	15909	35	0.54	44
Aedes aegypti	(Contigs) Liverpool Strain genomic contig sequences, AaegL3 assembly.	2R_lncs_14	913	948	AAGE02025776.1	38613	38647	36	3.1	42	86.5%		Aedes aegypti	(Contigs) Liverpool Strain genomic contig sequences, AaegL3 assembly.	AGAP011923-RA	166	194	AAGE02010405.1	63651	63679	29	0.89	42	89.7%		Aedes aegypti	(Contigs) Liverpool Strain genomic contig sequences, AaegL3 assembly.	AGAP003266-RA_pos2501-3300	281	300	AAGE02015002.1	57957	57976	20	5.7	40	1		Aedes albopictus	(Contigs) Foshan strain genomic contigs sequences, AaloF1 assembly.	AGAP003387-RA_pos651-1339	548	582	JXUM01100962.1	11369	11405	35	6.6	40
Aedes aegypti	(Contigs) Liverpool Strain genomic contig sequences, AaegL3 assembly.	2R_lncs_14	915	955	AAGE02013902.1	39950	39990	41	3.1	42	80.5%		Aedes aegypti	(Contigs) Liverpool Strain genomic contig sequences, AaegL3 assembly.	AGAP011923-RA	166	194	AAGE02004868.1	194570	194598	29	0.89	42	89.7%		Aedes aegypti	(Contigs) Liverpool Strain genomic contig sequences, AaegL3 assembly.	AGAP003266-RA_pos2501-3300	282	311	AAGE02023420.1	5285	5315	30	1.6	42	90.3%		Anopheles albimanus	(Chromosomes) STECLA strain genomic chromosomes sequences, AalbS2 assembly, softmasked using RepeatMasker, Dust, and TRF.	AGAP003387-RA_pos651-1339	23	41	3L	14094066	14094084	19	2.3	38
Aedes aegypti	(Contigs) Liverpool Strain genomic contig sequences, AaegL3 assembly.	2R_lncs_14	918	944	AAGE02020896.1	28593	28619	27	0.90	44	92.6%		Aedes aegypti	(Contigs) Liverpool Strain genomic contig sequences, AaegL3 assembly.	AGAP011923-RA	166	194	AAGE02000673.1	77230	77258	29	0.89	42	89.7%		Aedes aegypti	(Contigs) Liverpool Strain genomic contig sequences, AaegL3 assembly.	AGAP003266-RA_pos2501-3300	287	314	AAGE02033092.1	13088	13115	28	5.7	40	89.3%		Anopheles albimanus	(Chromosomes) STECLA strain genomic chromosomes sequences, AalbS2 assembly, softmasked using RepeatMasker, Dust, and TRF.	AGAP003387-RA_pos651-1339	24	41	X	4691388	4691405	18	7.9	36
Aedes aegypti	(Contigs) Liverpool Strain genomic contig sequences, AaegL3 assembly.	2R_lncs_14	920	956	AAGE02015381.1	113239	113276	37	3.1	42	84.2%		Aedes aegypti	(Contigs) Liverpool Strain genomic contig sequences, AaegL3 assembly.	AGAP011923-RA	166	194	AAGE02015586.1	39024	39052	29	0.89	42	89.7%		Aedes aegypti	(Contigs) Liverpool Strain genomic contig sequences, AaegL3 assembly.	AGAP003266-RA_pos2501-3300	365	389	AAGE02005185.1	15381	15405	25	5.7	40	0.92		Anopheles albimanus	(Chromosomes) STECLA strain genomic chromosomes sequences, AalbS2 assembly, softmasked using RepeatMasker, Dust, and TRF.	AGAP003387-RA_pos651-1339	70	94	3L	21707854	21707880	25	7.9	36
Aedes aegypti	(Contigs) Liverpool Strain genomic contig sequences, AaegL3 assembly.	2R_lncs_14	923	952	AAGE02020509.1	147933	147959	30	3.1	42	0.9		Aedes aegypti	(Contigs) Liverpool Strain genomic contig sequences, AaegL3 assembly.	AGAP011923-RA	166	194	AAGE02023645.1	155468	155496	29	0.89	42	89.7%		Aedes aegypti	(Contigs) Liverpool Strain genomic contig sequences, AaegL3 assembly.	AGAP003266-RA_pos2501-3300	367	391	AAGE02008545.1	21303	21327	25	5.7	40	0.92		Anopheles albimanus	(Chromosomes) STECLA strain genomic chromosomes sequences, AalbS2 assembly, softmasked using RepeatMasker, Dust, and TRF.	AGAP003387-RA_pos651-1339	98	120	3L	18961564	18961586	23	7.9	36
Aedes aegypti	(Contigs) Liverpool Strain genomic contig sequences, AaegL3 assembly.	2R_lncs_14	924	950	AAGE02015790.1	11787	11813	27	0.90	44	92.6%		Aedes aegypti	(Contigs) Liverpool Strain genomic contig sequences, AaegL3 assembly.	AGAP011923-RA	166	194	AAGE02005402.1	8268	8296	29	0.89	42	89.7%		Aedes aegypti	(Contigs) Liverpool Strain genomic contig sequences, AaegL3 assembly.	AGAP003266-RA_pos2501-3300	429	453	AAGE02027541.1	36929	36953	25	5.7	40	0.92		Anopheles albimanus	(Chromosomes) STECLA strain genomic chromosomes sequences, AalbS2 assembly, softmasked using RepeatMasker, Dust, and TRF.	AGAP003387-RA_pos651-1339	132	159	3R	9435607	9435635	28	2.3	38
Aedes aegypti	(Contigs) Liverpool Strain genomic contig sequences, AaegL3 assembly.	2R_lncs_14	924	945	AAGE02029879.1	9598	9619	22	0.90	44	1		Aedes aegypti	(Contigs) Liverpool Strain genomic contig sequences, AaegL3 assembly.	AGAP011923-RA	166	191	AAGE02004487.1	117120	117145	26	0.89	42	92.3%		Aedes aegypti	(Contigs) Liverpool Strain genomic contig sequences, AaegL3 assembly.	AGAP003266-RA_pos2501-3300	440	464	AAGE02023150.1	307918	307942	25	0.47	44	0.96		Anopheles albimanus	(Chromosomes) STECLA strain genomic chromosomes sequences, AalbS2 assembly, softmasked using RepeatMasker, Dust, and TRF.	AGAP003387-RA_pos651-1339	252	273	3R	21282610	21282632	22	7.9	36
Aedes aegypti	(Contigs) Liverpool Strain genomic contig sequences, AaegL3 assembly.	2R_lncs_14	924	949	AAGE02010573.1	220353	220378	26	3.1	42	92.3%		Aedes aegypti	(Contigs) Liverpool Strain genomic contig sequences, AaegL3 assembly.	AGAP011923-RA	166	194	AAGE02010984.1	65519	65547	29	0.89	42	89.7%		Aedes aegypti	(Contigs) Liverpool Strain genomic contig sequences, AaegL3 assembly.	AGAP003266-RA_pos2501-3300	441	482	AAGE02006197.1	28062	28105	42	5.7	40	79.5%		Anopheles albimanus	(Chromosomes) STECLA strain genomic chromosomes sequences, AalbS2 assembly, softmasked using RepeatMasker, Dust, and TRF.	AGAP003387-RA_pos651-1339	375	408	2L	37182031	37182064	34	0.19	42
Aedes aegypti	(Contigs) Liverpool Strain genomic contig sequences, AaegL3 assembly.	2R_lncs_14	927	952	AAGE02035435.1	4416	4441	26	0.26	46	96.2%		Aedes aegypti	(Contigs) Liverpool Strain genomic contig sequences, AaegL3 assembly.	AGAP011923-RA	166	194	AAGE02005669.1	161623	161651	29	0.89	42	89.7%		Aedes aegypti	(Contigs) Liverpool Strain genomic contig sequences, AaegL3 assembly.	AGAP003266-RA_pos2501-3300	441	481	AAGE02013365.1	180805	180842	41	5.7	40	80.5%		Anopheles albimanus	(Chromosomes) STECLA strain genomic chromosomes sequences, AalbS2 assembly, softmasked using RepeatMasker, Dust, and TRF.	AGAP003387-RA_pos651-1339	388	421	3R	26648197	26648229	34	0.053	44
Aedes aegypti	(Contigs) Liverpool Strain genomic contig sequences, AaegL3 assembly.	2R_lncs_14	927	952	AAGE02016173.1	11161	11186	26	3.1	42	92.3%		Aedes aegypti	(Contigs) Liverpool Strain genomic contig sequences, AaegL3 assembly.	AGAP011923-RA	166	194	AAGE02000767.1	129090	129118	29	0.89	42	89.7%		Aedes aegypti	(Contigs) Liverpool Strain genomic contig sequences, AaegL3 assembly.	AGAP003266-RA_pos2501-3300	443	493	AAGE02031485.1	54232	54279	51	5.7	40	78.4%		Anopheles albimanus	(Chromosomes) STECLA strain genomic chromosomes sequences, AalbS2 assembly, softmasked using RepeatMasker, Dust, and TRF.	AGAP003387-RA_pos651-1339	465	489	3L	25427898	25427921	25	7.9	36
Aedes aegypti	(Contigs) Liverpool Strain genomic contig sequences, AaegL3 assembly.	2R_lncs_14	937	957	AAGE02020110.1	25257	25277	21	3.1	42	1		Aedes aegypti	(Contigs) Liverpool Strain genomic contig sequences, AaegL3 assembly.	AGAP011923-RA	166	194	AAGE02022797.1	108607	108635	29	0.89	42	89.7%		Aedes aegypti	(Contigs) Liverpool Strain genomic contig sequences, AaegL3 assembly.	AGAP003266-RA_pos2501-3300	444	486	AAGE02020972.1	17376	17418	43	5.7	40	79.1%		Anopheles albimanus	(Chromosomes) STECLA strain genomic chromosomes sequences, AalbS2 assembly, softmasked using RepeatMasker, Dust, and TRF.	AGAP003387-RA_pos651-1339	475	499	2R	5935478	5935502	25	0.65	40
Aedes aegypti	(Contigs) Liverpool Strain genomic contig sequences, AaegL3 assembly.	2R_lncs_14	991	1015	AAGE02013279.1	33257	33281	25	0.90	44	0.96		Aedes aegypti	(Contigs) Liverpool Strain genomic contig sequences, AaegL3 assembly.	AGAP011923-RA	166	194	AAGE02023065.1	115487	115515	29	0.89	42	89.7%		Aedes aegypti	(Contigs) Liverpool Strain genomic contig sequences, AaegL3 assembly.	AGAP003266-RA_pos2501-3300	454	479	AAGE02022405.1	16514	16539	26	1.6	42	92.3%		Anopheles albimanus	(Chromosomes) STECLA strain genomic chromosomes sequences, AalbS2 assembly, softmasked using RepeatMasker, Dust, and TRF.	AGAP003387-RA_pos651-1339	506	538	2R	44900799	44900830	33	7.9	36
Aedes aegypti	(Contigs) Liverpool Strain genomic contig sequences, AaegL3 assembly.	2R_lncs_14	995	1026	AAGE02007761.1	59140	59172	32	0.26	46	90.9%		Aedes aegypti	(Contigs) Liverpool Strain genomic contig sequences, AaegL3 assembly.	AGAP011923-RA	166	191	AAGE02003155.1	97713	97738	26	0.89	42	92.3%		Aedes aegypti	(Contigs) Liverpool Strain genomic contig sequences, AaegL3 assembly.	AGAP003266-RA_pos2501-3300	458	482	AAGE02003268.1	12834	12858	25	5.7	40	0.92		Anopheles albimanus	(Chromosomes) STECLA strain genomic chromosomes sequences, AalbS2 assembly, softmasked using RepeatMasker, Dust, and TRF.	AGAP003387-RA_pos651-1339	562	584	2R	1275037	1275059	23	7.9	36
Aedes aegypti	(Contigs) Liverpool Strain genomic contig sequences, AaegL3 assembly.	2R_lncs_14	995	1026	AAGE02020342.1	104503	104535	32	0.26	46	90.9%		Aedes aegypti	(Contigs) Liverpool Strain genomic contig sequences, AaegL3 assembly.	AGAP011923-RA	166	194	AAGE02002178.1	114748	114776	29	0.89	42	89.7%		Aedes aegypti	(Contigs) Liverpool Strain genomic contig sequences, AaegL3 assembly.	AGAP003266-RA_pos2501-3300	460	491	AAGE02001867.1	30058	30088	32	5.7	40	87.5%		Anopheles albimanus	(Chromosomes) STECLA strain genomic chromosomes sequences, AalbS2 assembly, softmasked using RepeatMasker, Dust, and TRF.	AGAP003387-RA_pos651-1339	619	642	2L	25818840	25818863	24	2.3	38
Aedes aegypti	(Contigs) Liverpool Strain genomic contig sequences, AaegL3 assembly.	2R_lncs_14	995	1026	AAGE02019858.1	16403	16435	32	3.1	42	87.9%		Aedes aegypti	(Contigs) Liverpool Strain genomic contig sequences, AaegL3 assembly.	AGAP011923-RA	166	194	AAGE02015955.1	66884	66912	29	0.89	42	89.7%		Aedes aegypti	(Contigs) Liverpool Strain genomic contig sequences, AaegL3 assembly.	AGAP003266-RA_pos2501-3300	462	486	AAGE02005834.1	5727	5751	25	5.7	40	0.92		Anopheles albimanus	(Chromosomes) STECLA strain genomic chromosomes sequences, AalbS2 assembly, softmasked using RepeatMasker, Dust, and TRF.	AGAP003387-RA_pos651-1339	642	667	2L	7415687	7415712	26	7.9	36
Aedes aegypti	(Contigs) Liverpool Strain genomic contig sequences, AaegL3 assembly.	2R_lncs_14	995	1026	AAGE02004341.1	70831	70863	32	3.1	42	87.9%		Aedes aegypti	(Contigs) Liverpool Strain genomic contig sequences, AaegL3 assembly.	AGAP011923-RA	166	194	AAGE02000076.1	78474	78502	29	0.89	42	89.7%		Aedes aegypti	(Contigs) Liverpool Strain genomic contig sequences, AaegL3 assembly.	AGAP003266-RA_pos2501-3300	464	486	AAGE02025435.1	32056	32078	23	5.7	40	95.7%		Anopheles arabiensis	(Contigs) Dongola strain genomic contig sequences, AaraD1 assembly.	AGAP003387-RA_pos651-1339	1	689	APCN01002196.1	1769	2451	689	0.0	1166
Aedes aegypti	(Contigs) Liverpool Strain genomic contig sequences, AaegL3 assembly.	2R_lncs_14	995	1026	AAGE02000255.1	6438	6470	32	3.1	42	87.9%		Aedes aegypti	(Contigs) Liverpool Strain genomic contig sequences, AaegL3 assembly.	AGAP011923-RA	166	194	AAGE02007977.1	33904	33932	29	0.89	42	89.7%		Aedes aegypti	(Contigs) Liverpool Strain genomic contig sequences, AaegL3 assembly.	AGAP003266-RA_pos2501-3300	465	510	AAGE02012088.1	45566	45616	46	1.6	42	76.5%		Anopheles arabiensis	(Contigs) Dongola strain genomic contig sequences, AaraD1 assembly.	AGAP003387-RA_pos651-1339	26	49	APCN01002374.1	101697	101720	24	2.8	38
Aedes aegypti	(Contigs) Liverpool Strain genomic contig sequences, AaegL3 assembly.	2R_lncs_14	995	1026	AAGE02000766.1	79991	80023	32	3.1	42	87.9%		Aedes aegypti	(Contigs) Liverpool Strain genomic contig sequences, AaegL3 assembly.	AGAP011923-RA	166	194	AAGE02007988.1	66670	66698	29	0.89	42	89.7%		Aedes aegypti	(Contigs) Liverpool Strain genomic contig sequences, AaegL3 assembly.	AGAP003266-RA_pos2501-3300	468	487	AAGE02003826.1	101411	101430	20	5.7	40	1		Anopheles arabiensis	(Contigs) Dongola strain genomic contig sequences, AaraD1 assembly.	AGAP003387-RA_pos651-1339	47	73	APCN01005945.1	148244	148271	27	9.7	36
Aedes aegypti	(Contigs) Liverpool Strain genomic contig sequences, AaegL3 assembly.	2R_lncs_14	997	1032	AAGE02000255.1	6627	6662	36	0.006	52	88.9%		Aedes aegypti	(Contigs) Liverpool Strain genomic contig sequences, AaegL3 assembly.	AGAP011923-RA	166	191	AAGE02008403.1	104810	104835	26	0.89	42	92.3%		Aedes aegypti	(Contigs) Liverpool Strain genomic contig sequences, AaegL3 assembly.	AGAP003266-RA_pos2501-3300	469	514	AAGE02026925.1	23451	23500	46	1.6	42	80.4%		Anopheles arabiensis	(Contigs) Dongola strain genomic contig sequences, AaraD1 assembly.	AGAP003387-RA_pos651-1339	144	165	APCN01000826.1	96763	96784	22	2.8	38
Aedes aegypti	(Contigs) Liverpool Strain genomic contig sequences, AaegL3 assembly.	2R_lncs_14	997	1032	AAGE02000766.1	79689	79724	36	0.006	52	88.9%		Aedes aegypti	(Contigs) Liverpool Strain genomic contig sequences, AaegL3 assembly.	AGAP011923-RA	166	194	AAGE02018933.1	54805	54833	29	0.89	42	89.7%		Aedes aegypti	(Contigs) Liverpool Strain genomic contig sequences, AaegL3 assembly.	AGAP003266-RA_pos2501-3300	476	522	AAGE02006620.1	23441	23489	47	5.7	40	79.6%		Anopheles arabiensis	(Contigs) Dongola strain genomic contig sequences, AaraD1 assembly.	AGAP003387-RA_pos651-1339	145	176	APCN01002196.1	1955	1987	32	0.0004	52
Aedes aegypti	(Contigs) Liverpool Strain genomic contig sequences, AaegL3 assembly.	2R_lncs_14	997	1032	AAGE02020342.1	104272	104307	36	0.006	52	88.9%		Aedes aegypti	(Contigs) Liverpool Strain genomic contig sequences, AaegL3 assembly.	AGAP011923-RA	166	194	AAGE02003749.1	6228	6256	29	0.89	42	89.7%		Aedes aegypti	(Contigs) Liverpool Strain genomic contig sequences, AaegL3 assembly.	AGAP003266-RA_pos2501-3300	488	517	AAGE02030852.1	1144	1173	30	5.7	40	86.7%		Anopheles arabiensis	(Contigs) Dongola strain genomic contig sequences, AaraD1 assembly.	AGAP003387-RA_pos651-1339	147	169	APCN01002196.1	2046	2068	23	0.019	46
Aedes aegypti	(Contigs) Liverpool Strain genomic contig sequences, AaegL3 assembly.	2R_lncs_14	997	1032	AAGE02020342.1	104162	104197	36	0.006	52	88.9%		Aedes aegypti	(Contigs) Liverpool Strain genomic contig sequences, AaegL3 assembly.	AGAP011923-RA	166	194	AAGE02003843.1	54951	54979	29	0.89	42	89.7%		Aedes aegypti	(Contigs) Liverpool Strain genomic contig sequences, AaegL3 assembly.	AGAP003266-RA_pos2501-3300	491	524	AAGE02000070.1	294757	294790	34	1.6	42	85.3%		Anopheles arabiensis	(Contigs) Dongola strain genomic contig sequences, AaraD1 assembly.	AGAP003387-RA_pos651-1339	147	169	APCN01001864.1	163871	163893	23	9.7	36
Aedes aegypti	(Contigs) Liverpool Strain genomic contig sequences, AaegL3 assembly.	2R_lncs_14	997	1032	AAGE02000767.1	21309	21344	36	0.006	52	88.9%		Aedes aegypti	(Contigs) Liverpool Strain genomic contig sequences, AaegL3 assembly.	AGAP011923-RA	166	194	AAGE02003457.1	88326	88354	29	0.89	42	89.7%		Aedes aegypti	(Contigs) Liverpool Strain genomic contig sequences, AaegL3 assembly.	AGAP003266-RA_pos2501-3300	498	537	AAGE02004083.1	206114	206152	40	5.7	40	82.5%		Anopheles arabiensis	(Contigs) Dongola strain genomic contig sequences, AaraD1 assembly.	AGAP003387-RA_pos651-1339	147	169	APCN01002426.1	101609	101631	23	9.7	36
Aedes aegypti	(Contigs) Liverpool Strain genomic contig sequences, AaegL3 assembly.	2R_lncs_14	997	1026	AAGE02000766.1	79805	79834	30	0.021	50	93.3%		Aedes aegypti	(Contigs) Liverpool Strain genomic contig sequences, AaegL3 assembly.	AGAP011923-RA	166	194	AAGE02004292.1	17897	17925	29	0.89	42	89.7%		Aedes aegypti	(Contigs) Liverpool Strain genomic contig sequences, AaegL3 assembly.	AGAP003266-RA_pos2501-3300	498	537	AAGE02006684.1	2786	2824	40	5.7	40	82.5%		Anopheles arabiensis	(Contigs) Dongola strain genomic contig sequences, AaraD1 assembly.	AGAP003387-RA_pos651-1339	147	169	APCN01001045.1	1812	1834	23	9.7	36
Aedes aegypti	(Contigs) Liverpool Strain genomic contig sequences, AaegL3 assembly.	2R_lncs_14	997	1032	AAGE02021956.1	139052	139087	36	0.26	46	86.1%		Aedes aegypti	(Contigs) Liverpool Strain genomic contig sequences, AaegL3 assembly.	AGAP011923-RA	166	194	AAGE02022993.1	60521	60549	29	0.89	42	89.7%		Aedes aegypti	(Contigs) Liverpool Strain genomic contig sequences, AaegL3 assembly.	AGAP003266-RA_pos2501-3300	501	525	AAGE02001345.1	21963	21987	25	5.7	40	0.92		Anopheles arabiensis	(Contigs) Dongola strain genomic contig sequences, AaraD1 assembly.	AGAP003387-RA_pos651-1339	147	169	APCN01002147.1	135737	135759	23	9.7	36
Aedes aegypti	(Contigs) Liverpool Strain genomic contig sequences, AaegL3 assembly.	2R_lncs_14	997	1032	AAGE02000255.1	6738	6773	36	0.26	46	86.1%		Aedes aegypti	(Contigs) Liverpool Strain genomic contig sequences, AaegL3 assembly.	AGAP011923-RA	166	191	AAGE02024700.1	2567	2592	26	0.89	42	92.3%		Aedes aegypti	(Contigs) Liverpool Strain genomic contig sequences, AaegL3 assembly.	AGAP003266-RA_pos2501-3300	501	540	AAGE02016036.1	27390	27429	40	5.7	40	0.8		Anopheles arabiensis	(Contigs) Dongola strain genomic contig sequences, AaraD1 assembly.	AGAP003387-RA_pos651-1339	183	210	APCN01003509.1	18658	18685	28	0.79	40
Aedes aegypti	(Contigs) Liverpool Strain genomic contig sequences, AaegL3 assembly.	2R_lncs_14	997	1032	AAGE02020342.1	104108	104143	36	0.26	46	86.1%		Aedes aegypti	(Contigs) Liverpool Strain genomic contig sequences, AaegL3 assembly.	AGAP011923-RA	166	194	AAGE02001505.1	48728	48756	29	0.89	42	89.7%		Aedes aegypti	(Contigs) Liverpool Strain genomic contig sequences, AaegL3 assembly.	AGAP003266-RA_pos2501-3300	501	523	AAGE02031748.1	363	385	23	5.7	40	95.7%		Anopheles arabiensis	(Contigs) Dongola strain genomic contig sequences, AaraD1 assembly.	AGAP003387-RA_pos651-1339	189	206	APCN01003277.1	26395	26412	18	9.7	36
Aedes aegypti	(Contigs) Liverpool Strain genomic contig sequences, AaegL3 assembly.	2R_lncs_14	997	1032	AAGE02020342.1	104051	104086	36	0.26	46	86.1%		Aedes aegypti	(Contigs) Liverpool Strain genomic contig sequences, AaegL3 assembly.	AGAP011923-RA	166	194	AAGE02020868.1	40752	40780	29	0.89	42	89.7%		Aedes aegypti	(Contigs) Liverpool Strain genomic contig sequences, AaegL3 assembly.	AGAP003266-RA_pos2501-3300	510	537	AAGE02000811.1	313952	313979	28	5.7	40	89.3%		Anopheles arabiensis	(Contigs) Dongola strain genomic contig sequences, AaraD1 assembly.	AGAP003387-RA_pos651-1339	218	238	APCN01001018.1	5151	5171	21	9.7	36
Aedes aegypti	(Contigs) Liverpool Strain genomic contig sequences, AaegL3 assembly.	2R_lncs_14	997	1032	AAGE02000767.1	21198	21233	36	0.26	46	86.1%		Aedes aegypti	(Contigs) Liverpool Strain genomic contig sequences, AaegL3 assembly.	AGAP011923-RA	166	194	AAGE02024640.1	69745	69773	29	0.89	42	89.7%		Aedes aegypti	(Contigs) Liverpool Strain genomic contig sequences, AaegL3 assembly.	AGAP003266-RA_pos2501-3300	510	538	AAGE02021940.1	3137	3165	29	1.6	42	89.7%		Anopheles arabiensis	(Contigs) Dongola strain genomic contig sequences, AaraD1 assembly.	AGAP003387-RA_pos651-1339	258	275	APCN01005408.1	23843	23860	18	9.7	36
Aedes aegypti	(Contigs) Liverpool Strain genomic contig sequences, AaegL3 assembly.	2R_lncs_14	997	1032	AAGE02019858.1	16588	16623	36	3.1	42	83.3%		Aedes aegypti	(Contigs) Liverpool Strain genomic contig sequences, AaegL3 assembly.	AGAP011923-RA	166	194	AAGE02017468.1	56947	56975	29	0.89	42	89.7%		Aedes aegypti	(Contigs) Liverpool Strain genomic contig sequences, AaegL3 assembly.	AGAP003266-RA_pos2501-3300	511	537	AAGE02001251.1	231963	231989	27	0.47	44	92.6%		Anopheles arabiensis	(Contigs) Dongola strain genomic contig sequences, AaraD1 assembly.	AGAP003387-RA_pos651-1339	305	327	APCN01000864.1	71993	72015	23	9.7	36
Aedes aegypti	(Contigs) Liverpool Strain genomic contig sequences, AaegL3 assembly.	2R_lncs_14	998	1032	AAGE02020342.1	104217	104251	35	0.002	54	91.4%		Aedes aegypti	(Contigs) Liverpool Strain genomic contig sequences, AaegL3 assembly.	AGAP011923-RA	166	194	AAGE02001661.1	18102	18130	29	0.89	42	89.7%		Aedes aegypti	(Contigs) Liverpool Strain genomic contig sequences, AaegL3 assembly.	AGAP003266-RA_pos2501-3300	511	548	AAGE02005949.1	758	795	38	5.7	40	81.6%		Anopheles arabiensis	(Contigs) Dongola strain genomic contig sequences, AaraD1 assembly.	AGAP003387-RA_pos651-1339	327	350	APCN01002694.1	24840	24864	24	0.79	40
Aedes aegypti	(Contigs) Liverpool Strain genomic contig sequences, AaegL3 assembly.	2R_lncs_14	998	1032	AAGE02000767.1	21254	21288	35	0.002	54	91.4%		Aedes aegypti	(Contigs) Liverpool Strain genomic contig sequences, AaegL3 assembly.	AGAP011923-RA	166	194	AAGE02006942.1	52213	52241	29	0.89	42	89.7%		Aedes aegypti	(Contigs) Liverpool Strain genomic contig sequences, AaegL3 assembly.	AGAP003266-RA_pos2501-3300	511	545	AAGE02012765.1	44439	44473	35	5.7	40	82.9%		Anopheles arabiensis	(Contigs) Dongola strain genomic contig sequences, AaraD1 assembly.	AGAP003387-RA_pos651-1339	348	365	APCN01000987.1	79373	79390	18	9.7	36
[truncated: 5,327 more rows]
[truncated: 13 more columns]

[truncated: 4 more sheets: Table S11, Table S12, Table S14, Table S15]
